# Supplementary material for: Dissecting the chromatin interactome of microRNA genes
Source: Nucleic Acids Res. 2013 Dec 18;42(5):3028–43. doi: 10.1093/nar/gkt1294 (PMC3950692; doi:10.1093/nar/gkt1294)
Supplement: Supplementary Data [file supp_gkt1294_nar-02745-x-2013-File009.xlsx]

## Sheet: Supplementary Datasets
Supporting Information
Dataset S1. List of miRNA gene TSSs.
Dataset S2. List of miRNA genes with RNAPII binding peaks.
Dataset S3. Chromatin communities.
Dataset S4. Chromatin models of miRNA genes.
Dataset S5. miRNA-target interactions in chromatin communities.
Dataset S6. miRNA-disease associations.

## Sheet: Dataset S1
Dataset S1. List of miRNA gene TSSs
miRNA name	miRNA acc.	Context	Chromosome	Strand	TSS position	Evidences	Shared promoter?
hsa-mir-1302-2	MI0006363	Intragenic	chr1	+	29554	miRStart	No
hsa-mir-200b	MI0000342	Intergenic	chr1	+	1004783	RNA-PolII|miRStart	No
hsa-mir-200a	MI0000737	Intergenic	chr1	+	1004783	RNA-PolII|miRStart	No
hsa-mir-429	MI0001641	Intergenic	chr1	+	1004783	RNA-PolII|miRStart	No
hsa-mir-4251	MI0015861	Intragenic	chr1	+	2986797	RNA-PolII|miRStart	No
hsa-mir-551a	MI0003556	Intragenic	chr1	-	3512135	miRStart	No
hsa-mir-4417	MI0016753	Intergenic	chr1	+	N/A	-	No
hsa-mir-4689	MI0017322	Intergenic	chr1	-	N/A	-	No
hsa-mir-4252	MI0015864	Intergenic	chr1	-	6531626	RNA-PolII|miRStart	No
hsa-mir-34a	MI0000268	Intergenic	chr1	-	9242285	RNA-PolII|miRStart	No
hsa-mir-5697	MI0019304	Intragenic	chr1	+	10003497	FANTOM|RNA-PolII	Yes
hsa-mir-1273d	MI0014254	Intragenic	chr1	+	10270627	FANTOM|RNA-PolII|miRStart	Yes
hsa-mir-4632	MI0017259	Intragenic	chr1	+	12227047	FANTOM|RNA-PolII	Yes
hsa-mir-3675	MI0016076	Intergenic	chr1	-	17231723	RNA-PolII	No
hsa-mir-3972	MI0016990	Intragenic	chr1	+	17519438	RNA-PolII	No
hsa-mir-4695	MI0017328	Intragenic	chr1	-	19229524	RNA-PolII	Yes
hsa-mir-1290	MI0006352	Intragenic	chr1	-	19229524	RNA-PolII|miRStart	Yes
hsa-mir-1256	MI0006390	Intragenic	chr1	-	21348932	RNA-PolII|miRStart	No
hsa-mir-4418	MI0016754	Intergenic	chr1	+	N/A	-	No
hsa-mir-4684	MI0017316	Intragenic	chr1	+	22968713	RNA-PolII	No
hsa-mir-4253	MI0015860	Intergenic	chr1	-	23235557	miRStart	No
hsa-mir-3115	MI0014127	Intragenic	chr1	+	23346503	FANTOM|RNA-PolII|miRStart	Yes
hsa-mir-4419a	MI0016755	Intragenic	chr1	-	23423752	RNA-PolII	No
hsa-mir-378f	MI0016756	Intergenic	chr1	+	24194741	RNA-PolII	Yes
hsa-mir-4425	MI0016764	Intergenic	chr1	+	25256750	RNA-PolII	Yes
hsa-mir-3917	MI0016423	Intragenic	chr1	-	26260217	RNA-PolII	No
hsa-mir-1976	MI0009986	Intragenic	chr1	+	26872335	FANTOM|RNA-PolII|miRStart	Yes
hsa-mir-4420	MI0016757	Intragenic	chr1	-	31229466	FANTOM|RNA-PolII	No
hsa-mir-4254	MI0015862	Intragenic	chr1	-	32238461	FANTOM|RNA-PolII|miRStart	No
hsa-mir-5585	MI0019142	Intragenic	chr1	+	32538539	FANTOM|RNA-PolII	Yes
hsa-mir-3605	MI0015995	Intergenic	chr1	-	33815293	FANTOM|RNA-PolII	Yes
hsa-mir-552	MI0003557	Intergenic	chr1	-	35154053	RNA-PolII|miRStart	No
hsa-mir-4255	MI0015863	Intergenic	chr1	+	N/A	-	No
hsa-mir-5581	MI0019136	Intragenic	chr1	-	37979632	FANTOM|RNA-PolII	Yes
hsa-mir-3659	MI0016060	Intragenic	chr1	+	38512188	FANTOM|RNA-PolII	Yes
hsa-mir-30e	MI0000749	Intragenic	chr1	+	41178943	FANTOM|RNA-PolII|miRStart	No
hsa-mir-30c-1	MI0000736	Intragenic	chr1	+	41185717	FANTOM|RNA-PolII|miRStart	No
hsa-mir-5584	MI0019141	Intragenic	chr1	+	44973632	FANTOM|RNA-PolII	No
hsa-mir-4421	MI0016758	Intergenic	chr1	+	51443512	RNA-PolII	No
hsa-mir-761	MI0003941	Intragenic	chr1	-	52343730	FANTOM|RNA-PolII|miRStart	Yes
hsa-mir-1273f	MI0018002	Intragenic	chr1	+	53392947	FANTOM|RNA-PolII	Yes
hsa-mir-5095	MI0018001	Intragenic	chr1	+	53392947	FANTOM|RNA-PolII	Yes
hsa-mir-1273g	MI0018003	Intragenic	chr1	+	53392947	FANTOM|RNA-PolII	Yes
hsa-mir-4781	MI0017426	Intragenic	chr1	+	54518878	FANTOM|RNA-PolII	Yes
hsa-mir-4422	MI0016759	Intragenic	chr1	+	55681046	FANTOM|RNA-PolII	Yes
hsa-mir-4711	MI0017345	Intergenic	chr1	-	N/A	-	No
hsa-mir-3116-1	MI0014128	Intragenic	chr1	+	62505598	miRStart	No
hsa-mir-3116-2	MI0014129	Intergenic	chr1	-	62594508	miRStart	No
hsa-mir-4794	MI0017441	Intragenic	chr1	+	64971106	RNA-PolII	No
hsa-mir-3671	MI0016072	Intergenic	chr1	-	65533156	RNA-PolII	No
hsa-mir-101-1	MI0000103	Intergenic	chr1	-	65533156	RNA-PolII|miRStart	No
hsa-mir-3117	MI0014130	Intragenic	chr1	+	66999066	miRStart	Yes
hsa-mir-1262	MI0006397	Intragenic	chr1	-	68698181	RNA-PolII|miRStart	Yes
hsa-mir-186	MI0000483	Intragenic	chr1	-	71536333	FANTOM|RNA-PolII|miRStart	No
hsa-mir-4423	MI0016760	Intergenic	chr1	+	85514224	RNA-PolII	Yes
hsa-mir-760	MI0005567	Intergenic	chr1	+	94245713	RNA-PolII|miRStart	No
hsa-mir-378g	MI0016761	Intragenic	chr1	-	N/A	-	No
hsa-mir-2682	MI0012063	Intragenic	chr1	-	98525781	RNA-PolII	No
hsa-mir-137	MI0000454	Intragenic	chr1	-	98525781	RNA-PolII|miRStart	No
hsa-mir-553	MI0003558	Intragenic	chr1	+	100732522	FANTOM|RNA-PolII|miRStart	Yes
hsa-mir-197	MI0000239	Intragenic	chr1	+	110091140	RNA-PolII|miRStart	Yes
hsa-mir-4256	MI0015855	Intergenic	chr1	-	113008835	RNA-PolII|miRStart	No
hsa-mir-548ac	MI0016762	Intragenic	chr1	-	117113643	FANTOM|RNA-PolII	Yes
hsa-mir-320b-1	MI0003776	Intergenic	chr1	+	117161866	RNA-PolII|miRStart	No
hsa-mir-942	MI0005767	Intragenic	chr1	+	117602939	FANTOM|RNA-PolII|miRStart	Yes
hsa-mir-3118-1	MI0014131	Intragenic	chr1	+	142618766	miRStart	No
hsa-mir-3118-2	MI0014132	Intragenic	chr1	+	143154493	miRStart	No
hsa-mir-3118-3	MI0014133	Intragenic	chr1	-	143468131	miRStart	No
hsa-mir-5087	MI0017976	Intergenic	chr1	-	147806793	RNA-PolII	No
hsa-mir-4257	MI0015856	Intragenic	chr1	+	150521667	FANTOM|RNA-PolII|miRStart	Yes
hsa-mir-554	MI0003559	Intragenic	chr1	+	151431675	RNA-PolII|miRStart	Yes
hsa-mir-5698	MI0019305	Intragenic	chr1	-	N/A	-	No
hsa-mir-190b	MI0005545	Intragenic	chr1	-	154193035	FANTOM|RNA-PolII|miRStart	Yes
hsa-mir-4258	MI0015857	Intragenic	chr1	+	154947156	FANTOM|miRStart	Yes
hsa-mir-92b	MI0003560	Intergenic	chr1	+	155164791	FANTOM|RNA-PolII|miRStart	No
hsa-mir-555	MI0003561	Intragenic	chr1	-	155358524	miRStart	No
hsa-mir-9-1	MI0000466	Intragenic	chr1	-	156390262	FANTOM|RNA-PolII|miRStart	No
hsa-mir-765	MI0005116	Intragenic	chr1	-	157015162	miRStart	Yes
hsa-mir-4259	MI0015858	Intragenic	chr1	-	159870020	FANTOM|RNA-PolII|miRStart	Yes
hsa-mir-5187	MI0018166	Intragenic	chr1	+	161195849	FANTOM|RNA-PolII	Yes
hsa-mir-4654	MI0017282	Intragenic	chr1	+	162039524	RNA-PolII	Yes
hsa-mir-556	MI0003562	Intragenic	chr1	+	162254968	RNA-PolII|miRStart	No
hsa-mir-3658	MI0016058	Intragenic	chr1	+	165796935	RNA-PolII	Yes
hsa-mir-921	MI0005713	Intragenic	chr1	-	166136055	FANTOM|RNA-PolII|miRStart	Yes
hsa-mir-1255b-2	MI0006436	Intragenic	chr1	+	167905974	RNA-PolII|miRStart	Yes
hsa-mir-557	MI0003563	Intergenic	chr1	+	168338249	FANTOM|RNA-PolII|miRStart	No
hsa-mir-3119-2	MI0014135	Intragenic	chr1	+	170043714	RNA-PolII|miRStart	Yes
hsa-mir-3119-1	MI0014134	Intergenic	chr1	-	170133088	miRStart	No
hsa-mir-1295a	MI0006357	Intergenic	chr1	-	N/A	-	No
hsa-mir-1295b	MI0019146	Intragenic	chr1	+	N/A	-	No
hsa-mir-214	MI0000290	Intergenic	chr1	-	172109194	miRStart	No
hsa-mir-3120	MI0014136	Intragenic	chr1	+	172024669	RNA-PolII|miRStart	No
hsa-mir-199a-2	MI0000281	Intragenic	chr1	-	172114521	miRStart	No
hsa-mir-488	MI0003123	Intragenic	chr1	-	177027956	miRStart	No
hsa-mir-4424	MI0016763	Intergenic	chr1	+	N/A	-	No
hsa-mir-3121	MI0014137	Intragenic	chr1	-	180451903	RNA-PolII|miRStart	No
hsa-mir-4426	MI0016765	Intragenic	chr1	+	192685274	FANTOM	No
hsa-mir-1278	MI0006425	Intragenic	chr1	+	193092301	FANTOM|RNA-PolII|miRStart	No
hsa-mir-4735	MI0017372	Intragenic	chr1	-	N/A	-	No
hsa-mir-181b-1	MI0000270	Intragenic	chr1	-	198856545	miRStart	No
hsa-mir-181a-1	MI0000289	Intragenic	chr1	-	198856545	miRStart	No
hsa-mir-5191	MI0018170	Intragenic	chr1	+	201684180	FANTOM|RNA-PolII	No
hsa-mir-1231	MI0006321	Intragenic	chr1	+	201709180	RNA-PolII|miRStart	Yes
hsa-mir-135b	MI0000810	Intragenic	chr1	-	205419072	RNA-PolII|miRStart	No
hsa-mir-29c	MI0000735	Intergenic	chr1	-	207997294	RNA-PolII|miRStart	No
hsa-mir-29b-2	MI0000107	Intergenic	chr1	-	207997294	RNA-PolII|miRStart	No
hsa-mir-205	MI0000285	Intragenic	chr1	+	209538229	RNA-PolII|miRStart	No
hsa-mir-4260	MI0015859	Intragenic	chr1	-	209824718	FANTOM|RNA-PolII|miRStart	Yes
hsa-mir-3122	MI0014138	Intragenic	chr1	+	212209090	FANTOM|miRStart	Yes
hsa-mir-215	MI0000291	Intergenic	chr1	-	220292412	RNA-PolII|miRStart	No
hsa-mir-194-1	MI0000488	Intergenic	chr1	-	220292412	RNA-PolII	No
hsa-mir-664	MI0006442	Intragenic	chr1	-	220379779	miRStart	No
hsa-mir-320b-2	MI0003839	Intragenic	chr1	-	224488209	RNA-PolII|miRStart	No
hsa-mir-4742	MI0017380	Intragenic	chr1	-	224621786	FANTOM|RNA-PolII	Yes
hsa-mir-5008	MI0017876	Intragenic	chr1	-	228135614	RNA-PolII	Yes
hsa-mir-3620	MI0016011	Intragenic	chr1	+	228270754	FANTOM|RNA-PolII	Yes
hsa-mir-4666a	MI0017296	Intergenic	chr1	+	228594473	RNA-PolII	Yes
hsa-mir-1182	MI0006275	Intragenic	chr1	-	231175977	FANTOM|RNA-PolII|miRStart	Yes
hsa-mir-4427	MI0016766	Intragenic	chr1	+	233679785	RNA-PolII	No
hsa-mir-4671	MI0017302	Intragenic	chr1	+	234389870	RNA-PolII	No
hsa-mir-4753	MI0017392	Intragenic	chr1	-	235369235	RNA-PolII	No
hsa-mir-1537	MI0007258	Intragenic	chr1	-	236022168	FANTOM|RNA-PolII|miRStart	No
hsa-mir-4428	MI0016767	Intragenic	chr1	+	237604983	FANTOM|RNA-PolII	No
hsa-mir-3123	MI0014139	Intergenic	chr1	+	241277618	miRStart	No
hsa-mir-4677	MI0017308	Intragenic	chr1	+	243419388	RNA-PolII	Yes
hsa-mir-3916	MI0016422	Intragenic	chr1	-	247374120	FANTOM|RNA-PolII	No
hsa-mir-3124	MI0014140	Intergenic	chr1	+	249120084	FANTOM|miRStart	Yes
hsa-mir-4261	MI0015868	Intergenic	chr2	-	10379625	miRStart	No
hsa-mir-4429	MI0016768	Intergenic	chr2	-	11682673	RNA-PolII	Yes
hsa-mir-548s	MI0014141	Intragenic	chr2	+	11886757	FANTOM|RNA-PolII|miRStart	Yes
hsa-mir-4262	MI0015872	Intergenic	chr2	-	12015280	miRStart	No
hsa-mir-3681	MI0016082	Intragenic	chr2	+	12246704	RNA-PolII	No
hsa-mir-3125	MI0014142	Intragenic	chr2	+	12815465	RNA-PolII|miRStart	No
hsa-mir-4757	MI0017398	Intergenic	chr2	+	19547776	FANTOM	No
hsa-mir-1301	MI0003815	Intragenic	chr2	-	25564162	FANTOM|RNA-PolII|miRStart	Yes
hsa-mir-4263	MI0015876	Intragenic	chr2	+	28218852	miRStart	No
hsa-mir-558	MI0003564	Intragenic	chr2	+	32658834	RNA-PolII|miRStart	No
hsa-mir-4765	MI0017406	Intragenic	chr2	+	32853180	FANTOM	Yes
hsa-mir-4430	MI0016769	Intergenic	chr2	+	N/A	-	No
hsa-mir-548ad	MI0016770	Intergenic	chr2	+	N/A	-	No
hsa-mir-559	MI0003565	Intragenic	chr2	+	47540267	RNA-PolII|miRStart	No
hsa-mir-4431	MI0016771	Intergenic	chr2	-	N/A	-	No
hsa-mir-3682	MI0016083	Intragenic	chr2	-	54088131	RNA-PolII	Yes
hsa-mir-217	MI0000293	Intragenic	chr2	-	56274461	miRStart	No
hsa-mir-216a	MI0000292	Intragenic	chr2	-	56274461	miRStart	No
hsa-mir-216b	MI0005569	Intragenic	chr2	-	56274461	miRStart	No
hsa-mir-4432	MI0016772	Intragenic	chr2	-	N/A	-	No
hsa-mir-5192	MI0018171	Intragenic	chr2	+	62423252	FANTOM	Yes
hsa-mir-4433	MI0016773	Intergenic	chr2	+	64488091	RNA-PolII	No
hsa-mir-4434	MI0016774	Intragenic	chr2	+	64752546	FANTOM|RNA-PolII	No
hsa-mir-4778	MI0017422	Intergenic	chr2	-	66617077	RNA-PolII	No
hsa-mir-3126	MI0014143	Intragenic	chr2	+	69240475	RNA-PolII|miRStart	Yes
hsa-mir-1285-2	MI0006347	Intergenic	chr2	-	70485245	FANTOM|RNA-PolII|miRStart	Yes
hsa-mir-5000	MI0017866	Intergenic	chr2	+	75219484	RNA-PolII	No
hsa-mir-4264	MI0015877	Intergenic	chr2	-	N/A	-	No
hsa-mir-4779	MI0017423	Intragenic	chr2	-	86422537	FANTOM|RNA-PolII	Yes
hsa-mir-4771-1	MI0017412	Intragenic	chr2	+	N/A	-	No
hsa-mir-4435-1	MI0016775	Intergenic	chr2	+	N/A	-	No
hsa-mir-4780	MI0017424	Intergenic	chr2	-	88399672	RNA-PolII	No
hsa-mir-4436a	MI0016776	Intergenic	chr2	+	89039766	RNA-PolII	No
hsa-mir-3127	MI0014144	Intragenic	chr2	+	97426610	FANTOM|RNA-PolII|miRStart	Yes
hsa-mir-5696	MI0019303	Intergenic	chr2	+	101925082	FANTOM|RNA-PolII	Yes
hsa-mir-4772	MI0017414	Intragenic	chr2	+	102972275	RNA-PolII	No
hsa-mir-4265	MI0015869	Intergenic	chr2	-	109777395	FANTOM	No
hsa-mir-4266	MI0015870	Intergenic	chr2	-	109955414	RNA-PolII|miRStart	No
hsa-mir-4267	MI0015871	Intergenic	chr2	-	110873417	RNA-PolII|miRStart	Yes
hsa-mir-4436b-1	MI0017425	Intragenic	chr2	-	110873417	RNA-PolII	Yes
hsa-mir-4436b-2	MI0019110	Intergenic	chr2	+	110970075	RNA-PolII	No
hsa-mir-4435-2	MI0016777	Intragenic	chr2	-	N/A	-	No
hsa-mir-4771-2	MI0017413	Intragenic	chr2	-	N/A	-	No
hsa-mir-1302-3	MI0006364	Intergenic	chr2	-	114341674	FANTOM|RNA-PolII|miRStart	No
hsa-mir-4782	MI0017427	Intragenic	chr2	-	114514192	FANTOM|RNA-PolII	Yes
hsa-mir-4783	MI0017428	Intergenic	chr2	-	N/A	-	No
hsa-mir-4784	MI0017429	Intragenic	chr2	-	132249961	FANTOM|RNA-PolII	Yes
hsa-mir-663b	MI0006336	Intragenic	chr2	-	133037445	FANTOM|RNA-PolII	No
hsa-mir-3679	MI0016080	Intragenic	chr2	+	134877505	FANTOM	No
hsa-mir-5590	MI0019150	Intragenic	chr2	+	N/A	-	No
hsa-mir-128-1	MI0000447	Intragenic	chr2	+	136419971	miRStart	No
hsa-mir-4773-1	MI0017415	Intragenic	chr2	+	152146195	RNA-PolII	Yes
hsa-mir-4773-2	MI0017416	Intergenic	chr2	-	152266428	FANTOM|RNA-PolII	Yes
hsa-mir-4785	MI0017430	Intragenic	chr2	-	161264403	FANTOM	No
hsa-mir-4774	MI0017417	Intragenic	chr2	+	169365148	RNA-PolII	No
hsa-mir-933	MI0005755	Intragenic	chr2	-	176032721	FANTOM|RNA-PolII|miRStart	Yes
hsa-mir-10b	MI0000267	Intragenic	chr2	+	177010143	FANTOM|RNA-PolII|miRStart	No
hsa-mir-1246	MI0006381	Intergenic	chr2	-	177502643	RNA-PolII|miRStart	No
hsa-mir-4444-1	MI0016787	Intragenic	chr2	+	178013782	RNA-PolII	No
hsa-mir-3128	MI0014145	Intragenic	chr2	-	178128808	FANTOM|RNA-PolII|miRStart	Yes
hsa-mir-1258	MI0006392	Intragenic	chr2	-	180749217	miRStart	No
hsa-mir-4437	MI0016778	Intergenic	chr2	-	N/A	-	No
hsa-mir-548ae-1	MI0016779	Intergenic	chr2	+	N/A	-	No
hsa-mir-561	MI0003567	Intragenic	chr2	+	189157074	miRStart	Yes
hsa-mir-1245a	MI0006380	Intragenic	chr2	+	189839326	miRStart	Yes
hsa-mir-1245b	MI0017431	Intergenic	chr2	-	189860876	FANTOM	No
hsa-mir-3606	MI0015996	Intragenic	chr2	+	N/A	-	No
hsa-mir-3129	MI0014146	Intragenic	chr2	-	190046652	RNA-PolII|miRStart	No
hsa-mir-3130-2	MI0014148	Intragenic	chr2	+	207638635	FANTOM|miRStart	No
hsa-mir-3130-1	MI0014147	Intergenic	chr2	-	N/A	-	No
hsa-mir-2355	MI0015873	Intragenic	chr2	-	207999067	miRStart	No
hsa-mir-1302-4	MI0006365	Intragenic	chr2	-	208125169	miRStart	No
hsa-mir-4775	MI0017418	Intragenic	chr2	+	208576238	FANTOM|RNA-PolII	Yes
hsa-mir-548f-2	MI0006375	Intragenic	chr2	-	213340961	miRStart	No
hsa-mir-4776-1	MI0017419	Intergenic	chr2	+	213727041	RNA-PolII	No
hsa-mir-4776-2	MI0017420	Intragenic	chr2	-	213821844	RNA-PolII	No
hsa-mir-4438	MI0016781	Intragenic	chr2	+	N/A	-	No
hsa-mir-26b	MI0000084	Intragenic	chr2	+	219264577	FANTOM|RNA-PolII|miRStart	Yes
hsa-mir-375	MI0000783	Intragenic	chr2	-	219866664	RNA-PolII|miRStart	No
hsa-mir-3131	MI0014151	Intragenic	chr2	-	219925536	miRStart	Yes
hsa-mir-153-1	MI0000463	Intragenic	chr2	-	220159597	RNA-PolII|miRStart	No
hsa-mir-3132	MI0014152	Intragenic	chr2	-	220416131	FANTOM|RNA-PolII|miRStart	No
hsa-mir-4268	MI0015874	Intergenic	chr2	-	N/A	-	No
hsa-mir-4439	MI0016782	Intragenic	chr2	-	225907136	FANTOM	Yes
hsa-mir-5702	MI0019309	Intergenic	chr2	-	227526694	RNA-PolII	No
hsa-mir-5703	MI0019310	Intragenic	chr2	+	N/A	-	No
hsa-mir-4777	MI0017421	Intragenic	chr2	+	N/A	-	No
hsa-mir-1244-1	MI0006379	Intragenic	chr2	+	232573239	FANTOM|RNA-PolII|miRStart	Yes
hsa-mir-1471	MI0007076	Intergenic	chr2	-	232791082	RNA-PolII|miRStart	Yes
hsa-mir-562	MI0003568	Intragenic	chr2	+	233006180	miRStart	No
hsa-mir-5001	MI0017867	Intragenic	chr2	-	233415383	FANTOM|RNA-PolII	Yes
hsa-mir-4440	MI0016783	Intragenic	chr2	-	240004610	FANTOM	No
hsa-mir-4441	MI0016784	Intragenic	chr2	-	N/A	-	No
hsa-mir-4269	MI0015875	Intergenic	chr2	+	240189207	FANTOM|miRStart	No
hsa-mir-2467	MI0017432	Intragenic	chr2	-	240322657	FANTOM|RNA-PolII	Yes
hsa-mir-4786	MI0017433	Intragenic	chr2	-	240884857	FANTOM	No
hsa-mir-149	MI0000478	Intragenic	chr2	+	241388727	FANTOM|miRStart	No
hsa-mir-3133	MI0014153	Intragenic	chr2	+	242350643	RNA-PolII|miRStart	No
hsa-mir-4790	MI0017437	Intergenic	chr3	-	N/A	-	No
hsa-mir-378b	MI0014154	Intergenic	chr3	+	10362765	FANTOM|RNA-PolII|miRStart	Yes
hsa-mir-885	MI0005560	Intragenic	chr3	-	10485046	miRStart	No
hsa-mir-4270	MI0015878	Intragenic	chr3	-	15554549	RNA-PolII|miRStart	No
hsa-mir-3134	MI0014155	Intragenic	chr3	-	15778533	RNA-PolII|miRStart	No
hsa-mir-563	MI0003569	Intergenic	chr3	+	15901463	FANTOM|RNA-PolII|miRStart	Yes
hsa-mir-3714	MI0016135	Intragenic	chr3	+	16926248	FANTOM	Yes
hsa-mir-4791	MI0017438	Intergenic	chr3	-	N/A	-	No
hsa-mir-3135a	MI0014156	Intragenic	chr3	+	20082206	RNA-PolII|miRStart	Yes
hsa-mir-4792	MI0017439	Intergenic	chr3	-	24563356	RNA-PolII	No
hsa-mir-4442	MI0016785	Intragenic	chr3	-	N/A	-	No
hsa-mir-466	MI0014157	Intergenic	chr3	-	N/A	-	No
hsa-mir-128-2	MI0000727	Intragenic	chr3	+	35754750	miRStart	No
hsa-mir-26a-1	MI0000083	Intragenic	chr3	+	37985025	miRStart	No
hsa-mir-138-1	MI0000476	Intergenic	chr3	+	N/A	-	No
hsa-mir-564	MI0003570	Intragenic	chr3	+	44901601	FANTOM|miRStart	No
hsa-mir-1226	MI0006313	Intragenic	chr3	+	47866520	FANTOM|RNA-PolII|miRStart	No
hsa-mir-4443	MI0016786	Intergenic	chr3	+	48229900	FANTOM|RNA-PolII	Yes
hsa-mir-2115	MI0010634	Intragenic	chr3	-	48385036	miRStart	No
hsa-mir-711	MI0012488	Intragenic	chr3	-	48632740	FANTOM|RNA-PolII|miRStart	Yes
hsa-mir-4793	MI0017440	Intragenic	chr3	-	48723349	FANTOM|RNA-PolII	Yes
hsa-mir-425	MI0001448	Intragenic	chr3	-	49058939	FANTOM|RNA-PolII|miRStart	Yes
hsa-mir-191	MI0000465	Intragenic	chr3	-	49058939	FANTOM|RNA-PolII|miRStart	Yes
hsa-mir-4271	MI0015879	Intergenic	chr3	+	N/A	-	No
hsa-mir-5193	MI0018172	Intragenic	chr3	-	49851326	FANTOM	Yes
hsa-mir-566	MI0003572	Intragenic	chr3	+	50126412	RNA-PolII|miRStart	Yes
hsa-mir-4787	MI0017434	Intergenic	chr3	+	50649174	RNA-PolII	Yes
hsa-let-7g	MI0000433	Intragenic	chr3	-	52311770	FANTOM|RNA-PolII|miRStart	Yes
hsa-mir-135a-1	MI0000452	Intragenic	chr3	-	52341559	miRStart	No
hsa-mir-3938	MI0016594	Intragenic	chr3	-	N/A	-	No
hsa-mir-4272	MI0015880	Intergenic	chr3	+	N/A	-	No
hsa-mir-3136	MI0014158	Intragenic	chr3	-	69101426	FANTOM|RNA-PolII|miRStart	Yes
hsa-mir-1284	MI0006431	Intragenic	chr3	-	71630711	FANTOM|RNA-PolII|miRStart	No
hsa-mir-4444-2	MI0019111	Intergenic	chr3	+	N/A	-	No
hsa-mir-1324	MI0006657	Intergenic	chr3	+	75639730	miRStart	No
hsa-mir-4273	MI0015881	Intergenic	chr3	+	75721371	RNA-PolII	No
hsa-mir-3923	MI0016430	Intergenic	chr3	+	N/A	-	No
hsa-mir-5688	MI0019292	Intragenic	chr3	+	N/A	-	No
hsa-mir-4795	MI0017442	Intergenic	chr3	-	87276456	FANTOM|RNA-PolII	Yes
hsa-mir-3921	MI0016428	Intragenic	chr3	-	99722453	RNA-PolII	No
hsa-mir-548ab	MI0016752	Intergenic	chr3	-	N/A	-	No
hsa-mir-4445	MI0016788	Intergenic	chr3	+	N/A	-	No
hsa-mir-567	MI0003573	Intragenic	chr3	+	111732360	RNA-PolII|miRStart	No
hsa-mir-4446	MI0016789	Intragenic	chr3	+	113233971	RNA-PolII	Yes
hsa-mir-568	MI0003574	Intergenic	chr3	-	114052542	miRStart	No
hsa-mir-4796	MI0017443	Intragenic	chr3	-	114464865	RNA-PolII	No
hsa-mir-4447	MI0016790	Intragenic	chr3	-	N/A	-	No
hsa-mir-198	MI0000240	Intragenic	chr3	-	120136497	RNA-PolII|miRStart	No
hsa-mir-5682	MI0019282	Intragenic	chr3	+	N/A	-	No
hsa-mir-5002	MI0017868	Intragenic	chr3	+	123752221	RNA-PolII	No
hsa-mir-544b	MI0014159	Intragenic	chr3	+	124372027	RNA-PolII|miRStart	No
hsa-mir-5092	MI0017981	Intragenic	chr3	-	124913466	RNA-PolII	No
hsa-mir-548i-1	MI0006421	Intergenic	chr3	-	N/A	-	No
hsa-mir-1280	MI0006437	Intragenic	chr3	+	128069451	miRStart	No
hsa-mir-5704	MI0019312	Intragenic	chr3	-	131753646	RNA-PolII	Yes
hsa-mir-4788	MI0017435	Intragenic	chr3	+	134093255	RNA-PolII	Yes
hsa-mir-5186	MI0018165	Intergenic	chr3	-	N/A	-	No
hsa-mir-3919	MI0016425	Intragenic	chr3	+	N/A	-	No
hsa-mir-15b	MI0000438	Intragenic	chr3	+	160122121	FANTOM|miRStart	No
hsa-mir-16-2	MI0000115	Intragenic	chr3	+	160122121	FANTOM|miRStart	No
hsa-mir-1263	MI0006398	Intergenic	chr3	-	163938392	miRStart	No
hsa-mir-720	MI0006654	Intergenic	chr3	+	N/A	-	No
hsa-mir-551b	MI0003575	Intragenic	chr3	+	168243285	miRStart	No
hsa-mir-569	MI0003576	Intragenic	chr3	-	171178197	miRStart	Yes
hsa-mir-4789	MI0017436	Intragenic	chr3	+	N/A	-	No
hsa-mir-4448	MI0016791	Intragenic	chr3	+	183602641	FANTOM|RNA-PolII	Yes
hsa-mir-1224	MI0003764	Intragenic	chr3	+	183948794	FANTOM|RNA-PolII|miRStart	Yes
hsa-mir-5588	MI0019147	Intragenic	chr3	-	185000783	FANTOM|RNA-PolII	Yes
hsa-mir-548aq	MI0019130	Intragenic	chr3	-	185529727	RNA-PolII	No
hsa-mir-1248	MI0006383	Intragenic	chr3	+	186501365	FANTOM|RNA-PolII|miRStart	Yes
hsa-mir-28	MI0000086	Intragenic	chr3	+	188380779	miRStart	No
hsa-mir-944	MI0005769	Intragenic	chr3	+	189484527	RNA-PolII|miRStart	No
hsa-mir-3137	MI0014160	Intragenic	chr3	-	194903275	RNA-PolII|miRStart	No
hsa-mir-570	MI0003577	Intragenic	chr3	+	195423626	FANTOM|RNA-PolII|miRStart	No
hsa-mir-4797	MI0017444	Intragenic	chr3	-	197024942	FANTOM|RNA-PolII	Yes
hsa-mir-922	MI0005714	Intragenic	chr3	-	197439327	RNA-PolII|miRStart	No
hsa-mir-571	MI0003578	Intragenic	chr4	+	331581	FANTOM|miRStart	Yes
hsa-mir-943	MI0005768	Intragenic	chr4	-	1998671	FANTOM|RNA-PolII|miRStart	No
hsa-mir-4800	MI0017448	Intragenic	chr4	-	2263830	FANTOM|RNA-PolII	Yes
hsa-mir-378d-1	MI0016749	Intergenic	chr4	-	N/A	-	No
hsa-mir-4798	MI0017445	Intragenic	chr4	+	7269760	FANTOM|RNA-PolII	No
hsa-mir-4274	MI0015884	Intragenic	chr4	+	7404627	RNA-PolII|miRStart	No
hsa-mir-95	MI0000097	Intragenic	chr4	-	8021807	RNA-PolII|miRStart	No
hsa-mir-548i-2	MI0006422	Intergenic	chr4	-	9606553	miRStart	No
hsa-mir-3138	MI0014161	Intragenic	chr4	-	10087859	FANTOM|RNA-PolII|miRStart	No
hsa-mir-572	MI0003579	Intergenic	chr4	+	11370225	FANTOM|miRStart	No
hsa-mir-5091	MI0017980	Intergenic	chr4	+	13629338	FANTOM|RNA-PolII	Yes
hsa-mir-218-1	MI0000294	Intragenic	chr4	+	20255235	miRStart	Yes
hsa-mir-573	MI0003580	Intragenic	chr4	-	24548690	miRStart	No
hsa-mir-4275	MI0015883	Intergenic	chr4	+	28801527	miRStart	No
hsa-mir-1255b-1	MI0006435	Intergenic	chr4	-	N/A	-	No
hsa-mir-4801	MI0017449	Intergenic	chr4	-	N/A	-	No
hsa-mir-574	MI0003581	Intragenic	chr4	+	38869333	miRStart	Yes
hsa-mir-5591	MI0019151	Intragenic	chr4	+	39367983	FANTOM	Yes
hsa-mir-4802	MI0017450	Intragenic	chr4	-	40517844	RNA-PolII	Yes
hsa-mir-4449	MI0016792	Intragenic	chr4	+	53578641	FANTOM|RNA-PolII	No
hsa-mir-548ag-1	MI0016793	Intergenic	chr4	+	N/A	-	No
hsa-mir-1269a	MI0006406	Intergenic	chr4	+	N/A	-	No
hsa-mir-4450	MI0016795	Intragenic	chr4	+	77434090	RNA-PolII	No
hsa-mir-548ah	MI0016796	Intragenic	chr4	+	77434090	RNA-PolII	No
hsa-mir-5096	MI0018004	Intragenic	chr4	+	79697173	FANTOM|RNA-PolII	Yes
hsa-mir-575	MI0003582	Intragenic	chr4	-	83684992	FANTOM|RNA-PolII|miRStart	No
hsa-mir-4451	MI0016797	Intragenic	chr4	+	N/A	-	No
hsa-mir-4452	MI0016798	Intragenic	chr4	-	N/A	-	No
hsa-mir-5705	MI0019313	Intergenic	chr4	-	N/A	-	No
hsa-mir-3684	MI0016085	Intragenic	chr4	+	99916877	FANTOM|RNA-PolII	Yes
hsa-mir-1255a	MI0006389	Intragenic	chr4	-	102267268	FANTOM|RNA-PolII|miRStart	No
hsa-mir-576	MI0003583	Intragenic	chr4	+	110354871	RNA-PolII|miRStart	Yes
hsa-mir-297	MI0005775	Intergenic	chr4	-	111797978	miRStart	No
hsa-mir-367	MI0000775	Intragenic	chr4	-	113606195	FANTOM	No
hsa-mir-302d	MI0000774	Intragenic	chr4	-	113606195	FANTOM	No
hsa-mir-302a	MI0000738	Intragenic	chr4	-	113606195	FANTOM	No
hsa-mir-302c	MI0000773	Intragenic	chr4	-	113606195	FANTOM	No
hsa-mir-302b	MI0000772	Intragenic	chr4	-	113606195	FANTOM	No
hsa-mir-1243	MI0006373	Intragenic	chr4	+	113970785	miRStart	Yes
hsa-mir-577	MI0003584	Intragenic	chr4	+	115519692	RNA-PolII|miRStart	Yes
hsa-mir-1973	MI0009983	Intergenic	chr4	+	117219376	miRStart	No
hsa-mir-2054	MI0010488	Intergenic	chr4	+	N/A	-	No
hsa-mir-3139	MI0014162	Intragenic	chr4	+	144257679	miRStart	Yes
hsa-mir-548g	MI0006395	Intergenic	chr4	-	148280562	miRStart	No
hsa-mir-4799	MI0017446	Intragenic	chr4	+	148662797	FANTOM|RNA-PolII	No
hsa-mir-3140	MI0014163	Intragenic	chr4	-	153457183	FANTOM|RNA-PolII|miRStart	No
hsa-mir-4453	MI0016799	Intragenic	chr4	+	153457529	FANTOM	No
hsa-mir-3688-1	MI0016089	Intergenic	chr4	-	160072231	RNA-PolII	No
hsa-mir-3688-2	MI0017447	Intragenic	chr4	+	160038652	FANTOM|RNA-PolII	No
hsa-mir-4454	MI0016800	Intergenic	chr4	-	N/A	-	No
hsa-mir-578	MI0003585	Intragenic	chr4	+	166300211	FANTOM|RNA-PolII|miRStart	Yes
hsa-mir-548t	MI0014164	Intragenic	chr4	+	174157416	FANTOM|RNA-PolII|miRStart	No
hsa-mir-4276	MI0015882	Intergenic	chr4	+	N/A	-	No
hsa-mir-1305	MI0006372	Intragenic	chr4	+	183065816	miRStart	No
hsa-mir-3945	MI0016602	Intragenic	chr4	-	N/A	-	No
hsa-mir-4455	MI0016801	Intergenic	chr4	-	N/A	-	No
hsa-mir-4456	MI0016802	Intergenic	chr5	-	N/A	-	No
hsa-mir-4635	MI0017262	Intragenic	chr5	-	1112126	RNA-PolII	Yes
hsa-mir-4457	MI0016803	Intergenic	chr5	-	1345101	FANTOM|RNA-PolII	Yes
hsa-mir-4277	MI0015886	Intergenic	chr5	-	1725911	RNA-PolII|miRStart	No
hsa-mir-4278	MI0015888	Intergenic	chr5	-	6849073	miRStart	No
hsa-mir-4458	MI0016804	Intergenic	chr5	+	N/A	-	No
hsa-mir-4636	MI0017263	Intragenic	chr5	-	N/A	-	No
hsa-mir-4637	MI0017264	Intragenic	chr5	-	14871766	FANTOM|RNA-PolII	Yes
hsa-mir-887	MI0005562	Intragenic	chr5	+	15935133	miRStart	No
hsa-mir-4279	MI0015887	Intergenic	chr5	-	31962581	miRStart	No
hsa-mir-579	MI0003586	Intragenic	chr5	-	32403946	FANTOM|miRStart	No
hsa-mir-580	MI0003587	Intragenic	chr5	-	36151990	FANTOM|RNA-PolII|miRStart	Yes
hsa-mir-3650	MI0016050	Intragenic	chr5	-	N/A	-	No
hsa-mir-581	MI0003588	Intragenic	chr5	-	53259005	miRStart	No
hsa-mir-4459	MI0016805	Intragenic	chr5	-	53386519	RNA-PolII	No
hsa-mir-449a	MI0001648	Intragenic	chr5	-	54469271	RNA-PolII|miRStart	Yes
hsa-mir-449b	MI0003673	Intragenic	chr5	-	54469271	RNA-PolII|miRStart	Yes
hsa-mir-449c	MI0003823	Intragenic	chr5	-	54469271	RNA-PolII|miRStart	Yes
hsa-mir-5687	MI0019291	Intragenic	chr5	-	54830793	FANTOM|RNA-PolII	Yes
hsa-mir-548ae-2	MI0016780	Intergenic	chr5	-	57841952	FANTOM	No
hsa-mir-582	MI0003589	Intragenic	chr5	-	59189449	miRStart	Yes
hsa-mir-4803	MI0017451	Intragenic	chr5	+	71403241	RNA-PolII	Yes
hsa-mir-4804	MI0017452	Intragenic	chr5	+	72143947	FANTOM|RNA-PolII	Yes
hsa-mir-3977	MI0016995	Intergenic	chr5	+	N/A	-	No
hsa-mir-3607	MI0015997	Intragenic	chr5	+	85913757	FANTOM|RNA-PolII	Yes
hsa-mir-4280	MI0015889	Intergenic	chr5	-	86417365	RNA-PolII|miRStart	No
hsa-mir-9-2	MI0000467	Intragenic	chr5	-	87970470	FANTOM|RNA-PolII|miRStart	No
hsa-mir-3660	MI0016061	Intergenic	chr5	-	89317441	FANTOM	No
hsa-mir-2277	MI0011284	Intragenic	chr5	-	92956677	RNA-PolII|miRStart	No
hsa-mir-583	MI0003590	Intragenic	chr5	+	95374210	miRStart	No
hsa-mir-548p	MI0006420	Intragenic	chr5	-	100238987	miRStart	Yes
hsa-mir-548f-3	MI0006376	Intragenic	chr5	-	110062381	miRStart	Yes
hsa-mir-1244-2	MI0015974	Intergenic	chr5	+	118310172	FANTOM|miRStart	No
hsa-mir-5706	MI0019314	Intragenic	chr5	+	118406858	RNA-PolII	Yes
hsa-mir-4633	MI0017260	Intragenic	chr5	+	128430390	FANTOM	Yes
hsa-mir-4460	MI0016806	Intergenic	chr5	-	128776372	FANTOM	No
hsa-mir-3936	MI0016592	Intragenic	chr5	-	131746688	RNA-PolII	No
hsa-mir-1289-2	MI0006351	Intragenic	chr5	-	132793007	RNA-PolII|miRStart	No
hsa-mir-3661	MI0016062	Intergenic	chr5	+	133512642	FANTOM|RNA-PolII	Yes
hsa-mir-4461	MI0016807	Intragenic	chr5	+	134240817	FANTOM|RNA-PolII	Yes
hsa-mir-5692c-1	MI0019288	Intergenic	chr5	-	N/A	-	No
hsa-mir-874	MI0005532	Intragenic	chr5	-	136995703	miRStart	No
hsa-mir-3655	MI0016055	Intragenic	chr5	+	140027399	FANTOM|RNA-PolII	Yes
hsa-mir-5197	MI0018176	Intragenic	chr5	+	142974676	RNA-PolII	No
hsa-mir-584	MI0003591	Intragenic	chr5	-	148442396	RNA-PolII|miRStart	Yes
hsa-mir-143	MI0000459	Intergenic	chr5	+	148724892	RNA-PolII|miRStart	Yes
hsa-mir-145	MI0000461	Intergenic	chr5	+	148724892	RNA-PolII|miRStart	Yes
hsa-mir-378a	MI0000786	Intragenic	chr5	+	149111319	FANTOM|RNA-PolII|miRStart	No
hsa-mir-1294	MI0006356	Intragenic	chr5	+	153666622	RNA-PolII|miRStart	No
hsa-mir-3141	MI0014165	Intergenic	chr5	-	154023231	miRStart	No
hsa-mir-1303	MI0006370	Intergenic	chr5	+	154062545	miRStart	No
hsa-mir-378h	MI0016808	Intergenic	chr5	+	154203555	FANTOM|RNA-PolII	No
hsa-mir-3142	MI0014166	Intragenic	chr5	+	159827027	RNA-PolII|miRStart	Yes
hsa-mir-146a	MI0000477	Intragenic	chr5	+	159827027	RNA-PolII|miRStart	Yes
hsa-mir-103a-1	MI0000109	Intragenic	chr5	-	168006334	FANTOM|RNA-PolII|miRStart	Yes
hsa-mir-103b-1	MI0007261	Intergenic	chr5	+	167913524	RNA-PolII|miRStart	Yes
hsa-mir-218-2	MI0000295	Intragenic	chr5	-	168728133	miRStart	Yes
hsa-mir-585	MI0003592	Intragenic	chr5	-	168727909	FANTOM|miRStart	Yes
hsa-mir-378e	MI0016750	Intragenic	chr5	+	N/A	-	No
hsa-mir-3912	MI0016416	Intergenic	chr5	-	170814855	FANTOM|RNA-PolII	Yes
hsa-mir-5003	MI0017869	Intragenic	chr5	+	N/A	-	No
hsa-mir-4634	MI0017261	Intragenic	chr5	+	174151624	FANTOM	Yes
hsa-mir-1271	MI0003814	Intragenic	chr5	+	175788768	FANTOM|miRStart	Yes
hsa-mir-4281	MI0015885	Intragenic	chr5	-	176057072	FANTOM|RNA-PolII|miRStart	Yes
hsa-mir-1229	MI0006319	Intragenic	chr5	-	179233867	FANTOM|RNA-PolII|miRStart	Yes
hsa-mir-340	MI0000802	Intragenic	chr5	-	179467299	miRStart	No
hsa-mir-4638	MI0017265	Intergenic	chr5	-	180650301	FANTOM|RNA-PolII	Yes
hsa-mir-4645	MI0017272	Intergenic	chr6	-	2876314	FANTOM|RNA-PolII	No
hsa-mir-3691	MI0016092	Intragenic	chr6	-	5181866	FANTOM	No
hsa-mir-5683	MI0019284	Intergenic	chr6	+	N/A	-	No
hsa-mir-5689	MI0019294	Intragenic	chr6	+	10383924	RNA-PolII	No
hsa-mir-4639	MI0017266	Intragenic	chr6	+	16129316	FANTOM	Yes
hsa-mir-548a-1	MI0003593	Intergenic	chr6	+	18494608	RNA-PolII	No
hsa-mir-3143	MI0014167	Intergenic	chr6	+	27114884	FANTOM|RNA-PolII|miRStart	Yes
hsa-mir-877	MI0005561	Intragenic	chr6	+	30546708	FANTOM|RNA-PolII|miRStart	No
hsa-mir-4640	MI0017267	Intragenic	chr6	+	30782167	RNA-PolII	No
hsa-mir-4646	MI0017273	Intragenic	chr6	-	31671089	FANTOM|RNA-PolII	Yes
hsa-mir-1236	MI0006326	Intragenic	chr6	-	31926740	FANTOM|RNA-PolII|miRStart	Yes
hsa-mir-3135b	MI0016809	Intergenic	chr6	-	N/A	-	No
hsa-mir-219-1	MI0000296	Intergenic	chr6	+	33171308	FANTOM|RNA-PolII|miRStart	No
hsa-mir-5004	MI0017870	Intragenic	chr6	+	33387968	FANTOM|RNA-PolII	Yes
hsa-mir-3934	MI0016590	Intergenic	chr6	+	33635385	FANTOM|RNA-PolII	No
hsa-mir-1275	MI0006415	Intergenic	chr6	-	34017440	miRStart	No
hsa-mir-5690	MI0019295	Intragenic	chr6	-	35656693	FANTOM|RNA-PolII	Yes
hsa-mir-3925	MI0016433	Intergenic	chr6	-	36591150	RNA-PolII	No
hsa-mir-4462	MI0016810	Intergenic	chr6	-	37544371	RNA-PolII	No
hsa-mir-4641	MI0017268	Intragenic	chr6	+	41514224	RNA-PolII	Yes
hsa-mir-4647	MI0017274	Intragenic	chr6	-	44225250	FANTOM|RNA-PolII	Yes
hsa-mir-4642	MI0017269	Intragenic	chr6	+	44355461	FANTOM|RNA-PolII	Yes
hsa-mir-586	MI0003594	Intragenic	chr6	-	45180598	miRStart	No
hsa-mir-206	MI0000490	Intergenic	chr6	+	52001071	FANTOM|miRStart	No
hsa-mir-133b	MI0000822	Intergenic	chr6	+	52001071	FANTOM|miRStart	No
hsa-mir-5685	MI0019287	Intergenic	chr6	+	N/A	-	No
hsa-mir-548u	MI0014168	Intragenic	chr6	+	57182444	RNA-PolII|miRStart	Yes
hsa-mir-30c-2	MI0000254	Intragenic	chr6	-	72101638	FANTOM|RNA-PolII|miRStart	No
hsa-mir-30a	MI0000088	Intragenic	chr6	-	72122064	FANTOM|RNA-PolII|miRStart	No
hsa-mir-4282	MI0015890	Intergenic	chr6	-	73704410	miRStart	No
hsa-mir-4463	MI0016811	Intergenic	chr6	+	N/A	-	No
hsa-mir-4464	MI0016812	Intergenic	chr6	+	91005952	FANTOM|RNA-PolII	Yes
hsa-mir-4643	MI0017270	Intergenic	chr6	+	N/A	-	No
hsa-mir-2113	MI0003939	Intergenic	chr6	+	N/A	-	No
hsa-mir-548ai	MI0016813	Intergenic	chr6	+	N/A	-	No
hsa-mir-587	MI0003595	Intergenic	chr6	+	107147478	RNA-PolII|miRStart	No
hsa-mir-548b	MI0003596	Intragenic	chr6	-	119399478	FANTOM|RNA-PolII|miRStart	Yes
hsa-mir-3144	MI0014169	Intergenic	chr6	+	120326867	miRStart	No
hsa-mir-588	MI0003597	Intergenic	chr6	+	N/A	-	No
hsa-mir-548h-5	MI0016751	Intergenic	chr6	+	N/A	-	No
hsa-mir-548aj-1	MI0016814	Intergenic	chr6	-	N/A	-	No
hsa-mir-3662	MI0016063	Intragenic	chr6	-	135319831	FANTOM|RNA-PolII	No
hsa-mir-548a-2	MI0003598	Intergenic	chr6	+	135523379	FANTOM|RNA-PolII|miRStart	No
hsa-mir-3145	MI0014170	Intragenic	chr6	-	138769375	FANTOM|RNA-PolII|miRStart	No
hsa-mir-3668	MI0016069	Intergenic	chr6	+	140470088	RNA-PolII	No
hsa-mir-4465	MI0016816	Intergenic	chr6	+	N/A	-	No
hsa-mir-1273c	MI0014171	Intragenic	chr6	+	155152321	miRStart	No
hsa-mir-1202	MI0006334	Intergenic	chr6	+	N/A	-	No
hsa-mir-4466	MI0016817	Intergenic	chr6	-	157116334	RNA-PolII	No
hsa-mir-3692	MI0016093	Intragenic	chr6	+	157882862	RNA-PolII	No
hsa-mir-3918	MI0016424	Intergenic	chr6	-	159197478	RNA-PolII	No
hsa-mir-1913	MI0008334	Intragenic	chr6	-	166970686	RNA-PolII|miRStart	No
hsa-mir-3939	MI0016596	Intragenic	chr6	-	167412519	FANTOM|RNA-PolII	Yes
hsa-mir-4644	MI0017271	Intragenic	chr6	+	170615836	FANTOM|RNA-PolII	Yes
hsa-mir-339	MI0000815	Intragenic	chr7	-	1067778	FANTOM|RNA-PolII|miRStart	No
hsa-mir-4655	MI0017283	Intragenic	chr7	-	1904412	FANTOM|RNA-PolII	No
hsa-mir-4648	MI0017275	Intragenic	chr7	+	2559651	FANTOM|RNA-PolII	Yes
hsa-mir-4656	MI0017284	Intergenic	chr7	-	4849027	FANTOM|RNA-PolII	No
hsa-mir-589	MI0003599	Intragenic	chr7	-	5553417	FANTOM|RNA-PolII	Yes
hsa-mir-3683	MI0016084	Intergenic	chr7	-	7140116	RNA-PolII	No
hsa-mir-1302-6	MI0006367	Intergenic	chr7	-	18173133	miRStart	No
hsa-mir-3146	MI0014172	Intragenic	chr7	-	19748159	FANTOM|RNA-PolII|miRStart	Yes
hsa-mir-1183	MI0006276	Intragenic	chr7	+	21467131	FANTOM|miRStart	Yes
hsa-mir-148a	MI0000253	Intergenic	chr7	-	25990740	RNA-PolII|miRStart	No
hsa-mir-196b	MI0001150	Intragenic	chr7	-	27209631	FANTOM|RNA-PolII|miRStart	No
hsa-mir-550a-3	MI0003762	Intragenic	chr7	-	29724612	RNA-PolII	No
hsa-mir-550a-1	MI0003600	Intragenic	chr7	+	30266045	RNA-PolII|miRStart	No
hsa-mir-550b-1	MI0016686	Intergenic	chr7	-	N/A	-	No
hsa-mir-550a-2	MI0003601	Intragenic	chr7	+	32697728	RNA-PolII|miRStart	No
hsa-mir-550b-2	MI0016687	Intragenic	chr7	-	N/A	-	No
hsa-mir-548n	MI0006399	Intragenic	chr7	-	34991800	miRStart	No
hsa-mir-1200	MI0006332	Intragenic	chr7	-	37488852	miRStart	Yes
hsa-mir-3943	MI0016600	Intragenic	chr7	+	43098234	RNA-PolII	No
hsa-mir-4649	MI0017276	Intragenic	chr7	+	44122083	FANTOM|RNA-PolII	Yes
hsa-mir-4657	MI0017285	Intragenic	chr7	-	44924945	FANTOM|RNA-PolII	Yes
hsa-mir-4283-1	MI0015892	Intergenic	chr7	-	57071886	miRStart	No
hsa-mir-3147	MI0014173	Intergenic	chr7	+	57436499	miRStart	No
hsa-mir-4283-2	MI0015982	Intergenic	chr7	+	63033294	miRStart	No
hsa-mir-4650-1	MI0017277	Intergenic	chr7	-	N/A	-	No
hsa-mir-3914-1	MI0016419	Intergenic	chr7	-	N/A	-	No
hsa-mir-3914-2	MI0016421	Intragenic	chr7	+	N/A	-	No
hsa-mir-4650-2	MI0017278	Intergenic	chr7	+	N/A	-	No
hsa-mir-4284	MI0015893	Intergenic	chr7	+	73115174	FANTOM|RNA-PolII|miRStart	No
hsa-mir-590	MI0003602	Intragenic	chr7	+	73601797	FANTOM|RNA-PolII|miRStart	No
hsa-mir-4651	MI0017279	Intragenic	chr7	+	75544474	FANTOM|RNA-PolII	Yes
hsa-mir-1285-1	MI0006346	Intragenic	chr7	-	91872252	FANTOM|RNA-PolII|miRStart	No
hsa-mir-653	MI0003674	Intragenic	chr7	-	93204042	miRStart	Yes
hsa-mir-489	MI0003124	Intragenic	chr7	-	93204042	miRStart	Yes
hsa-mir-4652	MI0017280	Intragenic	chr7	+	93251392	RNA-PolII	No
hsa-mir-591	MI0003603	Intragenic	chr7	-	95865700	RNA-PolII|miRStart	No
hsa-mir-5692a-1	MI0019297	Intergenic	chr7	+	97501688	RNA-PolII	Yes
hsa-mir-5692c-2	MI0019289	Intergenic	chr7	-	97601598	FANTOM|RNA-PolII	No
hsa-mir-3609	MI0015999	Intragenic	chr7	+	98476104	FANTOM|RNA-PolII	Yes
hsa-mir-25	MI0000082	Intragenic	chr7	-	99698153	FANTOM|RNA-PolII|miRStart	Yes
hsa-mir-93	MI0000095	Intragenic	chr7	-	99698153	FANTOM|RNA-PolII|miRStart	Yes
hsa-mir-106b	MI0000734	Intragenic	chr7	-	99698153	FANTOM|RNA-PolII|miRStart	Yes
hsa-mir-4658	MI0017286	Intragenic	chr7	-	99756342	FANTOM|RNA-PolII	Yes
hsa-mir-4653	MI0017281	Intragenic	chr7	+	100797756	FANTOM|RNA-PolII	Yes
hsa-mir-4285	MI0015891	Intragenic	chr7	+	101930322	FANTOM|RNA-PolII|miRStart	No
hsa-mir-548o	MI0006402	Intergenic	chr7	-	102074021	FANTOM|RNA-PolII|miRStart	Yes
hsa-mir-5090	MI0017979	Intragenic	chr7	+	102105389	FANTOM|RNA-PolII	Yes
hsa-mir-4467	MI0016818	Intragenic	chr7	+	102108708	FANTOM|RNA-PolII	No
hsa-mir-3666	MI0016067	Intragenic	chr7	+	N/A	-	No
hsa-mir-592	MI0003604	Intragenic	chr7	-	126893348	miRStart	Yes
hsa-mir-593	MI0003605	Intragenic	chr7	+	127671696	RNA-PolII|miRStart	Yes
hsa-mir-129-1	MI0000252	Intragenic	chr7	+	127761978	RNA-PolII|miRStart	No
hsa-mir-182	MI0000272	Intergenic	chr7	-	129420061	FANTOM|RNA-PolII|miRStart	No
hsa-mir-96	MI0000098	Intergenic	chr7	-	129420061	FANTOM|RNA-PolII|miRStart	No
hsa-mir-183	MI0000273	Intergenic	chr7	-	129420061	FANTOM|RNA-PolII|miRStart	No
hsa-mir-335	MI0000816	Intragenic	chr7	+	130131571	FANTOM|RNA-PolII|miRStart	Yes
hsa-mir-29a	MI0000087	Intragenic	chr7	-	130596983	FANTOM|RNA-PolII|miRStart	No
hsa-mir-29b-1	MI0000105	Intergenic	chr7	-	130596999	FANTOM|RNA-PolII|miRStart	No
hsa-mir-3654	MI0016054	Intragenic	chr7	-	132766825	FANTOM|RNA-PolII	Yes
hsa-mir-490	MI0003125	Intragenic	chr7	+	136574267	miRStart	No
hsa-mir-4468	MI0016819	Intragenic	chr7	+	N/A	-	No
hsa-mir-548f-4	MI0006377	Intergenic	chr7	-	N/A	-	No
hsa-mir-671	MI0003760	Intragenic	chr7	+	150929565	FANTOM|RNA-PolII|miRStart	Yes
hsa-mir-3907	MI0016410	Intragenic	chr7	-	151156993	RNA-PolII	No
hsa-mir-153-2	MI0000464	Intragenic	chr7	-	157373666	FANTOM|RNA-PolII|miRStart	No
hsa-mir-595	MI0003607	Intragenic	chr7	-	158330299	RNA-PolII|miRStart	No
hsa-mir-5707	MI0019315	Intergenic	chr7	+	158330299	RNA-PolII	No
hsa-mir-3674	MI0016075	Intergenic	chr8	+	1745921	FANTOM|RNA-PolII	No
hsa-mir-596	MI0003608	Intergenic	chr8	+	1765179	FANTOM|RNA-PolII|miRStart	No
hsa-mir-4659a	MI0017287	Intragenic	chr8	+	6565867	FANTOM	Yes
hsa-mir-4659b	MI0017291	Intergenic	chr8	-	N/A	-	No
hsa-mir-548i-3	MI0006423	Intergenic	chr8	-	N/A	-	No
hsa-mir-4660	MI0017288	Intragenic	chr8	+	8860416	FANTOM	Yes
hsa-mir-597	MI0003609	Intragenic	chr8	+	9553781	miRStart	No
hsa-mir-124-1	MI0000443	Intragenic	chr8	-	9776596	miRStart	No
hsa-mir-4286	MI0015894	Intergenic	chr8	+	N/A	-	No
hsa-mir-1322	MI0006653	Intragenic	chr8	-	10696597	FANTOM|RNA-PolII|miRStart	Yes
hsa-mir-598	MI0003610	Intragenic	chr8	-	10917210	miRStart	No
hsa-mir-5692a-2	MI0019298	Intergenic	chr8	+	N/A	-	No
hsa-mir-3926-1	MI0016434	Intragenic	chr8	-	12611700	FANTOM|RNA-PolII	No
hsa-mir-3926-2	MI0016437	Intergenic	chr8	+	N/A	-	No
hsa-mir-383	MI0000791	Intragenic	chr8	-	15095848	miRStart	Yes
hsa-mir-548v	MI0014174	Intragenic	chr8	-	17549726	miRStart	No
hsa-mir-320a	MI0000542	Intergenic	chr8	-	22102643	FANTOM|RNA-PolII|miRStart	Yes
hsa-mir-548h-4	MI0006414	Intergenic	chr8	-	N/A	-	No
hsa-mir-3622b	MI0016014	Intergenic	chr8	-	N/A	-	No
hsa-mir-3622a	MI0016013	Intergenic	chr8	+	27546904	FANTOM|RNA-PolII	No
hsa-mir-4287	MI0015895	Intragenic	chr8	-	27850198	miRStart	Yes
hsa-mir-4288	MI0015896	Intergenic	chr8	-	N/A	-	No
hsa-mir-3148	MI0014175	Intergenic	chr8	-	N/A	-	No
hsa-mir-548ao	MI0017871	Intragenic	chr8	-	41165919	FANTOM	No
hsa-mir-486	MI0002470	Intragenic	chr8	-	41559407	RNA-PolII|miRStart	No
hsa-mir-4469	MI0016820	Intragenic	chr8	-	42752091	FANTOM|RNA-PolII	Yes
hsa-mir-4470	MI0016821	Intergenic	chr8	+	62627101	FANTOM	Yes
hsa-mir-124-2	MI0000444	Intragenic	chr8	+	65285788	miRStart	No
hsa-mir-5681a	MI0019281	Intergenic	chr8	+	N/A	-	No
hsa-mir-5681b	MI0019293	Intergenic	chr8	-	N/A	-	No
hsa-mir-2052	MI0010486	Intragenic	chr8	+	75611874	miRStart	No
hsa-mir-3149	MI0014176	Intergenic	chr8	-	77912318	FANTOM|RNA-PolII|miRStart	Yes
hsa-mir-5708	MI0019316	Intergenic	chr8	+	81083721	RNA-PolII	Yes
hsa-mir-4661	MI0017289	Intragenic	chr8	+	N/A	-	No
hsa-mir-378d-2	MI0003840	Intergenic	chr8	-	94929174	FANTOM|RNA-PolII	Yes
hsa-mir-3150b	MI0016426	Intragenic	chr8	-	96098197	RNA-PolII	No
hsa-mir-3150a	MI0014177	Intragenic	chr8	+	96037947	FANTOM|RNA-PolII|miRStart	Yes
hsa-mir-599	MI0003611	Intergenic	chr8	-	N/A	-	No
hsa-mir-875	MI0005541	Intergenic	chr8	-	N/A	-	No
hsa-mir-1273a	MI0006409	Intragenic	chr8	-	101118344	miRStart	Yes
hsa-mir-4471	MI0016822	Intergenic	chr8	+	101322516	RNA-PolII	Yes
hsa-mir-5680	MI0019280	Intergenic	chr8	+	103136490	FANTOM	Yes
hsa-mir-3151	MI0014178	Intragenic	chr8	+	104152975	FANTOM|RNA-PolII|miRStart	Yes
hsa-mir-548a-3	MI0003612	Intergenic	chr8	-	105498506	miRStart	No
hsa-mir-2053	MI0010487	Intergenic	chr8	+	N/A	-	No
hsa-mir-3610	MI0016000	Intragenic	chr8	-	N/A	-	No
hsa-mir-4663	MI0017292	Intergenic	chr8	-	124253425	FANTOM|RNA-PolII	Yes
hsa-mir-548aa-1	MI0016689	Intergenic	chr8	+	124286474	RNA-PolII	Yes
hsa-mir-548d-1	MI0003668	Intragenic	chr8	-	124382458	FANTOM|RNA-PolII|miRStart	No
hsa-mir-4662b	MI0017293	Intergenic	chr8	-	125869189	RNA-PolII	No
hsa-mir-4662a	MI0017290	Intergenic	chr8	+	125740610	RNA-PolII	Yes
hsa-mir-1204	MI0006337	Intragenic	chr8	+	128808059	FANTOM|RNA-PolII|miRStart	No
hsa-mir-1205	MI0006338	Intragenic	chr8	+	128883176	RNA-PolII|miRStart	No
hsa-mir-1206	MI0006339	Intragenic	chr8	+	129005756	FANTOM|RNA-PolII|miRStart	No
hsa-mir-1207	MI0006340	Intragenic	chr8	+	129022857	FANTOM|RNA-PolII|miRStart	No
hsa-mir-1208	MI0006341	Intergenic	chr8	+	129101024	RNA-PolII|miRStart	No
hsa-mir-3686	MI0016087	Intragenic	chr8	-	130513154	RNA-PolII	No
hsa-mir-3673	MI0016074	Intragenic	chr8	-	130548292	RNA-PolII	No
hsa-mir-3669	MI0016070	Intragenic	chr8	-	130548292	RNA-PolII	No
hsa-mir-5194	MI0018173	Intragenic	chr8	-	131028667	FANTOM|RNA-PolII	No
hsa-mir-30b	MI0000441	Intergenic	chr8	-	135844546	FANTOM|RNA-PolII|miRStart	No
hsa-mir-30d	MI0000255	Intergenic	chr8	-	135844546	FANTOM|RNA-PolII|miRStart	No
hsa-mir-151a	MI0000809	Intragenic	chr8	-	141790386	RNA-PolII|miRStart	No
hsa-mir-1302-7	MI0006368	Intergenic	chr8	-	142874290	FANTOM	No
hsa-mir-4472-1	MI0016823	Intergenic	chr8	+	143170972	RNA-PolII	No
hsa-mir-4664	MI0017294	Intragenic	chr8	-	144815980	FANTOM|RNA-PolII	Yes
hsa-mir-937	MI0005759	Intergenic	chr8	-	144897837	FANTOM|RNA-PolII|miRStart	Yes
hsa-mir-661	MI0003669	Intragenic	chr8	-	145020586	FANTOM|RNA-PolII|miRStart	No
hsa-mir-939	MI0005761	Intragenic	chr8	-	145634720	FANTOM|RNA-PolII|miRStart	Yes
hsa-mir-1234	MI0006324	Intragenic	chr8	-	145634720	FANTOM|RNA-PolII|miRStart	Yes
hsa-mir-1302-9	MI0015978	Intragenic	chr9	+	11161	miRStart	No
hsa-mir-101-2	MI0000739	Intragenic	chr9	+	4792985	RNA-PolII|miRStart	Yes
hsa-mir-4665	MI0017295	Intergenic	chr9	+	N/A	-	No
hsa-mir-3152	MI0014179	Intragenic	chr9	+	18545223	miRStart	No
hsa-mir-4473	MI0016825	Intragenic	chr9	-	N/A	-	No
hsa-mir-4474	MI0016826	Intragenic	chr9	-	N/A	-	No
hsa-mir-491	MI0003126	Intragenic	chr9	+	20684261	FANTOM|RNA-PolII|miRStart	No
hsa-mir-31	MI0000089	Intragenic	chr9	-	21559704	RNA-PolII|miRStart	No
hsa-mir-876	MI0005542	Intergenic	chr9	-	N/A	-	No
hsa-mir-873	MI0005564	Intergenic	chr9	-	N/A	-	No
hsa-mir-4667	MI0017297	Intragenic	chr9	+	35605258	FANTOM|RNA-PolII	Yes
hsa-mir-4475	MI0016827	Intergenic	chr9	-	36835568	FANTOM	No
hsa-mir-4540	MI0016911	Intragenic	chr9	-	36864817	FANTOM	No
hsa-mir-4476	MI0016828	Intragenic	chr9	-	N/A	-	No
hsa-mir-4477b	MI0016830	Intergenic	chr9	+	68413228	FANTOM	No
hsa-mir-4477a	MI0016829	Intergenic	chr9	-	68420804	RNA-PolII	No
hsa-mir-1299	MI0006359	Intergenic	chr9	-	69032078	miRStart	No
hsa-mir-204	MI0000284	Intragenic	chr9	-	74061820	miRStart	No
hsa-mir-7-1	MI0000263	Intragenic	chr9	-	86585716	FANTOM|RNA-PolII|miRStart	No
hsa-mir-4289	MI0015898	Intergenic	chr9	-	91390532	RNA-PolII	No
hsa-mir-3153	MI0014180	Intragenic	chr9	+	91926112	FANTOM|miRStart	Yes
hsa-mir-4290	MI0015899	Intragenic	chr9	-	92803781	miRStart	No
hsa-mir-3910-1	MI0016414	Intergenic	chr9	+	94298895	RNA-PolII	No
hsa-mir-3910-2	MI0016431	Intragenic	chr9	-	N/A	-	No
hsa-mir-3651	MI0016051	Intragenic	chr9	-	95055945	FANTOM|RNA-PolII	Yes
hsa-mir-4670	MI0017301	Intragenic	chr9	-	N/A	-	No
hsa-mir-548au	MI0019145	Intragenic	chr9	+	96338266	FANTOM|RNA-PolII	Yes
hsa-mir-4291	MI0015900	Intergenic	chr9	+	96536745	miRStart	No
hsa-let-7a-1	MI0000060	Intergenic	chr9	+	96928529	FANTOM|RNA-PolII|miRStart	No
hsa-let-7f-1	MI0000067	Intergenic	chr9	+	96928529	FANTOM|RNA-PolII|miRStart	No
hsa-let-7d	MI0000065	Intergenic	chr9	+	96928529	FANTOM|RNA-PolII|miRStart	No
hsa-mir-2278	MI0011285	Intragenic	chr9	+	97489015	RNA-PolII|miRStart	Yes
hsa-mir-23b	MI0000439	Intragenic	chr9	+	97766663	RNA-PolII|miRStart	No
hsa-mir-27b	MI0000440	Intragenic	chr9	+	97766663	RNA-PolII|miRStart	No
hsa-mir-3074	MI0014181	Intergenic	chr9	-	97854700	RNA-PolII|miRStart	No
hsa-mir-24-1	MI0000080	Intragenic	chr9	+	97766663	RNA-PolII|miRStart	No
hsa-mir-1302-8	MI0006369	Intergenic	chr9	-	100174377	FANTOM|RNA-PolII|miRStart	Yes
hsa-mir-32	MI0000090	Intragenic	chr9	-	111813542	RNA-PolII|miRStart	No
hsa-mir-3927	MI0016435	Intergenic	chr9	-	112295952	FANTOM|RNA-PolII	No
hsa-mir-4668	MI0017298	Intragenic	chr9	+	114659093	FANTOM|RNA-PolII	Yes
hsa-mir-455	MI0003513	Intragenic	chr9	+	116963740	FANTOM|miRStart	No
hsa-mir-147a	MI0000262	Intergenic	chr9	-	123019092	miRStart	No
hsa-mir-4478	MI0016831	Intergenic	chr9	-	124922039	FANTOM|RNA-PolII	Yes
hsa-mir-600	MI0003613	Intragenic	chr9	-	125877756	miRStart	No
hsa-mir-601	MI0003614	Intragenic	chr9	-	126188645	RNA-PolII|miRStart	No
hsa-mir-181a-2	MI0000269	Intragenic	chr9	+	127420716	FANTOM|RNA-PolII|miRStart	No
hsa-mir-181b-2	MI0000683	Intragenic	chr9	+	127421556	FANTOM|RNA-PolII|miRStart	No
hsa-mir-3911	MI0016415	Intergenic	chr9	-	130477940	FANTOM|RNA-PolII	Yes
hsa-mir-3960	MI0016964	Intragenic	chr9	+	130547480	FANTOM|RNA-PolII	Yes
hsa-mir-2861	MI0013006	Intragenic	chr9	+	130547658	FANTOM|RNA-PolII|miRStart	Yes
hsa-mir-4672	MI0017303	Intragenic	chr9	-	130639909	FANTOM|RNA-PolII	Yes
hsa-mir-199b	MI0000282	Intergenic	chr9	-	131038598	RNA-PolII|miRStart	Yes
hsa-mir-3154	MI0014182	Intergenic	chr9	-	131038598	RNA-PolII|miRStart	Yes
hsa-mir-219-2	MI0000740	Intergenic	chr9	-	131183135	FANTOM|RNA-PolII|miRStart	Yes
hsa-mir-2964a	MI0017299	Intergenic	chr9	+	131133628	FANTOM|RNA-PolII	Yes
hsa-mir-548aw	MI0019283	Intragenic	chr9	+	135820004	FANTOM|RNA-PolII	Yes
hsa-mir-4669	MI0017300	Intragenic	chr9	+	137267796	FANTOM|RNA-PolII	No
hsa-mir-3689c	MI0016832	Intergenic	chr9	-	137788302	RNA-PolII	No
hsa-mir-3689a	MI0016090	Intergenic	chr9	-	137788302	RNA-PolII	No
hsa-mir-3689d-1	MI0016834	Intergenic	chr9	-	137788302	RNA-PolII	No
hsa-mir-3689b	MI0016411	Intergenic	chr9	-	137788302	RNA-PolII	No
hsa-mir-3689d-2	MI0016835	Intergenic	chr9	-	137788302	RNA-PolII	No
hsa-mir-3689e	MI0016836	Intergenic	chr9	-	137788302	RNA-PolII	No
hsa-mir-3689f	MI0016837	Intergenic	chr9	-	137788302	RNA-PolII	No
hsa-mir-4673	MI0017304	Intragenic	chr9	-	139440303	FANTOM|RNA-PolII	Yes
hsa-mir-4674	MI0017305	Intergenic	chr9	-	139481975	RNA-PolII	No
hsa-mir-126	MI0000471	Intragenic	chr9	+	139563713	FANTOM|RNA-PolII|miRStart	No
hsa-mir-4292	MI0015897	Intragenic	chr9	+	139716544	FANTOM|RNA-PolII|miRStart	No
hsa-mir-4479	MI0016838	Intragenic	chr9	+	139780967	FANTOM|RNA-PolII	Yes
hsa-mir-3621	MI0016012	Intragenic	chr9	-	140063873	FANTOM|RNA-PolII	Yes
hsa-mir-602	MI0003615	Intragenic	chr9	+	140640263	RNA-PolII|miRStart	No
hsa-mir-5699	MI0019306	Intragenic	chr10	-	735499	RNA-PolII	Yes
hsa-mir-3155a	MI0014183	Intragenic	chr10	+	6186874	FANTOM|RNA-PolII|miRStart	Yes
hsa-mir-548ak	MI0016840	Intergenic	chr10	-	12197599	RNA-PolII	No
hsa-mir-4480	MI0016841	Intragenic	chr10	+	N/A	-	No
hsa-mir-4481	MI0016842	Intergenic	chr10	-	N/A	-	No
hsa-mir-548q	MI0010637	Intergenic	chr10	-	12811010	miRStart	No
hsa-mir-4293	MI0015826	Intragenic	chr10	-	14504141	miRStart	No
hsa-mir-1265	MI0006401	Intergenic	chr10	+	14447281	miRStart	No
hsa-mir-511-1	MI0003127	Intragenic	chr10	+	17851362	miRStart	Yes
hsa-mir-511-2	MI0003128	Intragenic	chr10	+	18098352	miRStart	Yes
hsa-mir-4675	MI0017306	Intergenic	chr10	+	N/A	-	No
hsa-mir-1915	MI0008336	Intragenic	chr10	-	21785985	FANTOM|RNA-PolII|miRStart	Yes
hsa-mir-1254-2	MI0016747	Intergenic	chr10	+	N/A	-	No
hsa-mir-603	MI0003616	Intragenic	chr10	+	24527571	miRStart	No
hsa-mir-604	MI0003617	Intragenic	chr10	-	29846004	miRStart	No
hsa-mir-938	MI0005760	Intragenic	chr10	-	29919363	RNA-PolII|miRStart	No
hsa-mir-3611	MI0016001	Intragenic	chr10	-	35379262	FANTOM|RNA-PolII	Yes
hsa-mir-4683	MI0017315	Intragenic	chr10	-	35931295	RNA-PolII	Yes
hsa-mir-5100	MI0019116	Intergenic	chr10	+	N/A	-	No
hsa-mir-3156-1	MI0014184	Intragenic	chr10	+	45652223	miRStart	No
hsa-mir-4294	MI0015827	Intergenic	chr10	-	50194526	miRStart	No
hsa-mir-605	MI0003618	Intragenic	chr10	+	52751118	miRStart	Yes
hsa-mir-548f-1	MI0006374	Intragenic	chr10	-	57387702	miRStart	No
hsa-mir-3924	MI0016432	Intergenic	chr10	-	N/A	-	No
hsa-mir-1296	MI0003780	Intragenic	chr10	-	65155856	RNA-PolII|miRStart	No
hsa-mir-1254-1	MI0006388	Intragenic	chr10	+	70480912	FANTOM|RNA-PolII|miRStart	Yes
hsa-mir-4676	MI0017307	Intragenic	chr10	+	74451900	FANTOM|RNA-PolII	Yes
hsa-mir-606	MI0003619	Intragenic	chr10	+	77263495	miRStart	No
hsa-mir-346	MI0000826	Intragenic	chr10	-	88069814	miRStart	No
hsa-mir-4678	MI0017309	Intergenic	chr10	+	N/A	-	No
hsa-mir-4679-2	MI0017311	Intergenic	chr10	-	N/A	-	No
hsa-mir-4679-1	MI0017310	Intergenic	chr10	+	90751013	RNA-PolII	Yes
hsa-mir-107	MI0000114	Intragenic	chr10	-	91405215	miRStart	Yes
hsa-mir-3157	MI0014185	Intragenic	chr10	-	97849591	FANTOM|RNA-PolII|miRStart	No
hsa-mir-607	MI0003620	Intergenic	chr10	-	98591639	FANTOM|RNA-PolII|miRStart	Yes
hsa-mir-5686	MI0019290	Intergenic	chr10	+	98889723	FANTOM	No
hsa-mir-1287	MI0006349	Intragenic	chr10	-	100174886	RNA-PolII|miRStart	Yes
hsa-mir-4685	MI0017317	Intragenic	chr10	-	100206650	FANTOM|RNA-PolII	Yes
hsa-mir-608	MI0003621	Intragenic	chr10	+	102672780	RNA-PolII|miRStart	Yes
hsa-mir-3158-1	MI0014186	Intragenic	chr10	+	103354588	FANTOM|RNA-PolII|miRStart	No
hsa-mir-3158-2	MI0014187	Intergenic	chr10	-	103361387	RNA-PolII|miRStart	No
hsa-mir-146b	MI0003129	Intergenic	chr10	+	104192332	FANTOM|RNA-PolII|miRStart	Yes
hsa-mir-1307	MI0006444	Intragenic	chr10	-	105156222	FANTOM|RNA-PolII|miRStart	Yes
hsa-mir-936	MI0005758	Intergenic	chr10	-	105844542	miRStart	No
hsa-mir-609	MI0003622	Intragenic	chr10	-	105992255	FANTOM|RNA-PolII|miRStart	Yes
hsa-mir-4482-1	MI0016843	Intergenic	chr10	-	106028727	FANTOM|RNA-PolII	Yes
hsa-mir-4680	MI0017312	Intragenic	chr10	+	112631673	FANTOM|RNA-PolII	Yes
hsa-mir-548e	MI0006344	Intragenic	chr10	+	112678552	RNA-PolII|miRStart	Yes
hsa-mir-4295	MI0015822	Intragenic	chr10	+	114361683	miRStart	No
hsa-mir-4483	MI0016844	Intergenic	chr10	-	N/A	-	No
hsa-mir-2110	MI0010629	Intragenic	chr10	-	115939163	RNA-PolII|miRStart	Yes
hsa-mir-3663	MI0016064	Intragenic	chr10	-	118935566	RNA-PolII	No
hsa-mir-4681	MI0017313	Intragenic	chr10	+	121065842	RNA-PolII	No
hsa-mir-4682	MI0017314	Intergenic	chr10	+	121652261	RNA-PolII	Yes
hsa-mir-3941	MI0016598	Intragenic	chr10	+	N/A	-	No
hsa-mir-4296	MI0015823	Intragenic	chr10	-	126725817	RNA-PolII|miRStart	No
hsa-mir-4484	MI0016845	Intergenic	chr10	+	N/A	-	No
hsa-mir-4297	MI0015824	Intragenic	chr10	-	131642331	miRStart	No
hsa-mir-378c	MI0015825	Intergenic	chr10	-	N/A	-	No
hsa-mir-202	MI0003130	Intragenic	chr10	-	135106739	FANTOM|RNA-PolII|miRStart	No
hsa-mir-3944	MI0016601	Intragenic	chr10	-	135186855	FANTOM|RNA-PolII	Yes
hsa-mir-210	MI0000286	Intragenic	chr11	-	568438	FANTOM|RNA-PolII|miRStart	No
hsa-mir-4298	MI0015830	Intergenic	chr11	-	1884828	RNA-PolII|miRStart	No
hsa-mir-675	MI0005416	Intragenic	chr11	-	2019743	FANTOM|miRStart	No
hsa-mir-483	MI0002467	Intragenic	chr11	-	2158775	RNA-PolII|miRStart	No
hsa-mir-4686	MI0017318	Intergenic	chr11	+	N/A	-	No
hsa-mir-4687	MI0017319	Intragenic	chr11	+	3876919	FANTOM|RNA-PolII	Yes
hsa-mir-302e	MI0006417	Intergenic	chr11	+	N/A	-	No
hsa-mir-5691	MI0019296	Intragenic	chr11	-	9112713	RNA-PolII	Yes
hsa-mir-4485	MI0016846	Intragenic	chr11	-	10530735	FANTOM|RNA-PolII	Yes
hsa-mir-4299	MI0015829	Intergenic	chr11	-	N/A	-	No
hsa-mir-3159	MI0014188	Intergenic	chr11	+	18343647	RNA-PolII|miRStart	Yes
hsa-mir-4486	MI0016847	Intragenic	chr11	+	N/A	-	No
hsa-mir-4694	MI0017327	Intergenic	chr11	-	19798826	RNA-PolII	No
hsa-mir-610	MI0003623	Intergenic	chr11	+	28041088	miRStart	No
hsa-mir-1343	MI0017320	Intragenic	chr11	+	34938184	FANTOM	Yes
hsa-mir-3973	MI0016991	Intragenic	chr11	+	35965669	RNA-PolII	Yes
hsa-mir-670	MI0003933	Intragenic	chr11	+	43569577	miRStart	No
hsa-mir-129-2	MI0000473	Intragenic	chr11	+	43600647	miRStart	No
hsa-mir-4688	MI0017321	Intragenic	chr11	+	46383055	FANTOM|RNA-PolII	Yes
hsa-mir-3160-1	MI0014189	Intragenic	chr11	-	46612914	miRStart	Yes
hsa-mir-3160-2	MI0014190	Intergenic	chr11	+	46450271	FANTOM|RNA-PolII	No
hsa-mir-5582	MI0019138	Intragenic	chr11	-	46783576	RNA-PolII	No
hsa-mir-4487	MI0016848	Intergenic	chr11	+	47417162	FANTOM	No
hsa-mir-3161	MI0014191	Intragenic	chr11	+	48074081	miRStart	No
hsa-mir-130a	MI0000448	Intragenic	chr11	+	57335158	RNA-PolII|miRStart	Yes
hsa-mir-3162	MI0014192	Intragenic	chr11	-	59383049	FANTOM|RNA-PolII|miRStart	Yes
hsa-mir-4488	MI0016849	Intergenic	chr11	+	61197408	RNA-PolII	Yes
hsa-mir-611	MI0003624	Intragenic	chr11	-	61560073	FANTOM|RNA-PolII|miRStart	Yes
hsa-mir-1908	MI0008329	Intragenic	chr11	-	61584304	FANTOM|RNA-PolII|miRStart	Yes
hsa-mir-1237	MI0006327	Intragenic	chr11	+	64127481	FANTOM|RNA-PolII|miRStart	Yes
hsa-mir-192	MI0000234	Intergenic	chr11	-	64684105	FANTOM|RNA-PolII|miRStart	Yes
hsa-mir-194-2	MI0000732	Intergenic	chr11	-	64660921	FANTOM|RNA-PolII|miRStart	No
hsa-mir-612	MI0003625	Intragenic	chr11	+	65196712	FANTOM|RNA-PolII|miRStart	No
hsa-mir-4690	MI0017323	Intragenic	chr11	+	65383147	FANTOM|RNA-PolII	Yes
hsa-mir-4489	MI0016850	Intragenic	chr11	+	65408185	FANTOM|RNA-PolII	Yes
hsa-mir-3163	MI0014193	Intragenic	chr11	-	66725692	FANTOM|RNA-PolII|miRStart	Yes
hsa-mir-4691	MI0017324	Intragenic	chr11	+	67798179	FANTOM	Yes
hsa-mir-3164	MI0014194	Intragenic	chr11	+	68816317	FANTOM|RNA-PolII|miRStart	Yes
hsa-mir-548k	MI0006354	Intragenic	chr11	+	70117383	FANTOM|RNA-PolII|miRStart	Yes
hsa-mir-3664	MI0016065	Intragenic	chr11	-	70752834	RNA-PolII	No
hsa-mir-3165	MI0014195	Intragenic	chr11	-	71791485	FANTOM|RNA-PolII|miRStart	Yes
hsa-mir-139	MI0000261	Intragenic	chr11	-	72353346	FANTOM|RNA-PolII|miRStart	Yes
hsa-mir-4692	MI0017325	Intergenic	chr11	+	72433322	RNA-PolII	Yes
hsa-mir-548al	MI0016851	Intragenic	chr11	+	74022598	RNA-PolII	Yes
hsa-mir-4696	MI0017329	Intragenic	chr11	-	74459893	FANTOM|RNA-PolII	Yes
hsa-mir-326	MI0000808	Intragenic	chr11	-	75061517	FANTOM|RNA-PolII|miRStart	No
hsa-mir-708	MI0005543	Intragenic	chr11	-	79130216	RNA-PolII|miRStart	No
hsa-mir-5579	MI0019133	Intragenic	chr11	-	79167504	RNA-PolII	No
hsa-mir-4300	MI0015831	Intragenic	chr11	-	81640799	miRStart	No
hsa-mir-3166	MI0014196	Intergenic	chr11	+	87908653	miRStart	Yes
hsa-mir-4490	MI0016852	Intergenic	chr11	-	N/A	-	No
hsa-mir-1261	MI0006396	Intergenic	chr11	-	N/A	-	No
hsa-mir-1304	MI0006371	Intragenic	chr11	-	93467451	FANTOM|RNA-PolII|miRStart	No
hsa-mir-548l	MI0006361	Intragenic	chr11	-	94226754	FANTOM|RNA-PolII|miRStart	Yes
hsa-mir-1260b	MI0014197	Intergenic	chr11	+	95976512	RNA-PolII	No
hsa-mir-3920	MI0016427	Intragenic	chr11	-	N/A	-	No
hsa-mir-4693	MI0017326	Intergenic	chr11	+	N/A	-	No
hsa-mir-4491	MI0016853	Intergenic	chr11	+	N/A	-	No
hsa-mir-34b	MI0000742	Intragenic	chr11	+	111383204	miRStart	Yes
hsa-mir-34c	MI0000743	Intragenic	chr11	+	111383204	miRStart	Yes
hsa-mir-4301	MI0015828	Intragenic	chr11	-	113346055	miRStart	Yes
hsa-mir-4492	MI0016854	Intergenic	chr11	+	118753500	FANTOM|RNA-PolII	Yes
hsa-mir-3656	MI0016056	Intragenic	chr11	+	118889468	FANTOM|RNA-PolII	Yes
hsa-mir-125b-1	MI0000446	Intragenic	chr11	-	121971156	miRStart	No
hsa-let-7a-2	MI0000061	Intragenic	chr11	-	122027965	RNA-PolII|miRStart	No
hsa-mir-100	MI0000102	Intergenic	chr11	-	122027965	RNA-PolII|miRStart	No
hsa-mir-4493	MI0016855	Intergenic	chr11	-	123301030	FANTOM	No
hsa-mir-3167	MI0014198	Intragenic	chr11	-	126870487	FANTOM|miRStart	Yes
hsa-mir-4697	MI0017330	Intragenic	chr11	-	N/A	-	No
hsa-mir-3649	MI0016049	Intergenic	chr12	-	1800187	FANTOM|RNA-PolII	Yes
hsa-mir-200c	MI0000650	Intragenic	chr12	+	7060446	FANTOM|RNA-PolII|miRStart	No
hsa-mir-141	MI0000457	Intragenic	chr12	+	7060446	FANTOM|RNA-PolII|miRStart	No
hsa-mir-1244-3	MI0015975	Intergenic	chr12	-	9392257	FANTOM|RNA-PolII|miRStart	No
hsa-mir-613	MI0003626	Intragenic	chr12	+	12878853	FANTOM|RNA-PolII|miRStart	Yes
hsa-mir-614	MI0003627	Intragenic	chr12	+	12990265	RNA-PolII|miRStart	No
hsa-mir-3974	MI0016992	Intergenic	chr12	+	N/A	-	No
hsa-mir-920	MI0005712	Intergenic	chr12	+	24338975	miRStart	No
hsa-mir-4302	MI0015833	Intergenic	chr12	-	N/A	-	No
hsa-mir-4698	MI0017331	Intragenic	chr12	+	N/A	-	No
hsa-mir-4494	MI0016856	Intergenic	chr12	-	47771443	RNA-PolII	No
hsa-mir-1291	MI0006353	Intragenic	chr12	-	49075977	RNA-PolII|miRStart	Yes
hsa-mir-4701	MI0017334	Intragenic	chr12	-	49187586	FANTOM|RNA-PolII	No
hsa-mir-1293	MI0006355	Intragenic	chr12	-	50677460	RNA-PolII|miRStart	Yes
hsa-mir-196a-2	MI0000279	Intragenic	chr12	+	54332643	RNA-PolII|miRStart	Yes
hsa-mir-615	MI0003628	Intragenic	chr12	+	54424858	FANTOM|RNA-PolII|miRStart	No
hsa-mir-3198-2	MI0017335	Intragenic	chr12	-	54673857	FANTOM|RNA-PolII	Yes
hsa-mir-148b	MI0000811	Intragenic	chr12	+	54719407	FANTOM|RNA-PolII|miRStart	Yes
hsa-mir-1228	MI0006318	Intragenic	chr12	+	57505492	RNA-PolII|miRStart	Yes
hsa-mir-616	MI0003629	Intragenic	chr12	-	57913255	FANTOM|RNA-PolII|miRStart	No
hsa-mir-26a-2	MI0000750	Intragenic	chr12	-	58239223	FANTOM|RNA-PolII|miRStart	No
hsa-let-7i	MI0000434	Intragenic	chr12	+	62954346	FANTOM|miRStart	No
hsa-mir-548c	MI0003630	Intragenic	chr12	+	65004274	FANTOM|RNA-PolII|miRStart	Yes
hsa-mir-548z	MI0016688	Intergenic	chr12	-	65019455	RNA-PolII	No
hsa-mir-1279	MI0006426	Intergenic	chr12	-	69678381	RNA-PolII|miRStart	No
hsa-mir-3913-1	MI0016417	Intergenic	chr12	-	69979212	FANTOM|RNA-PolII	Yes
hsa-mir-3913-2	MI0016418	Intergenic	chr12	+	N/A	-	No
hsa-mir-1252	MI0006434	Intragenic	chr12	+	79803553	miRStart	No
hsa-mir-617	MI0003631	Intragenic	chr12	-	81331694	miRStart	Yes
hsa-mir-618	MI0003632	Intragenic	chr12	-	81331396	FANTOM|RNA-PolII|miRStart	Yes
hsa-mir-4699	MI0017332	Intragenic	chr12	+	81472074	RNA-PolII	Yes
hsa-mir-5700	MI0019307	Intergenic	chr12	+	N/A	-	No
hsa-mir-492	MI0003131	Intragenic	chr12	+	95131617	RNA-PolII|miRStart	No
hsa-mir-331	MI0000812	Intergenic	chr12	+	95611621	RNA-PolII|miRStart	Yes
hsa-mir-3685	MI0016086	Intergenic	chr12	+	95611621	RNA-PolII	Yes
hsa-mir-1251	MI0006386	Intragenic	chr12	+	97856581	miRStart	No
hsa-mir-135a-2	MI0000453	Intragenic	chr12	+	97895042	RNA-PolII|miRStart	No
hsa-mir-4495	MI0016857	Intergenic	chr12	-	N/A	-	No
hsa-mir-4303	MI0015834	Intergenic	chr12	-	N/A	-	No
hsa-mir-1827	MI0008195	Intergenic	chr12	+	100562871	FANTOM|miRStart	No
hsa-mir-3652	MI0016052	Intragenic	chr12	+	104324126	FANTOM|RNA-PolII	Yes
hsa-mir-3922	MI0016429	Intragenic	chr12	+	N/A	-	No
hsa-mir-4496	MI0016858	Intragenic	chr12	+	109027584	FANTOM|RNA-PolII	Yes
hsa-mir-619	MI0003633	Intragenic	chr12	-	109250690	FANTOM|RNA-PolII|miRStart	Yes
hsa-mir-4497	MI0016859	Intergenic	chr12	+	110211249	RNA-PolII	No
hsa-mir-3657	MI0016057	Intragenic	chr12	-	N/A	-	No
hsa-mir-1302-1	MI0006362	Intergenic	chr12	-	113136628	miRStart	No
hsa-mir-620	MI0003634	Intragenic	chr12	-	116635010	RNA-PolII|miRStart	No
hsa-mir-4472-2	MI0016824	Intergenic	chr12	-	116872397	RNA-PolII	No
hsa-mir-1178	MI0006271	Intragenic	chr12	-	120191396	miRStart	No
hsa-mir-4498	MI0016860	Intragenic	chr12	-	120632504	FANTOM|RNA-PolII	Yes
hsa-mir-4700	MI0017333	Intragenic	chr12	+	121148260	FANTOM|RNA-PolII	Yes
hsa-mir-4304	MI0015832	Intragenic	chr12	-	123540865	RNA-PolII|miRStart	No
hsa-mir-3908	MI0016412	Intergenic	chr12	+	124018502	FANTOM|RNA-PolII	Yes
hsa-mir-5188	MI0018167	Intergenic	chr12	+	125399197	FANTOM|RNA-PolII	Yes
hsa-mir-4419b	MI0016861	Intergenic	chr12	+	128709789	FANTOM	No
hsa-mir-3612	MI0016002	Intragenic	chr12	+	128772079	FANTOM	No
hsa-mir-4499	MI0016862	Intragenic	chr13	-	N/A	-	No
hsa-mir-2276	MI0011282	Intragenic	chr13	+	24734858	FANTOM|miRStart	Yes
hsa-mir-4305	MI0015835	Intergenic	chr13	-	40244256	miRStart	No
hsa-mir-320d-1	MI0008190	Intergenic	chr13	-	41345327	FANTOM|RNA-PolII|miRStart	Yes
hsa-mir-621	MI0003635	Intragenic	chr13	+	41363716	FANTOM|miRStart	Yes
hsa-mir-3168	MI0014199	Intergenic	chr13	-	41706883	FANTOM|RNA-PolII|miRStart	Yes
hsa-mir-5006	MI0017873	Intergenic	chr13	-	N/A	-	No
hsa-mir-3613	MI0016003	Intergenic	chr13	-	50571212	FANTOM|RNA-PolII	Yes
hsa-mir-16-1	MI0000070	Intragenic	chr13	-	50656128	FANTOM|RNA-PolII|miRStart	No
hsa-mir-15a	MI0000069	Intragenic	chr13	-	50639848	FANTOM|RNA-PolII|miRStart	No
hsa-mir-5693	MI0019300	Intergenic	chr13	-	N/A	-	No
hsa-mir-4703	MI0017336	Intergenic	chr13	+	52027134	RNA-PolII	Yes
hsa-mir-759	MI0004065	Intragenic	chr13	+	53365045	miRStart	No
hsa-mir-1297	MI0006358	Intergenic	chr13	-	54898079	FANTOM	No
hsa-mir-5007	MI0017874	Intergenic	chr13	+	N/A	-	No
hsa-mir-3169	MI0014200	Intergenic	chr13	-	61781193	miRStart	No
hsa-mir-548x-2	MI0016833	Intergenic	chr13	-	N/A	-	No
hsa-mir-4704	MI0017337	Intergenic	chr13	+	N/A	-	No
hsa-mir-3665	MI0016066	Intergenic	chr13	-	N/A	-	No
hsa-mir-4500	MI0016863	Intragenic	chr13	-	N/A	-	No
hsa-mir-622	MI0003636	Intragenic	chr13	+	90874748	miRStart	No
hsa-mir-17	MI0000071	Intragenic	chr13	+	92001283	miRStart	No
hsa-mir-18a	MI0000072	Intragenic	chr13	+	92001283	miRStart	No
hsa-mir-19a	MI0000073	Intragenic	chr13	+	92000659	miRStart	No
hsa-mir-20a	MI0000076	Intragenic	chr13	+	92001283	miRStart	No
hsa-mir-19b-1	MI0000074	Intragenic	chr13	+	92000659	miRStart	No
hsa-mir-92a-1	MI0000093	Intragenic	chr13	+	92001283	miRStart	No
hsa-mir-548as	MI0019132	Intragenic	chr13	+	93043017	RNA-PolII	No
hsa-mir-4501	MI0016864	Intragenic	chr13	+	N/A	-	No
hsa-mir-3170	MI0014201	Intragenic	chr13	+	98795382	RNA-PolII|miRStart	Yes
hsa-mir-623	MI0003637	Intragenic	chr13	+	99964918	FANTOM|miRStart	No
hsa-mir-4306	MI0015836	Intragenic	chr13	+	100258943	FANTOM|miRStart	Yes
hsa-mir-2681	MI0012062	Intragenic	chr13	-	N/A	-	No
hsa-mir-4705	MI0017338	Intragenic	chr13	-	N/A	-	No
hsa-mir-1267	MI0006404	Intragenic	chr13	-	108519083	miRStart	Yes
hsa-mir-548ar	MI0019131	Intragenic	chr13	+	115000352	FANTOM	Yes
hsa-mir-4502	MI0016865	Intergenic	chr13	+	115000352	FANTOM|RNA-PolII	Yes
hsa-mir-4707	MI0017340	Intragenic	chr14	-	23426243	FANTOM|RNA-PolII	Yes
hsa-mir-208a	MI0000251	Intragenic	chr14	-	23907053	RNA-PolII|miRStart	No
hsa-mir-208b	MI0005570	Intragenic	chr14	-	23923660	RNA-PolII|miRStart	No
hsa-mir-4307	MI0015838	Intragenic	chr14	+	27336297	miRStart	No
hsa-mir-3171	MI0014202	Intragenic	chr14	-	N/A	-	No
hsa-mir-624	MI0003638	Intragenic	chr14	-	31495586	FANTOM|RNA-PolII|miRStart	Yes
hsa-mir-4503	MI0016866	Intragenic	chr14	-	37445299	RNA-PolII	No
hsa-mir-548y	MI0016595	Intergenic	chr14	-	N/A	-	No
hsa-mir-4504	MI0016867	Intragenic	chr14	-	50778948	FANTOM|RNA-PolII	Yes
hsa-mir-5580	MI0019135	Intergenic	chr14	-	54423627	RNA-PolII	Yes
hsa-mir-4308	MI0015839	Intragenic	chr14	-	55369503	RNA-PolII|miRStart	Yes
hsa-mir-5586	MI0019143	Intragenic	chr14	-	N/A	-	No
hsa-mir-548h-1	MI0006411	Intragenic	chr14	-	64579144	RNA-PolII|miRStart	No
hsa-mir-4706	MI0017339	Intragenic	chr14	+	65453737	RNA-PolII	Yes
hsa-mir-4708	MI0017341	Intergenic	chr14	-	65823368	RNA-PolII	No
hsa-mir-625	MI0003639	Intragenic	chr14	+	65879128	RNA-PolII|miRStart	No
hsa-mir-5694	MI0019301	Intergenic	chr14	-	67955439	FANTOM|RNA-PolII	No
hsa-mir-4505	MI0016868	Intergenic	chr14	+	74181060	FANTOM|RNA-PolII	Yes
hsa-mir-4709	MI0017342	Intragenic	chr14	-	74959988	FANTOM|RNA-PolII	Yes
hsa-mir-1260a	MI0006394	Intergenic	chr14	+	77648315	RNA-PolII	Yes
hsa-mir-4506	MI0016869	Intragenic	chr14	-	94425863	RNA-PolII	No
hsa-mir-3173	MI0014204	Intragenic	chr14	-	95623867	FANTOM|RNA-PolII|miRStart	Yes
hsa-mir-151b	MI0003772	Intergenic	chr14	-	100608882	RNA-PolII	No
hsa-mir-342	MI0000805	Intragenic	chr14	+	100534118	FANTOM|RNA-PolII|miRStart	No
hsa-mir-345	MI0000825	Intergenic	chr14	+	100772822	FANTOM|RNA-PolII|miRStart	Yes
hsa-mir-2392	MI0016870	Intragenic	chr14	+	101197338	RNA-PolII	No
hsa-mir-770	MI0005118	Intragenic	chr14	+	101237505	RNA-PolII|miRStart	No
hsa-mir-493	MI0003132	Intergenic	chr14	+	101237505	RNA-PolII|miRStart	No
hsa-mir-337	MI0000806	Intergenic	chr14	+	101257117	RNA-PolII|miRStart	No
hsa-mir-665	MI0005563	Intergenic	chr14	+	101257117	RNA-PolII|miRStart	No
hsa-mir-431	MI0001721	Intergenic	chr14	+	101257117	RNA-PolII|miRStart	No
hsa-mir-433	MI0001723	Intragenic	chr14	+	101257117	RNA-PolII|miRStart	No
hsa-mir-127	MI0000472	Intergenic	chr14	+	101257117	RNA-PolII|miRStart	No
hsa-mir-432	MI0003133	Intergenic	chr14	+	101257117	RNA-PolII|miRStart	No
hsa-mir-136	MI0000475	Intragenic	chr14	+	101257117	RNA-PolII|miRStart	No
hsa-mir-370	MI0000778	Intragenic	chr14	+	101356633	miRStart	No
hsa-mir-379	MI0000787	Intergenic	chr14	+	101438989	miRStart	No
hsa-mir-411	MI0003675	Intergenic	chr14	+	101457982	miRStart	No
hsa-mir-299	MI0000744	Intragenic	chr14	+	101463609	miRStart	No
hsa-mir-380	MI0000788	Intragenic	chr14	+	101457982	miRStart	No
hsa-mir-1197	MI0006656	Intergenic	chr14	+	101457982	miRStart	No
hsa-mir-323a	MI0000807	Intergenic	chr14	+	101457982	miRStart	No
hsa-mir-758	MI0003757	Intergenic	chr14	+	101457982	miRStart	No
hsa-mir-329-1	MI0001725	Intergenic	chr14	+	101491439	miRStart	No
hsa-mir-329-2	MI0001726	Intergenic	chr14	+	101491439	miRStart	No
hsa-mir-494	MI0003134	Intergenic	chr14	+	101457982	miRStart	No
hsa-mir-1193	MI0014205	Intragenic	chr14	+	101457982	miRStart	No
hsa-mir-543	MI0005565	Intergenic	chr14	+	101491439	miRStart	No
hsa-mir-495	MI0003135	Intergenic	chr14	+	101457982	miRStart	No
hsa-mir-376c	MI0000776	Intragenic	chr14	+	101491439	miRStart	No
hsa-mir-376a-2	MI0003529	Intergenic	chr14	+	101504783	miRStart	No
hsa-mir-654	MI0003676	Intergenic	chr14	+	101504783	miRStart	No
hsa-mir-376b	MI0002466	Intergenic	chr14	+	101504783	miRStart	No
hsa-mir-376a-1	MI0000784	Intergenic	chr14	+	101491439	miRStart	No
hsa-mir-300	MI0005525	Intergenic	chr14	+	101504783	miRStart	No
hsa-mir-1185-1	MI0003844	Intergenic	chr14	+	101504783	miRStart	No
hsa-mir-1185-2	MI0003821	Intergenic	chr14	+	101491439	miRStart	No
hsa-mir-381	MI0000789	Intragenic	chr14	+	101504783	miRStart	No
hsa-mir-487b	MI0003530	Intragenic	chr14	+	101504783	miRStart	No
hsa-mir-539	MI0003514	Intragenic	chr14	+	101504783	miRStart	No
hsa-mir-889	MI0005540	Intragenic	chr14	+	101491439	miRStart	No
hsa-mir-544a	MI0003515	Intragenic	chr14	+	101504783	miRStart	No
hsa-mir-655	MI0003677	Intragenic	chr14	+	101504783	miRStart	No
hsa-mir-487a	MI0002471	Intergenic	chr14	+	101504783	miRStart	No
hsa-mir-382	MI0000790	Intergenic	chr14	+	101504783	miRStart	No
hsa-mir-134	MI0000474	Intergenic	chr14	+	101491439	miRStart	No
hsa-mir-668	MI0003761	Intergenic	chr14	+	101504783	miRStart	No
hsa-mir-485	MI0002469	Intergenic	chr14	+	101504783	miRStart	No
hsa-mir-323b	MI0014206	Intragenic	chr14	+	101504783	miRStart	No
hsa-mir-154	MI0000480	Intergenic	chr14	+	101504783	miRStart	No
hsa-mir-496	MI0003136	Intergenic	chr14	+	101504783	miRStart	No
hsa-mir-377	MI0000785	Intergenic	chr14	+	101504783	miRStart	No
hsa-mir-541	MI0005539	Intergenic	chr14	+	101491439	miRStart	No
hsa-mir-409	MI0001735	Intergenic	chr14	+	101491439	miRStart	No
hsa-mir-412	MI0002464	Intergenic	chr14	+	101504783	miRStart	No
hsa-mir-369	MI0000777	Intergenic	chr14	+	101491439	miRStart	No
hsa-mir-410	MI0002465	Intergenic	chr14	+	101504783	miRStart	No
hsa-mir-656	MI0003678	Intergenic	chr14	+	101504783	miRStart	No
hsa-mir-1247	MI0006382	Intragenic	chr14	-	102027834	RNA-PolII|miRStart	Yes
hsa-mir-4309	MI0015837	Intergenic	chr14	+	102948082	RNA-PolII|miRStart	No
hsa-mir-203	MI0000283	Intergenic	chr14	+	104551904	miRStart	Yes
hsa-mir-3545	MI0017343	Intergenic	chr14	-	104605396	FANTOM|RNA-PolII	Yes
hsa-mir-4710	MI0017344	Intergenic	chr14	-	105155957	FANTOM|RNA-PolII	Yes
hsa-mir-4539	MI0016910	Intergenic	chr14	-	106366628	FANTOM|RNA-PolII	No
hsa-mir-4507	MI0016871	Intergenic	chr14	-	106366628	FANTOM|RNA-PolII	No
hsa-mir-4538	MI0016909	Intergenic	chr14	-	106366628	FANTOM|RNA-PolII	No
hsa-mir-4537	MI0016908	Intergenic	chr14	-	106366628	FANTOM|RNA-PolII	No
hsa-mir-5195	MI0018174	Intergenic	chr14	-	107281384	RNA-PolII	No
hsa-mir-3118-4	MI0014207	Intergenic	chr15	+	21018196	miRStart	No
hsa-mir-5701-1	MI0019308	Intergenic	chr15	+	N/A	-	No
hsa-mir-3118-6	MI0015981	Intergenic	chr15	+	22029346	miRStart	No
hsa-mir-5701-2	MI0019593	Intergenic	chr15	+	N/A	-	No
hsa-mir-1268a	MI0006405	Intergenic	chr15	-	22546764	miRStart	No
hsa-mir-4509-1	MI0016873	Intergenic	chr15	-	N/A	-	No
hsa-mir-4508	MI0016872	Intergenic	chr15	-	23810859	RNA-PolII	Yes
hsa-mir-4715	MI0017349	Intragenic	chr15	-	26108433	FANTOM	Yes
hsa-mir-4509-2	MI0016874	Intergenic	chr15	+	N/A	-	No
hsa-mir-4509-3	MI0016875	Intergenic	chr15	-	N/A	-	No
hsa-mir-211	MI0000287	Intragenic	chr15	-	31363800	miRStart	No
hsa-mir-1233-1	MI0006323	Intragenic	chr15	-	34716948	miRStart	No
hsa-mir-1233-2	MI0015973	Intragenic	chr15	-	34863174	miRStart	No
hsa-mir-3942	MI0016599	Intragenic	chr15	-	N/A	-	No
hsa-mir-4510	MI0016876	Intergenic	chr15	+	N/A	-	No
hsa-mir-626	MI0003640	Intragenic	chr15	+	41952971	FANTOM|RNA-PolII|miRStart	Yes
hsa-mir-4310	MI0015840	Intragenic	chr15	-	42172923	miRStart	No
hsa-mir-627	MI0003641	Intragenic	chr15	-	42499682	FANTOM|RNA-PolII|miRStart	Yes
hsa-mir-1282	MI0006429	Intragenic	chr15	-	44086174	FANTOM|RNA-PolII|miRStart	No
hsa-mir-147b	MI0005544	Intragenic	chr15	+	45722674	FANTOM|miRStart	Yes
hsa-mir-4716	MI0017350	Intergenic	chr15	-	49462443	FANTOM|RNA-PolII	Yes
hsa-mir-4712	MI0017346	Intergenic	chr15	+	50647062	FANTOM|RNA-PolII	Yes
hsa-mir-4713	MI0017347	Intergenic	chr15	+	51520570	FANTOM|RNA-PolII	No
hsa-mir-1266	MI0006403	Intragenic	chr15	-	52587893	RNA-PolII|miRStart	Yes
hsa-mir-628	MI0003642	Intragenic	chr15	-	55700478	FANTOM|RNA-PolII|miRStart	Yes
hsa-mir-2116	MI0010635	Intragenic	chr15	-	59485365	miRStart	No
hsa-mir-190a	MI0000486	Intragenic	chr15	+	62939477	miRStart	Yes
hsa-mir-422a	MI0001444	Intergenic	chr15	-	64189180	RNA-PolII|miRStart	No
hsa-mir-1272	MI0006408	Intragenic	chr15	-	65067551	RNA-PolII|miRStart	Yes
hsa-mir-4511	MI0016877	Intragenic	chr15	-	66059361	RNA-PolII	No
hsa-mir-4311	MI0015841	Intergenic	chr15	+	66263765	RNA-PolII|miRStart	No
hsa-mir-4512	MI0016878	Intragenic	chr15	-	66797186	FANTOM|RNA-PolII	Yes
hsa-mir-4312	MI0015842	Intragenic	chr15	-	69111362	FANTOM|RNA-PolII|miRStart	No
hsa-mir-629	MI0003643	Intragenic	chr15	-	70388833	FANTOM|RNA-PolII|miRStart	No
hsa-mir-630	MI0003644	Intragenic	chr15	+	72809096	RNA-PolII|miRStart	No
hsa-mir-4513	MI0016879	Intergenic	chr15	-	75081828	RNA-PolII	No
hsa-mir-631	MI0003645	Intergenic	chr15	-	75660937	FANTOM|RNA-PolII|miRStart	Yes
hsa-mir-4313	MI0015843	Intergenic	chr15	-	76078133	miRStart	No
hsa-mir-3713	MI0016134	Intergenic	chr15	+	N/A	-	No
hsa-mir-184	MI0000481	Intergenic	chr15	+	79463212	miRStart	No
hsa-mir-5572	MI0019117	Intragenic	chr15	+	N/A	-	No
hsa-mir-549	MI0003679	Intergenic	chr15	-	81171201	RNA-PolII|miRStart	No
hsa-mir-4514	MI0016880	Intergenic	chr15	-	81293159	FANTOM|RNA-PolII	Yes
hsa-mir-4515	MI0016881	Intergenic	chr15	+	83735972	FANTOM|RNA-PolII	Yes
hsa-mir-1276	MI0006416	Intragenic	chr15	-	86337521	FANTOM|RNA-PolII|miRStart	Yes
hsa-mir-548ap	MI0017875	Intergenic	chr15	+	86338117	FANTOM	Yes
hsa-mir-1179	MI0006272	Intergenic	chr15	+	89089839	RNA-PolII	Yes
hsa-mir-7-2	MI0000264	Intergenic	chr15	+	89089839	RNA-PolII	Yes
hsa-mir-3529	MI0017351	Intergenic	chr15	-	89164583	FANTOM|RNA-PolII	Yes
hsa-mir-9-3	MI0000468	Intragenic	chr15	+	89905739	FANTOM|RNA-PolII|miRStart	No
hsa-mir-5094	MI0017983	Intragenic	chr15	-	90437227	FANTOM|RNA-PolII	Yes
hsa-mir-5009	MI0017877	Intragenic	chr15	-	90437227	FANTOM|RNA-PolII	Yes
hsa-mir-3174	MI0014208	Intragenic	chr15	+	90545757	FANTOM|RNA-PolII|miRStart	No
hsa-mir-3175	MI0014209	Intragenic	chr15	+	93443553	FANTOM|RNA-PolII|miRStart	Yes
hsa-mir-1469	MI0007074	Intragenic	chr15	+	96817089	RNA-PolII|miRStart	No
hsa-mir-4714	MI0017348	Intragenic	chr15	+	99270851	RNA-PolII	No
hsa-mir-1302-10	MI0015979	Intergenic	chr15	-	102520430	miRStart	No
hsa-mir-5587	MI0019144	Intragenic	chr16	+	577711	FANTOM|RNA-PolII	Yes
hsa-mir-3176	MI0014210	Intragenic	chr16	+	577711	FANTOM|RNA-PolII|miRStart	Yes
hsa-mir-662	MI0003670	Intergenic	chr16	+	810902	FANTOM|RNA-PolII|miRStart	Yes
hsa-mir-3177	MI0014211	Intragenic	chr16	+	1779753	FANTOM|RNA-PolII|miRStart	No
hsa-mir-1225	MI0006311	Intragenic	chr16	-	2185923	FANTOM|RNA-PolII|miRStart	Yes
hsa-mir-4516	MI0016882	Intergenic	chr16	+	2098013	RNA-PolII	Yes
hsa-mir-3180-5	MI0016409	Intergenic	chr16	-	2205673	FANTOM|RNA-PolII	Yes
hsa-mir-3677	MI0016078	Intergenic	chr16	+	2317811	FANTOM|RNA-PolII	Yes
hsa-mir-940	MI0005762	Intergenic	chr16	+	2318482	FANTOM|RNA-PolII|miRStart	Yes
hsa-mir-4717	MI0017352	Intergenic	chr16	+	2317811	FANTOM|RNA-PolII	Yes
hsa-mir-3178	MI0014212	Intergenic	chr16	-	2582477	FANTOM|RNA-PolII|miRStart	No
hsa-mir-548h-2	MI0006412	Intergenic	chr16	-	11438894	FANTOM|RNA-PolII|miRStart	Yes
hsa-mir-4718	MI0017353	Intergenic	chr16	+	N/A	-	No
hsa-mir-193b	MI0003137	Intergenic	chr16	+	14396078	miRStart	No
hsa-mir-365a	MI0000767	Intergenic	chr16	+	14396078	miRStart	No
hsa-mir-3179-1	MI0014213	Intragenic	chr16	+	14946913	miRStart	No
hsa-mir-3670-1	MI0016071	Intragenic	chr16	+	N/A	-	No
hsa-mir-3180-1	MI0014214	Intragenic	chr16	+	15004926	miRStart	No
hsa-mir-1972-1	MI0009982	Intergenic	chr16	-	15149845	RNA-PolII|miRStart	Yes
hsa-mir-3180-4	MI0016408	Intergenic	chr16	-	N/A	-	No
hsa-mir-484	MI0002468	Intragenic	chr16	+	15736917	FANTOM|RNA-PolII|miRStart	Yes
hsa-mir-3179-2	MI0014216	Intragenic	chr16	+	16345569	miRStart	No
hsa-mir-3670-2	MI0019112	Intergenic	chr16	+	N/A	-	No
hsa-mir-3180-2	MI0014215	Intergenic	chr16	+	16403581	miRStart	No
hsa-mir-3180-3	MI0014217	Intergenic	chr16	-	18496279	miRStart	No
hsa-mir-3179-3	MI0014221	Intergenic	chr16	-	18553711	miRStart	No
hsa-mir-3680-1	MI0016081	Intragenic	chr16	-	21531513	FANTOM|RNA-PolII	No
hsa-mir-548w	MI0014222	Intragenic	chr16	+	25703347	miRStart	Yes
hsa-mir-4721	MI0017356	Intragenic	chr16	-	28857623	FANTOM|RNA-PolII	Yes
hsa-mir-4517	MI0016883	Intragenic	chr16	+	28962312	FANTOM|RNA-PolII	Yes
hsa-mir-3680-2	MI0019113	Intergenic	chr16	-	29625002	RNA-PolII	No
hsa-mir-4518	MI0016884	Intragenic	chr16	+	30484062	FANTOM|RNA-PolII	Yes
hsa-mir-4519	MI0016885	Intragenic	chr16	-	30905377	FANTOM|RNA-PolII	Yes
hsa-mir-762	MI0003892	Intergenic	chr16	+	30817036	RNA-PolII|miRStart	No
hsa-mir-3181	MI0014223	Intragenic	chr16	+	50775996	FANTOM|miRStart	Yes
hsa-mir-3935	MI0016591	Intragenic	chr16	+	N/A	-	No
hsa-mir-138-2	MI0000455	Intergenic	chr16	+	56882708	FANTOM|miRStart	No
hsa-mir-328	MI0000804	Intergenic	chr16	-	67261041	FANTOM|RNA-PolII|miRStart	Yes
hsa-mir-1538	MI0007259	Intergenic	chr16	-	69599856	FANTOM|RNA-PolII|miRStart	Yes
hsa-mir-140	MI0000456	Intragenic	chr16	+	69899709	RNA-PolII|miRStart	No
hsa-mir-1972-2	MI0015977	Intergenic	chr16	+	70019047	miRStart	No
hsa-mir-4719	MI0017354	Intergenic	chr16	+	N/A	-	No
hsa-mir-4720	MI0017355	Intergenic	chr16	+	81348589	RNA-PolII	Yes
hsa-mir-3182	MI0014224	Intragenic	chr16	+	82882260	miRStart	No
hsa-mir-5093	MI0017982	Intergenic	chr16	-	85387589	RNA-PolII	No
hsa-mir-1910	MI0008331	Intragenic	chr16	-	85784654	FANTOM|RNA-PolII|miRStart	Yes
hsa-mir-5189	MI0018168	Intragenic	chr16	+	88506761	FANTOM|RNA-PolII	No
hsa-mir-4722	MI0017357	Intragenic	chr16	-	88798172	FANTOM|RNA-PolII	No
hsa-mir-3183	MI0014225	Intragenic	chr17	-	935006	miRStart	No
hsa-mir-22	MI0000078	Intragenic	chr17	-	1619505	FANTOM|RNA-PolII|miRStart	Yes
hsa-mir-132	MI0000449	Intergenic	chr17	-	1953883	RNA-PolII|miRStart	No
hsa-mir-212	MI0000288	Intergenic	chr17	-	1953883	RNA-PolII|miRStart	No
hsa-mir-1253	MI0006387	Intergenic	chr17	-	2688646	miRStart	No
hsa-mir-4520a	MI0016886	Intergenic	chr17	-	N/A	-	No
hsa-mir-4520b	MI0017358	Intergenic	chr17	+	6554926	FANTOM|RNA-PolII	Yes
hsa-mir-195	MI0000489	Intragenic	chr17	-	6939195	FANTOM|RNA-PolII|miRStart	Yes
hsa-mir-497	MI0003138	Intragenic	chr17	-	6939195	FANTOM|RNA-PolII|miRStart	Yes
hsa-mir-324	MI0000813	Intergenic	chr17	-	7137612	FANTOM|RNA-PolII|miRStart	Yes
hsa-mir-4314	MI0015846	Intergenic	chr17	+	7893551	RNA-PolII|miRStart	No
hsa-mir-4521	MI0016887	Intergenic	chr17	+	8079695	FANTOM|RNA-PolII	Yes
hsa-mir-3676	MI0016077	Intergenic	chr17	+	8079695	FANTOM|RNA-PolII	Yes
hsa-mir-744	MI0005559	Intragenic	chr17	+	11900774	RNA-PolII|miRStart	Yes
hsa-mir-1269b	MI0016888	Intergenic	chr17	-	12820812	FANTOM	No
hsa-mir-548h-3	MI0006413	Intragenic	chr17	-	13505244	miRStart	Yes
hsa-mir-4731	MI0017368	Intragenic	chr17	-	15166033	RNA-PolII	Yes
hsa-mir-1288	MI0006432	Intragenic	chr17	+	16118914	RNA-PolII|miRStart	Yes
hsa-mir-33b	MI0003646	Intragenic	chr17	-	17726919	FANTOM|RNA-PolII|miRStart	No
hsa-mir-1180	MI0006273	Intragenic	chr17	-	19267170	FANTOM|RNA-PolII|miRStart	No
hsa-mir-4522	MI0016889	Intergenic	chr17	-	25621139	FANTOM|RNA-PolII	Yes
hsa-mir-4723	MI0017359	Intragenic	chr17	+	26684669	FANTOM	Yes
hsa-mir-451a	MI0001729	Intergenic	chr17	-	27220536	FANTOM|RNA-PolII|miRStart	No
hsa-mir-451b	MI0017360	Intergenic	chr17	+	27182000	FANTOM|RNA-PolII	Yes
hsa-mir-144	MI0000460	Intergenic	chr17	-	27224433	FANTOM|RNA-PolII|miRStart	Yes
hsa-mir-4732	MI0017369	Intergenic	chr17	-	27224641	FANTOM|RNA-PolII	Yes
hsa-mir-4523	MI0016890	Intergenic	chr17	+	27717337	FANTOM|RNA-PolII	Yes
hsa-mir-423	MI0001445	Intragenic	chr17	+	28443901	FANTOM|miRStart	Yes
hsa-mir-3184	MI0014226	Intergenic	chr17	-	28492726	RNA-PolII|miRStart	No
hsa-mir-4733	MI0017370	Intergenic	chr17	-	29421944	FANTOM|RNA-PolII	Yes
hsa-mir-4724	MI0017361	Intragenic	chr17	+	29815125	FANTOM	No
hsa-mir-193a	MI0000487	Intergenic	chr17	+	29877116	FANTOM|RNA-PolII|miRStart	No
hsa-mir-4725	MI0017362	Intragenic	chr17	+	29876945	FANTOM|RNA-PolII	No
hsa-mir-365b	MI0000769	Intragenic	chr17	+	29877091	FANTOM|RNA-PolII|miRStart	No
hsa-mir-632	MI0003647	Intragenic	chr17	+	30677033	FANTOM|RNA-PolII|miRStart	Yes
hsa-mir-2909	MI0013083	Intragenic	chr17	+	35306309	RNA-PolII|miRStart	Yes
hsa-mir-4734	MI0017371	Intergenic	chr17	-	36861421	FANTOM|RNA-PolII	Yes
hsa-mir-4726	MI0017363	Intragenic	chr17	+	36861421	FANTOM|RNA-PolII	Yes
hsa-mir-4727	MI0017364	Intergenic	chr17	+	36955768	FANTOM|RNA-PolII	Yes
hsa-mir-4728	MI0017365	Intragenic	chr17	+	37881078	FANTOM|RNA-PolII	No
hsa-mir-548at	MI0019137	Intragenic	chr17	+	40610864	FANTOM|RNA-PolII	Yes
hsa-mir-5010	MI0017878	Intragenic	chr17	+	40575246	RNA-PolII	Yes
hsa-mir-2117	MI0010636	Intergenic	chr17	+	41483367	FANTOM|RNA-PolII|miRStart	No
hsa-mir-4315-1	MI0015844	Intragenic	chr17	-	43565579	FANTOM|miRStart	No
hsa-mir-5089	MI0017978	Intragenic	chr17	+	45000482	FANTOM	Yes
hsa-mir-152	MI0000462	Intragenic	chr17	-	46115160	FANTOM|RNA-PolII|miRStart	Yes
hsa-mir-1203	MI0006335	Intragenic	chr17	-	46272086	RNA-PolII|miRStart	No
hsa-mir-10a	MI0000266	Intragenic	chr17	-	46703714	RNA-PolII|miRStart	Yes
hsa-mir-196a-1	MI0000238	Intragenic	chr17	-	46724104	RNA-PolII|miRStart	No
hsa-mir-3185	MI0014227	Intergenic	chr17	-	46806031	RNA-PolII|miRStart	Yes
hsa-mir-3614	MI0016004	Intragenic	chr17	-	54991410	FANTOM|RNA-PolII	Yes
hsa-mir-142	MI0000458	Intergenic	chr17	-	56409879	FANTOM|RNA-PolII|miRStart	No
hsa-mir-4736	MI0017373	Intergenic	chr17	-	56414181	FANTOM|RNA-PolII	No
hsa-mir-454	MI0003820	Intragenic	chr17	-	57232536	FANTOM|RNA-PolII|miRStart	Yes
hsa-mir-301a	MI0000745	Intragenic	chr17	-	57232536	FANTOM|RNA-PolII|miRStart	Yes
hsa-mir-4729	MI0017366	Intragenic	chr17	+	57374570	RNA-PolII	No
hsa-mir-21	MI0000077	Intergenic	chr17	+	57915327	FANTOM|RNA-PolII|miRStart	No
hsa-mir-4737	MI0017374	Intergenic	chr17	-	58156283	FANTOM|RNA-PolII	Yes
hsa-mir-633	MI0003648	Intergenic	chr17	+	60970446	RNA-PolII|miRStart	No
hsa-mir-3064	MI0017375	Intragenic	chr17	-	62497959	FANTOM|RNA-PolII	No
hsa-mir-5047	MI0017932	Intragenic	chr17	-	62497959	FANTOM|RNA-PolII	No
hsa-mir-4315-2	MI0015983	Intergenic	chr17	-	62833274	FANTOM|RNA-PolII|miRStart	No
hsa-mir-634	MI0003649	Intragenic	chr17	+	64703324	RNA-PolII|miRStart	No
hsa-mir-548aa-2	MI0016690	Intragenic	chr17	+	65373500	RNA-PolII	Yes
hsa-mir-548d-2	MI0003671	Intergenic	chr17	-	65487332	RNA-PolII|miRStart	No
hsa-mir-635	MI0003650	Intragenic	chr17	-	66453587	RNA-PolII|miRStart	Yes
hsa-mir-4524b	MI0019114	Intergenic	chr17	+	N/A	-	No
hsa-mir-4524a	MI0016891	Intragenic	chr17	-	67099834	RNA-PolII	No
hsa-mir-3615	MI0016005	Intragenic	chr17	+	72733349	FANTOM	Yes
hsa-mir-3678	MI0016079	Intergenic	chr17	+	73401721	FANTOM|RNA-PolII	Yes
hsa-mir-4738	MI0017376	Intergenic	chr17	-	73780918	FANTOM|RNA-PolII	Yes
hsa-mir-636	MI0003651	Intragenic	chr17	-	74732657	FANTOM|RNA-PolII|miRStart	Yes
hsa-mir-4316	MI0015845	Intergenic	chr17	-	75424774	miRStart	No
hsa-mir-4739	MI0017377	Intergenic	chr17	-	77715833	RNA-PolII	No
hsa-mir-1268b	MI0016748	Intragenic	chr17	+	78009642	RNA-PolII	Yes
hsa-mir-4730	MI0017367	Intragenic	chr17	+	78388966	FANTOM|RNA-PolII	Yes
hsa-mir-657	MI0003681	Intragenic	chr17	-	79102680	FANTOM|RNA-PolII|miRStart	No
hsa-mir-3065	MI0014228	Intergenic	chr17	+	79071417	FANTOM|RNA-PolII|miRStart	No
hsa-mir-338	MI0000814	Intragenic	chr17	-	79102680	FANTOM|RNA-PolII|miRStart	No
hsa-mir-1250	MI0006385	Intragenic	chr17	-	79139643	FANTOM|RNA-PolII|miRStart	Yes
hsa-mir-4740	MI0017378	Intergenic	chr17	-	79409369	FANTOM|RNA-PolII	No
hsa-mir-3186	MI0014229	Intergenic	chr17	-	79455152	RNA-PolII|miRStart	No
hsa-mir-4525	MI0016892	Intragenic	chr17	-	80674622	FANTOM|RNA-PolII	Yes
hsa-mir-3976	MI0016994	Intergenic	chr18	+	N/A	-	No
hsa-mir-4317	MI0015850	Intragenic	chr18	-	6415289	miRStart	Yes
hsa-mir-5190	MI0018169	Intragenic	chr18	+	N/A	-	No
hsa-mir-4526	MI0016893	Intragenic	chr18	+	13542356	RNA-PolII	No
hsa-mir-3156-2	MI0014230	Intragenic	chr18	+	14748239	miRStart	Yes
hsa-mir-320c-1	MI0003778	Intergenic	chr18	+	19180589	RNA-PolII|miRStart	Yes
hsa-mir-133a-1	MI0000450	Intergenic	chr18	-	19411367	miRStart	No
hsa-mir-1-2	MI0000437	Intergenic	chr18	-	19411367	miRStart	No
hsa-mir-4741	MI0017379	Intragenic	chr18	+	N/A	-	No
hsa-mir-320c-2	MI0008191	Intergenic	chr18	+	21851937	miRStart	Yes
hsa-mir-302f	MI0006418	Intergenic	chr18	+	N/A	-	No
hsa-mir-3975	MI0016993	Intragenic	chr18	+	33161690	FANTOM|RNA-PolII	No
hsa-mir-187	MI0000274	Intergenic	chr18	-	N/A	-	No
hsa-mir-3929	MI0016439	Intergenic	chr18	-	33552396	RNA-PolII	Yes
hsa-mir-4318	MI0015847	Intergenic	chr18	+	35146258	RNA-PolII	Yes
hsa-mir-924	MI0005716	Intragenic	chr18	-	37204994	miRStart	No
hsa-mir-5583-2	MI0019140	Intragenic	chr18	-	N/A	-	No
hsa-mir-5583-1	MI0019139	Intergenic	chr18	+	N/A	-	No
hsa-mir-4319	MI0015848	Intergenic	chr18	-	42558168	FANTOM|miRStart	No
hsa-mir-4527	MI0016894	Intergenic	chr18	+	N/A	-	No
hsa-mir-4743	MI0017381	Intragenic	chr18	+	N/A	-	No
hsa-mir-4744	MI0017382	Intragenic	chr18	-	N/A	-	No
hsa-mir-1539	MI0007260	Intergenic	chr18	+	47013575	FANTOM|miRStart	Yes
hsa-mir-4320	MI0015849	Intragenic	chr18	-	47685436	RNA-PolII|miRStart	No
hsa-mir-4528	MI0016895	Intragenic	chr18	+	N/A	-	No
hsa-mir-4529	MI0016896	Intergenic	chr18	+	N/A	-	No
hsa-mir-122	MI0000442	Intergenic	chr18	+	56113494	miRStart	No
hsa-mir-3591	MI0017383	Intergenic	chr18	-	N/A	-	No
hsa-mir-5011	MI0017879	Intergenic	chr18	+	N/A	-	No
hsa-mir-548av	MI0019152	Intragenic	chr18	-	70536077	RNA-PolII	No
hsa-mir-1302-11	MI0015980	Intergenic	chr19	+	70952	FANTOM	No
hsa-mir-4745	MI0017384	Intragenic	chr19	+	798011	FANTOM|RNA-PolII	Yes
hsa-mir-3187	MI0014231	Intergenic	chr19	+	798447	FANTOM|RNA-PolII|miRStart	No
hsa-mir-1909	MI0008330	Intragenic	chr19	-	1822044	FANTOM|RNA-PolII|miRStart	No
hsa-mir-1227	MI0006316	Intragenic	chr19	-	2236278	FANTOM|RNA-PolII|miRStart	Yes
hsa-mir-4321	MI0015852	Intragenic	chr19	+	2249113	FANTOM|RNA-PolII|miRStart	Yes
hsa-mir-637	MI0003652	Intragenic	chr19	-	3971095	FANTOM|RNA-PolII|miRStart	No
hsa-mir-4746	MI0017385	Intergenic	chr19	+	4402572	FANTOM|RNA-PolII	Yes
hsa-mir-7-3	MI0000265	Intragenic	chr19	+	4723831	FANTOM|RNA-PolII|miRStart	Yes
hsa-mir-4747	MI0017386	Intragenic	chr19	+	4910094	FANTOM|RNA-PolII	Yes
hsa-mir-3940	MI0016597	Intragenic	chr19	-	6424561	FANTOM|RNA-PolII	Yes
hsa-mir-4999	MI0017865	Intergenic	chr19	-	8455239	FANTOM|RNA-PolII	Yes
hsa-mir-5589	MI0019148	Intragenic	chr19	+	10056276	RNA-PolII	No
hsa-mir-4322	MI0015851	Intergenic	chr19	+	10332906	FANTOM|RNA-PolII|miRStart	No
hsa-mir-1181	MI0006274	Intragenic	chr19	-	10514219	FANTOM|RNA-PolII|miRStart	Yes
hsa-mir-1238	MI0006328	Intragenic	chr19	+	10654589	FANTOM|RNA-PolII|miRStart	Yes
hsa-mir-638	MI0003653	Intragenic	chr19	+	10828649	FANTOM|RNA-PolII|miRStart	Yes
hsa-mir-4748	MI0017387	Intragenic	chr19	+	10828813	RNA-PolII	Yes
hsa-mir-199a-1	MI0000242	Intergenic	chr19	-	10930651	FANTOM|RNA-PolII|miRStart	No
hsa-mir-5684	MI0019285	Intergenic	chr19	+	12886355	FANTOM|RNA-PolII	Yes
hsa-mir-5695	MI0019302	Intergenic	chr19	+	13001973	FANTOM|RNA-PolII	Yes
hsa-mir-24-2	MI0000081	Intergenic	chr19	-	13949294	FANTOM|RNA-PolII|miRStart	No
hsa-mir-27a	MI0000085	Intergenic	chr19	-	13949294	FANTOM|RNA-PolII|miRStart	No
hsa-mir-23a	MI0000079	Intergenic	chr19	-	13949294	FANTOM|RNA-PolII|miRStart	No
hsa-mir-181c	MI0000271	Intergenic	chr19	+	13976434	FANTOM|RNA-PolII|miRStart	No
hsa-mir-181d	MI0003139	Intergenic	chr19	+	13976434	FANTOM|RNA-PolII|miRStart	No
hsa-mir-639	MI0003654	Intragenic	chr19	+	14629207	FANTOM|RNA-PolII|miRStart	Yes
hsa-mir-1470	MI0007075	Intragenic	chr19	+	15543569	FANTOM|RNA-PolII|miRStart	No
hsa-mir-3188	MI0014232	Intergenic	chr19	+	18392633	FANTOM|RNA-PolII|miRStart	Yes
hsa-mir-3189	MI0014233	Intragenic	chr19	+	18496967	FANTOM|RNA-PolII|miRStart	Yes
hsa-mir-640	MI0003655	Intragenic	chr19	+	19516550	FANTOM|RNA-PolII|miRStart	No
hsa-mir-1270-1	MI0006407	Intragenic	chr19	-	20516248	miRStart	No
hsa-mir-1270-2	MI0015976	Intragenic	chr19	-	20585407	miRStart	No
hsa-mir-5196	MI0018175	Intragenic	chr19	+	35828189	FANTOM|RNA-PolII	No
hsa-mir-4530	MI0016897	Intergenic	chr19	-	39903226	FANTOM|RNA-PolII	Yes
hsa-mir-641	MI0003656	Intragenic	chr19	-	40791218	FANTOM|RNA-PolII|miRStart	Yes
hsa-mir-4323	MI0015853	Intragenic	chr19	-	42654737	FANTOM|RNA-PolII|miRStart	No
hsa-mir-4531	MI0016898	Intergenic	chr19	-	45180656	FANTOM|RNA-PolII	No
hsa-mir-330	MI0000803	Intragenic	chr19	-	46174263	RNA-PolII|miRStart	No
hsa-mir-642a	MI0003657	Intragenic	chr19	+	46087970	RNA-PolII|miRStart	Yes
hsa-mir-642b	MI0016685	Intergenic	chr19	-	46195193	FANTOM|RNA-PolII	Yes
hsa-mir-769	MI0003834	Intergenic	chr19	+	46499551	FANTOM|RNA-PolII|miRStart	No
hsa-mir-320e	MI0014234	Intragenic	chr19	-	47220340	FANTOM|RNA-PolII|miRStart	Yes
hsa-mir-3190	MI0014235	Intergenic	chr19	+	47634181	RNA-PolII|miRStart	Yes
hsa-mir-3191	MI0014236	Intragenic	chr19	-	47759782	FANTOM|RNA-PolII|miRStart	Yes
hsa-mir-4324	MI0015854	Intragenic	chr19	-	49828474	FANTOM|RNA-PolII|miRStart	Yes
hsa-mir-150	MI0000479	Intergenic	chr19	-	50015881	FANTOM|RNA-PolII|miRStart	Yes
hsa-mir-5088	MI0017977	Intragenic	chr19	+	50180491	FANTOM|RNA-PolII	Yes
hsa-mir-4749	MI0017388	Intragenic	chr19	+	50354415	FANTOM|RNA-PolII	Yes
hsa-mir-4750	MI0017389	Intragenic	chr19	+	50380945	FANTOM|RNA-PolII	Yes
hsa-mir-4751	MI0017390	Intragenic	chr19	+	50432664	FANTOM|RNA-PolII	Yes
hsa-mir-99b	MI0000746	Intergenic	chr19	+	52097726	RNA-PolII|miRStart	No
hsa-let-7e	MI0000066	Intergenic	chr19	+	52097726	RNA-PolII|miRStart	No
hsa-mir-125a	MI0000469	Intergenic	chr19	+	52097726	RNA-PolII|miRStart	No
hsa-mir-643	MI0003658	Intragenic	chr19	+	52772839	FANTOM|RNA-PolII|miRStart	Yes
hsa-mir-512-1	MI0003140	Intragenic	chr19	+	54158346	FANTOM|RNA-PolII|miRStart	No
hsa-mir-512-2	MI0003141	Intergenic	chr19	+	54172186	FANTOM|RNA-PolII|miRStart	No
hsa-mir-1323	MI0003786	Intergenic	chr19	+	54172186	FANTOM|RNA-PolII|miRStart	No
hsa-mir-498	MI0003142	Intergenic	chr19	+	54172186	FANTOM|RNA-PolII|miRStart	No
hsa-mir-520e	MI0003143	Intergenic	chr19	+	54172186	FANTOM|RNA-PolII|miRStart	No
hsa-mir-515-1	MI0003144	Intergenic	chr19	+	54172186	FANTOM|RNA-PolII|miRStart	No
hsa-mir-519e	MI0003145	Intergenic	chr19	+	54172186	FANTOM|RNA-PolII|miRStart	No
hsa-mir-520f	MI0003146	Intergenic	chr19	+	54172186	FANTOM|RNA-PolII|miRStart	No
hsa-mir-515-2	MI0003147	Intergenic	chr19	+	54172186	FANTOM|RNA-PolII|miRStart	No
hsa-mir-519c	MI0003148	Intergenic	chr19	+	54172186	FANTOM|RNA-PolII|miRStart	No
hsa-mir-1283-1	MI0003832	Intergenic	chr19	+	54172186	FANTOM|RNA-PolII|miRStart	No
hsa-mir-520a	MI0003149	Intergenic	chr19	+	54172186	FANTOM|RNA-PolII|miRStart	No
hsa-mir-526b	MI0003150	Intergenic	chr19	+	54172186	FANTOM|RNA-PolII|miRStart	No
hsa-mir-519b	MI0003151	Intergenic	chr19	+	54172186	FANTOM|RNA-PolII|miRStart	No
hsa-mir-525	MI0003152	Intergenic	chr19	+	54172186	FANTOM|RNA-PolII|miRStart	No
hsa-mir-523	MI0003153	Intergenic	chr19	+	54172186	FANTOM|RNA-PolII|miRStart	No
hsa-mir-518f	MI0003154	Intergenic	chr19	+	54172186	FANTOM|RNA-PolII|miRStart	No
hsa-mir-520b	MI0003155	Intergenic	chr19	+	54172186	FANTOM|RNA-PolII|miRStart	No
hsa-mir-518b	MI0003156	Intergenic	chr19	+	54172186	FANTOM|RNA-PolII|miRStart	No
hsa-mir-526a-1	MI0003157	Intergenic	chr19	+	54116318	RNA-PolII|miRStart	No
hsa-mir-520c	MI0003158	Intergenic	chr19	+	54116318	RNA-PolII|miRStart	No
hsa-mir-518c	MI0003159	Intergenic	chr19	+	54116318	RNA-PolII|miRStart	No
hsa-mir-524	MI0003160	Intergenic	chr19	+	54116318	RNA-PolII|miRStart	No
hsa-mir-517a	MI0003161	Intergenic	chr19	+	54116318	RNA-PolII|miRStart	No
hsa-mir-519d	MI0003162	Intergenic	chr19	+	54125961	RNA-PolII|miRStart	No
hsa-mir-521-2	MI0003163	Intergenic	chr19	+	54125961	RNA-PolII|miRStart	No
hsa-mir-520d	MI0003164	Intergenic	chr19	+	54125961	RNA-PolII	No
hsa-mir-517b	MI0003165	Intergenic	chr19	+	54125961	RNA-PolII	No
hsa-mir-520g	MI0003166	Intergenic	chr19	+	54125961	RNA-PolII	No
hsa-mir-516b-2	MI0003167	Intergenic	chr19	+	54145665	RNA-PolII	No
hsa-mir-526a-2	MI0003168	Intergenic	chr19	+	54145665	RNA-PolII	No
hsa-mir-518e	MI0003169	Intergenic	chr19	+	54145665	RNA-PolII	No
hsa-mir-518a-1	MI0003170	Intergenic	chr19	+	54145665	RNA-PolII	No
hsa-mir-518d	MI0003171	Intergenic	chr19	+	54145665	RNA-PolII	No
hsa-mir-516b-1	MI0003172	Intergenic	chr19	+	54145665	RNA-PolII	No
hsa-mir-518a-2	MI0003173	Intergenic	chr19	+	54145665	RNA-PolII	No
hsa-mir-517c	MI0003174	Intergenic	chr19	+	54145665	RNA-PolII	No
hsa-mir-520h	MI0003175	Intergenic	chr19	+	N/A	-	No
hsa-mir-521-1	MI0003176	Intergenic	chr19	+	N/A	-	No
hsa-mir-522	MI0003177	Intergenic	chr19	+	N/A	-	No
hsa-mir-519a-1	MI0003178	Intergenic	chr19	+	N/A	-	No
hsa-mir-527	MI0003179	Intergenic	chr19	+	N/A	-	No
hsa-mir-516a-1	MI0003180	Intergenic	chr19	+	N/A	-	No
hsa-mir-1283-2	MI0006430	Intergenic	chr19	+	N/A	-	No
hsa-mir-516a-2	MI0003181	Intergenic	chr19	+	N/A	-	No
hsa-mir-519a-2	MI0003182	Intergenic	chr19	+	N/A	-	No
hsa-mir-371a	MI0000779	Intergenic	chr19	+	54278742	miRStart	No
hsa-mir-371b	MI0017393	Intergenic	chr19	-	N/A	-	No
hsa-mir-372	MI0000780	Intergenic	chr19	+	54278742	miRStart	No
hsa-mir-373	MI0000781	Intergenic	chr19	+	54278742	miRStart	No
hsa-mir-935	MI0005757	Intragenic	chr19	+	54483572	FANTOM|RNA-PolII|miRStart	No
hsa-mir-4752	MI0017391	Intergenic	chr19	+	54784966	FANTOM|RNA-PolII	Yes
hsa-mir-4754	MI0017394	Intergenic	chr19	-	58898605	FANTOM|RNA-PolII	Yes
hsa-mir-1292	MI0006433	Intragenic	chr20	+	2633275	FANTOM|miRStart	Yes
hsa-mir-103a-2	MI0000108	Intragenic	chr20	+	3870002	FANTOM|RNA-PolII|miRStart	Yes
hsa-mir-103b-2	MI0007262	Intergenic	chr20	-	3911464	RNA-PolII|miRStart	No
hsa-mir-3192	MI0014237	Intragenic	chr20	+	18448732	miRStart	Yes
hsa-mir-663a	MI0003672	Intragenic	chr20	-	26189122	FANTOM|RNA-PolII|miRStart	No
hsa-mir-3193	MI0014238	Intergenic	chr20	+	30193091	FANTOM|RNA-PolII|miRStart	Yes
hsa-mir-1825	MI0008193	Intragenic	chr20	+	30795686	FANTOM|RNA-PolII|miRStart	Yes
hsa-mir-4755	MI0017395	Intragenic	chr20	+	32581758	RNA-PolII	Yes
hsa-mir-644a	MI0003659	Intragenic	chr20	+	33004327	miRStart	No
hsa-mir-499a	MI0003183	Intragenic	chr20	+	33543724	FANTOM|miRStart	Yes
hsa-mir-499b	MI0017396	Intergenic	chr20	-	N/A	-	No
hsa-mir-1289-1	MI0006350	Intragenic	chr20	-	34042987	FANTOM|RNA-PolII|miRStart	Yes
hsa-mir-548o-2	MI0016746	Intragenic	chr20	+	37101459	FANTOM|RNA-PolII	Yes
hsa-mir-3646	MI0016046	Intragenic	chr20	+	42939789	RNA-PolII	Yes
hsa-mir-3617	MI0016007	Intergenic	chr20	-	N/A	-	No
hsa-mir-3616	MI0016006	Intragenic	chr20	+	N/A	-	No
hsa-mir-645	MI0003660	Intergenic	chr20	+	49126968	RNA-PolII|miRStart	Yes
hsa-mir-1302-5	MI0006366	Intragenic	chr20	-	49241143	RNA-PolII|miRStart	No
hsa-mir-3194	MI0014239	Intragenic	chr20	-	50073424	RNA-PolII|miRStart	No
hsa-mir-4756	MI0017397	Intragenic	chr20	-	52728884	FANTOM|RNA-PolII	No
hsa-mir-4325	MI0015865	Intergenic	chr20	-	55926294	FANTOM|RNA-PolII|miRStart	Yes
hsa-mir-4532	MI0016899	Intergenic	chr20	+	56385541	RNA-PolII	No
hsa-mir-296	MI0000747	Intergenic	chr20	-	57431145	RNA-PolII|miRStart	No
hsa-mir-298	MI0005523	Intergenic	chr20	-	57431145	RNA-PolII|miRStart	No
hsa-mir-646	MI0003661	Intragenic	chr20	+	58837430	miRStart	No
hsa-mir-4533	MI0016900	Intragenic	chr20	+	N/A	-	No
hsa-mir-548ag-2	MI0016794	Intergenic	chr20	+	N/A	-	No
hsa-mir-1257	MI0006391	Intragenic	chr20	-	60556179	RNA-PolII|miRStart	No
hsa-mir-3195	MI0014240	Intergenic	chr20	+	60556179	RNA-PolII|miRStart	No
hsa-mir-4758	MI0017399	Intragenic	chr20	-	60927487	FANTOM|RNA-PolII	No
hsa-mir-1-1	MI0000651	Intragenic	chr20	+	61053909	RNA-PolII|miRStart	No
hsa-mir-133a-2	MI0000451	Intragenic	chr20	+	61153809	FANTOM|RNA-PolII|miRStart	No
hsa-mir-124-3	MI0000445	Intergenic	chr20	+	61808955	FANTOM|RNA-PolII|miRStart	No
hsa-mir-3196	MI0014241	Intragenic	chr20	+	61847520	FANTOM|RNA-PolII|miRStart	Yes
hsa-mir-4326	MI0015866	Intragenic	chr20	+	61904164	FANTOM|RNA-PolII|miRStart	Yes
hsa-mir-941-1	MI0005763	Intragenic	chr20	+	62545440	FANTOM|RNA-PolII|miRStart	No
hsa-mir-941-3	MI0005765	Intragenic	chr20	+	62545440	FANTOM|RNA-PolII|miRStart	No
hsa-mir-941-4	MI0005766	Intragenic	chr20	+	62545440	FANTOM|RNA-PolII	No
hsa-mir-1914	MI0008335	Intragenic	chr20	-	62587768	FANTOM|RNA-PolII|miRStart	Yes
hsa-mir-647	MI0003662	Intragenic	chr20	-	62587768	FANTOM|RNA-PolII|miRStart	Yes
hsa-mir-3648	MI0016048	Intergenic	chr21	+	N/A	-	No
hsa-mir-3687	MI0016088	Intergenic	chr21	+	N/A	-	No
hsa-mir-3156-3	MI0014242	Intragenic	chr21	-	14800094	miRStart	No
hsa-mir-3118-5	MI0014243	Intergenic	chr21	-	15037875	miRStart	No
hsa-mir-99a	MI0000101	Intragenic	chr21	+	17856714	RNA-PolII|miRStart	No
hsa-let-7c	MI0000064	Intragenic	chr21	+	17856714	RNA-PolII|miRStart	No
hsa-mir-125b-2	MI0000470	Intragenic	chr21	+	17958899	miRStart	No
hsa-mir-548x	MI0014244	Intragenic	chr21	-	20132321	miRStart	No
hsa-mir-155	MI0000681	Intragenic	chr21	+	26934442	FANTOM|miRStart	No
hsa-mir-4759	MI0017400	Intergenic	chr21	+	28250961	RNA-PolII	No
hsa-mir-4327	MI0015867	Intergenic	chr21	-	31798230	miRStart	Yes
hsa-mir-802	MI0003906	Intergenic	chr21	+	37077286	miRStart	No
hsa-mir-4760	MI0017401	Intragenic	chr21	-	N/A	-	No
hsa-mir-3197	MI0014245	Intergenic	chr21	+	42485130	RNA-PolII|miRStart	No
hsa-mir-5692b	MI0019311	Intergenic	chr21	-	44394688	FANTOM|RNA-PolII	Yes
hsa-mir-3198-1	MI0014246	Intragenic	chr22	-	18256811	FANTOM|RNA-PolII|miRStart	Yes
hsa-mir-648	MI0003663	Intragenic	chr22	-	18483523	FANTOM|RNA-PolII|miRStart	No
hsa-mir-4761	MI0017402	Intergenic	chr22	+	19929303	FANTOM|RNA-PolII	Yes
hsa-mir-185	MI0000482	Intragenic	chr22	+	20008632	FANTOM|RNA-PolII|miRStart	Yes
hsa-mir-3618	MI0016008	Intragenic	chr22	+	20067733	FANTOM|RNA-PolII	Yes
hsa-mir-1306	MI0006443	Intragenic	chr22	+	20067733	FANTOM|RNA-PolII|miRStart	Yes
hsa-mir-1286	MI0006348	Intragenic	chr22	-	20255277	FANTOM|RNA-PolII|miRStart	Yes
hsa-mir-649	MI0003664	Intergenic	chr22	-	21400561	FANTOM|RNA-PolII|miRStart	No
hsa-mir-301b	MI0005568	Intragenic	chr22	+	21998807	FANTOM|RNA-PolII|miRStart	No
hsa-mir-130b	MI0000748	Intragenic	chr22	+	22006472	FANTOM|RNA-PolII|miRStart	No
hsa-mir-650	MI0003665	Intragenic	chr22	+	23095950	RNA-PolII|miRStart	No
hsa-mir-5571	MI0019115	Intergenic	chr22	+	23132399	RNA-PolII	No
hsa-mir-548j	MI0006345	Intragenic	chr22	-	26975386	FANTOM|RNA-PolII|miRStart	No
hsa-mir-3199-1	MI0014247	Intergenic	chr22	-	28357379	RNA-PolII|miRStart	No
hsa-mir-3199-2	MI0014248	Intragenic	chr22	+	28315212	FANTOM|miRStart	Yes
hsa-mir-3653	MI0016053	Intragenic	chr22	-	29774018	RNA-PolII	No
hsa-mir-3200	MI0014249	Intragenic	chr22	+	31063958	RNA-PolII|miRStart	Yes
hsa-mir-3928	MI0016438	Intergenic	chr22	-	31556175	FANTOM|RNA-PolII	Yes
hsa-mir-4764	MI0017405	Intragenic	chr22	-	N/A	-	No
hsa-mir-3909	MI0016413	Intragenic	chr22	+	35695855	FANTOM|RNA-PolII	Yes
hsa-mir-658	MI0003682	Intragenic	chr22	-	38245423	FANTOM|RNA-PolII|miRStart	Yes
hsa-mir-659	MI0003683	Intergenic	chr22	-	38245423	FANTOM|RNA-PolII|miRStart	Yes
hsa-mir-4534	MI0016901	Intragenic	chr22	+	38349705	FANTOM|RNA-PolII	Yes
hsa-mir-4766	MI0017407	Intragenic	chr22	-	41215380	FANTOM|RNA-PolII	Yes
hsa-mir-1281	MI0006428	Intragenic	chr22	+	41487750	FANTOM|RNA-PolII|miRStart	Yes
hsa-mir-33a	MI0000091	Intragenic	chr22	+	42229194	RNA-PolII|miRStart	Yes
hsa-mir-378i	MI0016902	Intergenic	chr22	-	42343157	FANTOM|RNA-PolII	Yes
hsa-mir-1249	MI0006384	Intragenic	chr22	-	45608510	FANTOM|RNA-PolII|miRStart	Yes
hsa-mir-4762	MI0017403	Intragenic	chr22	+	46067746	RNA-PolII	Yes
hsa-mir-3619	MI0016009	Intragenic	chr22	+	46476210	FANTOM|RNA-PolII	No
hsa-let-7a-3	MI0000062	Intragenic	chr22	+	46476210	FANTOM|RNA-PolII|miRStart	No
hsa-mir-4763	MI0017404	Intragenic	chr22	+	46476210	FANTOM|RNA-PolII	No
hsa-let-7b	MI0000063	Intragenic	chr22	+	46476210	FANTOM|RNA-PolII|miRStart	No
hsa-mir-3201	MI0014250	Intergenic	chr22	+	48649582	miRStart	No
hsa-mir-4535	MI0016903	Intragenic	chr22	+	N/A	-	No
hsa-mir-3667	MI0016068	Intragenic	chr22	-	N/A	-	No
hsa-mir-3690	MI0016091	Intragenic	chrX	+	N/A	-	No
hsa-mir-4770	MI0017411	Intergenic	chrX	-	N/A	-	No
hsa-mir-4767	MI0017408	Intergenic	chrX	+	N/A	-	No
hsa-mir-651	MI0003666	Intergenic	chrX	+	N/A	-	No
hsa-mir-548ax	MI0019286	Intragenic	chrX	-	11385839	RNA-PolII	No
hsa-mir-548am	MI0016904	Intragenic	chrX	-	16680794	RNA-PolII	No
hsa-mir-4768	MI0017409	Intragenic	chrX	+	17393433	RNA-PolII	Yes
hsa-mir-23c	MI0016010	Intragenic	chrX	-	N/A	-	No
hsa-mir-4666b	MI0019299	Intragenic	chrX	+	N/A	-	No
hsa-mir-3915	MI0016420	Intragenic	chrX	-	N/A	-	No
hsa-mir-548f-5	MI0006378	Intragenic	chrX	-	32684431	miRStart	No
hsa-mir-548aj-2	MI0016815	Intragenic	chrX	-	N/A	-	No
hsa-mir-3937	MI0016593	Intergenic	chrX	+	N/A	-	No
hsa-mir-1587	MI0016905	Intergenic	chrX	+	39647467	FANTOM|RNA-PolII	No
hsa-mir-221	MI0000298	Intergenic	chrX	-	45606162	FANTOM|RNA-PolII|miRStart	No
hsa-mir-222	MI0000299	Intergenic	chrX	-	45617464	FANTOM|RNA-PolII|miRStart	No
hsa-mir-4769	MI0017410	Intergenic	chrX	+	47441773	FANTOM|RNA-PolII	Yes
hsa-mir-532	MI0003205	Intragenic	chrX	+	49687279	RNA-PolII|miRStart	Yes
hsa-mir-188	MI0000484	Intragenic	chrX	+	49687279	RNA-PolII|miRStart	Yes
hsa-mir-500a	MI0003184	Intragenic	chrX	+	49687279	RNA-PolII|miRStart	Yes
hsa-mir-362	MI0000762	Intragenic	chrX	+	49687279	RNA-PolII|miRStart	Yes
hsa-mir-501	MI0003185	Intragenic	chrX	+	49687279	RNA-PolII|miRStart	Yes
hsa-mir-500b	MI0015903	Intragenic	chrX	+	49687279	RNA-PolII|miRStart	Yes
hsa-mir-660	MI0003684	Intragenic	chrX	+	49687279	RNA-PolII|miRStart	Yes
hsa-mir-502	MI0003186	Intragenic	chrX	+	49687279	RNA-PolII|miRStart	Yes
hsa-mir-98	MI0000100	Intragenic	chrX	-	53629354	miRStart	No
hsa-let-7f-2	MI0000068	Intragenic	chrX	-	53630069	miRStart	No
hsa-mir-4536-2	MI0019149	Intergenic	chrX	+	N/A	-	No
hsa-mir-4536-1	MI0016906	Intergenic	chrX	-	55478610	RNA-PolII	Yes
hsa-mir-1468	MI0003782	Intergenic	chrX	-	N/A	-	No
hsa-mir-223	MI0000300	Intragenic	chrX	+	65235302	FANTOM|RNA-PolII|miRStart	No
hsa-mir-676	MI0016436	Intragenic	chrX	+	N/A	-	No
hsa-mir-421	MI0003685	Intergenic	chrX	-	73470965	RNA-PolII|miRStart	No
hsa-mir-374b	MI0005566	Intergenic	chrX	-	73470965	RNA-PolII|miRStart	No
hsa-mir-374c	MI0016684	Intergenic	chrX	+	73338608	RNA-PolII	No
hsa-mir-545	MI0003516	Intragenic	chrX	-	73507129	FANTOM|RNA-PolII|miRStart	No
hsa-mir-374a	MI0000782	Intragenic	chrX	-	73513382	FANTOM|RNA-PolII|miRStart	No
hsa-mir-384	MI0001145	Intergenic	chrX	-	N/A	-	No
hsa-mir-325	MI0000824	Intergenic	chrX	-	N/A	-	No
hsa-mir-4328	MI0015904	Intergenic	chrX	-	N/A	-	No
hsa-mir-548i-4	MI0006424	Intergenic	chrX	-	83517181	miRStart	No
hsa-mir-1321	MI0006652	Intergenic	chrX	+	N/A	-	No
hsa-mir-361	MI0000760	Intragenic	chrX	-	85197291	miRStart	No
hsa-mir-548m	MI0006400	Intergenic	chrX	-	94342154	miRStart	No
hsa-mir-548an	MI0016907	Intragenic	chrX	+	105855208	FANTOM	Yes
hsa-mir-652	MI0003667	Intragenic	chrX	+	109246059	RNA-PolII|miRStart	Yes
hsa-mir-3978	MI0016996	Intragenic	chrX	+	109246059	RNA-PolII	Yes
hsa-mir-4329	MI0015901	Intragenic	chrX	-	112084043	miRStart	Yes
hsa-mir-764	MI0003944	Intragenic	chrX	+	113818551	miRStart	Yes
hsa-mir-1912	MI0008333	Intragenic	chrX	+	113818551	miRStart	Yes
hsa-mir-1264	MI0003758	Intragenic	chrX	+	113818551	miRStart	Yes
hsa-mir-1298	MI0003938	Intragenic	chrX	+	113818551	miRStart	Yes
hsa-mir-1911	MI0008332	Intragenic	chrX	+	113818551	miRStart	Yes
hsa-mir-448	MI0001637	Intragenic	chrX	+	113818551	miRStart	Yes
hsa-mir-1277	MI0006419	Intragenic	chrX	+	117480681	FANTOM|RNA-PolII|miRStart	Yes
hsa-mir-766	MI0003836	Intragenic	chrX	-	118826855	FANTOM|RNA-PolII|miRStart	Yes
hsa-mir-3672	MI0016073	Intergenic	chrX	+	N/A	-	No
hsa-mir-363	MI0000764	Intergenic	chrX	-	133307920	miRStart	No
hsa-mir-92a-2	MI0000094	Intergenic	chrX	-	133307920	miRStart	No
hsa-mir-19b-2	MI0000075	Intragenic	chrX	-	133307920	miRStart	No
hsa-mir-20b	MI0001519	Intergenic	chrX	-	133307920	miRStart	No
hsa-mir-18b	MI0001518	Intergenic	chrX	-	133307920	miRStart	No
hsa-mir-106a	MI0000113	Intergenic	chrX	-	133307920	miRStart	No
hsa-mir-450b	MI0005531	Intergenic	chrX	-	133683607	RNA-PolII|miRStart	No
hsa-mir-450a-1	MI0001652	Intergenic	chrX	-	133683607	RNA-PolII|miRStart	No
hsa-mir-450a-2	MI0003187	Intergenic	chrX	-	133683607	RNA-PolII|miRStart	No
hsa-mir-542	MI0003686	Intergenic	chrX	-	133683607	RNA-PolII|miRStart	No
hsa-mir-503	MI0003188	Intragenic	chrX	-	133683607	RNA-PolII|miRStart	No
hsa-mir-424	MI0001446	Intergenic	chrX	-	133683607	RNA-PolII|miRStart	No
hsa-mir-934	MI0005756	Intragenic	chrX	+	135579297	RNA-PolII|miRStart	Yes
hsa-mir-504	MI0003189	Intragenic	chrX	-	137793880	miRStart	Yes
hsa-mir-505	MI0003190	Intragenic	chrX	-	139015166	FANTOM|RNA-PolII|miRStart	No
hsa-mir-320d-2	MI0008192	Intergenic	chrX	-	140050697	miRStart	No
hsa-mir-890	MI0005533	Intergenic	chrX	-	N/A	-	No
hsa-mir-888	MI0005537	Intergenic	chrX	-	N/A	-	No
hsa-mir-892a	MI0005528	Intergenic	chrX	-	N/A	-	No
hsa-mir-892b	MI0005538	Intergenic	chrX	-	145078831	miRStart	No
hsa-mir-891b	MI0005534	Intergenic	chrX	-	N/A	-	No
hsa-mir-891a	MI0005524	Intergenic	chrX	-	N/A	-	No
hsa-mir-513c	MI0006649	Intergenic	chrX	-	146314685	miRStart	No
hsa-mir-513b	MI0006648	Intergenic	chrX	-	146314685	miRStart	No
hsa-mir-513a-1	MI0003191	Intergenic	chrX	-	146314685	miRStart	No
hsa-mir-513a-2	MI0003192	Intergenic	chrX	-	146314685	miRStart	No
hsa-mir-506	MI0003193	Intergenic	chrX	-	146314685	miRStart	No
hsa-mir-507	MI0003194	Intergenic	chrX	-	146314685	miRStart	No
hsa-mir-508	MI0003195	Intergenic	chrX	-	146351035	miRStart	No
hsa-mir-514b	MI0014251	Intragenic	chrX	-	146351035	miRStart	No
hsa-mir-509-2	MI0005530	Intergenic	chrX	-	146390339	miRStart	No
hsa-mir-509-3	MI0005717	Intergenic	chrX	-	146390339	miRStart	No
hsa-mir-509-1	MI0003196	Intergenic	chrX	-	146390339	miRStart	No
hsa-mir-510	MI0003197	Intergenic	chrX	-	146390339	miRStart	No
hsa-mir-514a-1	MI0003198	Intergenic	chrX	-	146390339	miRStart	No
hsa-mir-514a-2	MI0003199	Intergenic	chrX	-	146390339	miRStart	No
hsa-mir-514a-3	MI0003200	Intergenic	chrX	-	146390339	miRStart	No
hsa-mir-2114	MI0010633	Intergenic	chrX	+	149390740	miRStart	No
hsa-mir-4330	MI0015902	Intergenic	chrX	+	N/A	-	No
hsa-mir-224	MI0000301	Intragenic	chrX	-	151143134	RNA-PolII|miRStart	Yes
hsa-mir-452	MI0001733	Intragenic	chrX	-	151143134	RNA-PolII|miRStart	Yes
hsa-mir-105-1	MI0000111	Intragenic	chrX	-	151620337	miRStart	Yes
hsa-mir-767	MI0003763	Intragenic	chrX	-	151620337	miRStart	Yes
hsa-mir-105-2	MI0000112	Intragenic	chrX	-	151620337	miRStart	Yes
hsa-mir-3202-1	MI0014252	Intragenic	chrX	+	153236650	FANTOM|RNA-PolII|miRStart	Yes
hsa-mir-3202-2	MI0014253	Intergenic	chrX	-	153248427	FANTOM|RNA-PolII|miRStart	No
hsa-mir-718	MI0012489	Intragenic	chrX	-	153316979	RNA-PolII|miRStart	No
hsa-mir-644b	MI0019134	Intragenic	chrX	+	153991138	FANTOM|RNA-PolII	Yes
hsa-mir-1184-1	MI0006277	Intragenic	chrX	-	154119961	RNA-PolII|miRStart	No
hsa-mir-1184-2	MI0015971	Intergenic	chrX	-	154613085	miRStart	No
hsa-mir-1184-3	MI0015972	Intergenic	chrX	+	154687142	miRStart	No
N/A: Not Available

## Sheet: Dataset S2
Dataset S2. List of miRNA genes with RNA Pol II binding peaks
Context	miRNA name	miRNA acc.	Peak intensity	Supporting cell lines
Intergenic	hsa-let-7a-1	MI0000060	1465	K562;MCF7
Intergenic	hsa-let-7d	MI0000065	1465	K562;MCF7
Intergenic	hsa-let-7e	MI0000066	846	K562;MCF7
Intergenic	hsa-let-7f-1	MI0000067	1465	K562;MCF7
Intergenic	hsa-mir-100	MI0000102	69	K562;MCF7
Intergenic	hsa-mir-101-1	MI0000103	617	K562;MCF7
Intergenic	hsa-mir-103b-1	MI0007261	724	K562;MCF7
Intergenic	hsa-mir-103b-2	MI0007262	82	K562
Intergenic	hsa-mir-1179	MI0006272	400	K562;MCF7
Intergenic	hsa-mir-1208	MI0006341	508	MCF7
Intergenic	hsa-mir-124-3	MI0000445	136	K562;MCF7
Intergenic	hsa-mir-1246	MI0006381	134	MCF7
Intergenic	hsa-mir-125a	MI0000469	846	K562;MCF7
Intergenic	hsa-mir-1260a	MI0006394	217	MCF7
Intergenic	hsa-mir-1260b	MI0014197	465	K562
Intergenic	hsa-mir-127	MI0000472	288	K562
Intergenic	hsa-mir-1275	MI0006415	243	K562;MCF7
Intergenic	hsa-mir-1279	MI0006426	178	K562;MCF7
Intergenic	hsa-mir-1285-2	MI0006347	614	K562;MCF7
Intergenic	hsa-mir-1302-3	MI0006364	162	K562;MCF7
Intergenic	hsa-mir-1302-8	MI0006369	411	K562;MCF7
Intergenic	hsa-mir-1303	MI0006370	404	K562;MCF7
Intergenic	hsa-mir-132	MI0000449	306	K562;MCF7
Intergenic	hsa-mir-142	MI0000458	4877	K562;MCF7
Intergenic	hsa-mir-143	MI0000459	1883	K562;MCF7
Intergenic	hsa-mir-144	MI0000460	1912	K562;MCF7
Intergenic	hsa-mir-145	MI0000461	2095	K562;MCF7
Intergenic	hsa-mir-146b	MI0003129	2142	K562;MCF7
Intergenic	hsa-mir-1471	MI0007076	98	K562;MCF7
Intergenic	hsa-mir-148a	MI0000253	481	K562;MCF7
Intergenic	hsa-mir-150	MI0000479	186	K562
Intergenic	hsa-mir-151b	MI0003772	578	K562;MCF7
Intergenic	hsa-mir-1538	MI0007259	314	MCF7
Intergenic	hsa-mir-1539	MI0007260	620	MCF7
Intergenic	hsa-mir-181c	MI0000271	1840	K562;MCF7
Intergenic	hsa-mir-181d	MI0003139	1840	K562;MCF7
Intergenic	hsa-mir-182	MI0000272	1424	K562;MCF7
Intergenic	hsa-mir-1827	MI0008195	52	MCF7
Intergenic	hsa-mir-183	MI0000273	1424	K562;MCF7
Intergenic	hsa-mir-184	MI0000481	48	K562
Intergenic	hsa-mir-192	MI0000234	1288	K562;MCF7
Intergenic	hsa-mir-193a	MI0000487	975	K562;MCF7
Intergenic	hsa-mir-193b	MI0003137	824	K562;MCF7
Intergenic	hsa-mir-194-1	MI0000488	58	K562
Intergenic	hsa-mir-194-2	MI0000732	82	MCF7
Intergenic	hsa-mir-1972-1	MI0009982	381	K562;MCF7
Intergenic	hsa-mir-199a-1	MI0000242	1049	K562;MCF7
Intergenic	hsa-mir-199b	MI0000282	2564	K562;MCF7
Intergenic	hsa-mir-200a	MI0000737	4835	K562;MCF7
Intergenic	hsa-mir-200b	MI0000342	4835	K562;MCF7
Intergenic	hsa-mir-203	MI0000283	678	MCF7
Intergenic	hsa-mir-21	MI0000077	16121	K562;MCF7
Intergenic	hsa-mir-2117	MI0010636	10651	K562;MCF7
Intergenic	hsa-mir-212	MI0000288	224	K562
Intergenic	hsa-mir-215	MI0000291	58	K562
Intergenic	hsa-mir-219-1	MI0000296	1385	K562;MCF7
Intergenic	hsa-mir-219-2	MI0000740	1013	K562;MCF7
Intergenic	hsa-mir-222	MI0000299	450	K562;MCF7
Intergenic	hsa-mir-23a	MI0000079	5557	K562;MCF7
Intergenic	hsa-mir-24-2	MI0000081	5557	K562;MCF7
Intergenic	hsa-mir-27a	MI0000085	5557	K562;MCF7
Intergenic	hsa-mir-296	MI0000747	800	MCF7
Intergenic	hsa-mir-2964a	MI0017299	1100	K562;MCF7
Intergenic	hsa-mir-298	MI0005523	800	MCF7
Intergenic	hsa-mir-29b-1	MI0000105	851	K562;MCF7
Intergenic	hsa-mir-29b-2	MI0000107	172	MCF7
Intergenic	hsa-mir-29c	MI0000735	172	MCF7
Intergenic	hsa-mir-3065	MI0014228	882	K562;MCF7
Intergenic	hsa-mir-3074	MI0014181	272	MCF7
Intergenic	hsa-mir-30b	MI0000441	988	K562;MCF7
Intergenic	hsa-mir-30d	MI0000255	988	K562;MCF7
Intergenic	hsa-mir-3124	MI0014140	302	K562;MCF7
Intergenic	hsa-mir-3141	MI0014165	200	K562
Intergenic	hsa-mir-3143	MI0014167	21517	K562;MCF7
Intergenic	hsa-mir-3149	MI0014176	811	K562;MCF7
Intergenic	hsa-mir-3154	MI0014182	2506	K562;MCF7
Intergenic	hsa-mir-3158-2	MI0014187	50	K562
Intergenic	hsa-mir-3159	MI0014188	1449	K562;MCF7
Intergenic	hsa-mir-3160-2	MI0014190	100	K562;MCF7
Intergenic	hsa-mir-3166	MI0014196	97	K562;MCF7
Intergenic	hsa-mir-3168	MI0014199	427	K562;MCF7
Intergenic	hsa-mir-3178	MI0014212	1146	K562;MCF7
Intergenic	hsa-mir-3180-5	MI0016409	8541	K562;MCF7
Intergenic	hsa-mir-3184	MI0014226	54	K562
Intergenic	hsa-mir-3185	MI0014227	97	K562
Intergenic	hsa-mir-3186	MI0014229	1624	K562;MCF7
Intergenic	hsa-mir-3187	MI0014231	2440	K562;MCF7
Intergenic	hsa-mir-3188	MI0014232	5474	K562;MCF7
Intergenic	hsa-mir-3190	MI0014235	10764	K562;MCF7
Intergenic	hsa-mir-3193	MI0014238	3660	K562;MCF7
Intergenic	hsa-mir-3195	MI0014240	342	K562;MCF7
Intergenic	hsa-mir-3197	MI0014245	92	MCF7
Intergenic	hsa-mir-3199-1	MI0014247	204	K562;MCF7
Intergenic	hsa-mir-3201	MI0014250	450	K562;MCF7
Intergenic	hsa-mir-3202-2	MI0014253	414	K562;MCF7
Intergenic	hsa-mir-320a	MI0000542	1543	K562
Intergenic	hsa-mir-320b-1	MI0003776	690	K562;MCF7
Intergenic	hsa-mir-320c-1	MI0003778	2122	K562;MCF7
Intergenic	hsa-mir-320c-2	MI0008191	161	MCF7
Intergenic	hsa-mir-320d-1	MI0008190	1058	K562;MCF7
Intergenic	hsa-mir-324	MI0000813	3086	K562;MCF7
Intergenic	hsa-mir-328	MI0000804	1598	K562;MCF7
Intergenic	hsa-mir-331	MI0000812	981	K562;MCF7
Intergenic	hsa-mir-337	MI0000806	288	K562
Intergenic	hsa-mir-345	MI0000825	874	K562;MCF7
Intergenic	hsa-mir-34a	MI0000268	591	MCF7
Intergenic	hsa-mir-3529	MI0017351	1325	K562;MCF7
Intergenic	hsa-mir-3545	MI0017343	332	MCF7
Intergenic	hsa-mir-3605	MI0015995	1281	K562;MCF7
Intergenic	hsa-mir-3613	MI0016003	1236	K562;MCF7
Intergenic	hsa-mir-3648	MI0016048	1372	MCF7
Intergenic	hsa-mir-3649	MI0016049	1521	K562;MCF7
Intergenic	hsa-mir-365a	MI0000767	824	K562;MCF7
Intergenic	hsa-mir-3661	MI0016062	2552	K562;MCF7
Intergenic	hsa-mir-3668	MI0016069	252	K562
Intergenic	hsa-mir-3671	MI0016072	617	K562;MCF7
Intergenic	hsa-mir-3675	MI0016076	8812	K562;MCF7
Intergenic	hsa-mir-3676	MI0016077	6418	K562;MCF7
Intergenic	hsa-mir-3677	MI0016078	2757	K562;MCF7
Intergenic	hsa-mir-3678	MI0016079	2041	K562;MCF7
Intergenic	hsa-mir-3680-2	MI0019113	344	K562;MCF7
Intergenic	hsa-mir-3683	MI0016084	240	K562;MCF7
Intergenic	hsa-mir-3685	MI0016086	981	K562;MCF7
Intergenic	hsa-mir-3687	MI0016088	2440	K562;MCF7
Intergenic	hsa-mir-3688-1	MI0016089	84	K562
Intergenic	hsa-mir-3689a	MI0016090	46	K562;MCF7
Intergenic	hsa-mir-3689b	MI0016411	46	K562;MCF7
Intergenic	hsa-mir-3689c	MI0016832	46	K562;MCF7
Intergenic	hsa-mir-3689d-1	MI0016834	46	K562;MCF7
Intergenic	hsa-mir-3689d-2	MI0016835	46	K562;MCF7
Intergenic	hsa-mir-3689e	MI0016836	46	K562;MCF7
Intergenic	hsa-mir-3689f	MI0016837	46	K562;MCF7
Intergenic	hsa-mir-374b	MI0005566	50	MCF7
Intergenic	hsa-mir-374c	MI0016684	100	MCF7
Intergenic	hsa-mir-378b	MI0014154	757	K562;MCF7
Intergenic	hsa-mir-378d-2	MI0003840	771	K562;MCF7
Intergenic	hsa-mir-378f	MI0016756	605	K562;MCF7
Intergenic	hsa-mir-378h	MI0016808	48	MCF7
Intergenic	hsa-mir-378i	MI0016902	663	K562;MCF7
Intergenic	hsa-mir-3908	MI0016412	812	K562;MCF7
Intergenic	hsa-mir-3910-1	MI0016414	50	MCF7
Intergenic	hsa-mir-3911	MI0016415	1507	K562;MCF7
Intergenic	hsa-mir-3912	MI0016416	3768	K562;MCF7
Intergenic	hsa-mir-3913-1	MI0016417	1743	K562;MCF7
Intergenic	hsa-mir-3918	MI0016424	62	K562
Intergenic	hsa-mir-3925	MI0016433	218	K562;MCF7
Intergenic	hsa-mir-3927	MI0016435	130	MCF7
Intergenic	hsa-mir-3928	MI0016438	336	K562;MCF7
Intergenic	hsa-mir-3929	MI0016439	727	K562;MCF7
Intergenic	hsa-mir-3934	MI0016590	68	K562
Intergenic	hsa-mir-421	MI0003685	50	MCF7
Intergenic	hsa-mir-422a	MI0001444	188	K562;MCF7
Intergenic	hsa-mir-424	MI0001446	631	K562;MCF7
Intergenic	hsa-mir-4252	MI0015864	746	K562;MCF7
Intergenic	hsa-mir-4256	MI0015855	378	K562;MCF7
Intergenic	hsa-mir-4261	MI0015868	276	K562
Intergenic	hsa-mir-4266	MI0015870	476	K562;MCF7
Intergenic	hsa-mir-4267	MI0015871	413	MCF7
Intergenic	hsa-mir-4269	MI0015875	397	K562
Intergenic	hsa-mir-4273	MI0015881	68	MCF7
Intergenic	hsa-mir-4276	MI0015882	112	K562
Intergenic	hsa-mir-4277	MI0015886	50	K562
Intergenic	hsa-mir-4280	MI0015889	50	K562
Intergenic	hsa-mir-4284	MI0015893	1642	K562;MCF7
Intergenic	hsa-mir-4289	MI0015898	526	K562;MCF7
Intergenic	hsa-mir-429	MI0001641	4835	K562;MCF7
Intergenic	hsa-mir-4298	MI0015830	36	K562;MCF7
Intergenic	hsa-mir-4309	MI0015837	1703	K562;MCF7
Intergenic	hsa-mir-431	MI0001721	288	K562
Intergenic	hsa-mir-4311	MI0015841	106	K562;MCF7
Intergenic	hsa-mir-4314	MI0015846	442	K562;MCF7
Intergenic	hsa-mir-4315-2	MI0015983	60	MCF7
Intergenic	hsa-mir-4318	MI0015847	50	MCF7
Intergenic	hsa-mir-432	MI0003133	288	K562
Intergenic	hsa-mir-4325	MI0015865	1193	K562;MCF7
Intergenic	hsa-mir-4421	MI0016758	2182	K562;MCF7
Intergenic	hsa-mir-4423	MI0016760	54	K562;MCF7
Intergenic	hsa-mir-4425	MI0016764	228	K562;MCF7
Intergenic	hsa-mir-4429	MI0016768	2004	MCF7
Intergenic	hsa-mir-4433	MI0016773	160	K562;MCF7
Intergenic	hsa-mir-4436a	MI0016776	42	MCF7
Intergenic	hsa-mir-4436b-2	MI0019110	1098	K562;MCF7
Intergenic	hsa-mir-4443	MI0016786	506	K562;MCF7
Intergenic	hsa-mir-4457	MI0016803	1055	K562;MCF7
Intergenic	hsa-mir-4458	MI0016804	222	K562;MCF7
Intergenic	hsa-mir-4460	MI0016806	378	MCF7
Intergenic	hsa-mir-4462	MI0016810	42	MCF7
Intergenic	hsa-mir-4464	MI0016812	304	K562;MCF7
Intergenic	hsa-mir-4466	MI0016817	74	MCF7
Intergenic	hsa-mir-4470	MI0016821	974	K562;MCF7
Intergenic	hsa-mir-4471	MI0016822	1512	K562;MCF7
Intergenic	hsa-mir-4472-1	MI0016823	156	MCF7
Intergenic	hsa-mir-4472-2	MI0016824	180	K562;MCF7
Intergenic	hsa-mir-4477a	MI0016829	476	K562;MCF7
Intergenic	hsa-mir-4477b	MI0016830	112	MCF7
Intergenic	hsa-mir-4478	MI0016831	676	K562;MCF7
Intergenic	hsa-mir-4482-1	MI0016843	897	MCF7
Intergenic	hsa-mir-4487	MI0016848	674	K562
Intergenic	hsa-mir-4488	MI0016849	2178	K562;MCF7
Intergenic	hsa-mir-4492	MI0016854	682	K562;MCF7
Intergenic	hsa-mir-4494	MI0016856	108	K562;MCF7
Intergenic	hsa-mir-4497	MI0016859	227	MCF7
Intergenic	hsa-mir-4502	MI0016865	803	K562;MCF7
Intergenic	hsa-mir-4505	MI0016868	2201	K562;MCF7
Intergenic	hsa-mir-4507	MI0016871	42	MCF7
Intergenic	hsa-mir-4508	MI0016872	495	K562
Intergenic	hsa-mir-450a-1	MI0001652	631	K562;MCF7
Intergenic	hsa-mir-450a-2	MI0003187	631	K562;MCF7
Intergenic	hsa-mir-450b	MI0005531	631	K562;MCF7
Intergenic	hsa-mir-4513	MI0016879	310	K562;MCF7
Intergenic	hsa-mir-4514	MI0016880	1603	K562;MCF7
Intergenic	hsa-mir-4515	MI0016881	1610	K562;MCF7
Intergenic	hsa-mir-4516	MI0016882	776	K562;MCF7
Intergenic	hsa-mir-451a	MI0001729	1912	K562;MCF7
Intergenic	hsa-mir-451b	MI0017360	1313	K562;MCF7
Intergenic	hsa-mir-4520b	MI0017358	1337	K562;MCF7
Intergenic	hsa-mir-4521	MI0016887	6418	K562;MCF7
Intergenic	hsa-mir-4522	MI0016889	1855	K562;MCF7
Intergenic	hsa-mir-4523	MI0016890	1055	K562;MCF7
Intergenic	hsa-mir-4524b	MI0019114	76	K562
Intergenic	hsa-mir-4530	MI0016897	3486	K562;MCF7
Intergenic	hsa-mir-4531	MI0016898	525	K562;MCF7
Intergenic	hsa-mir-4532	MI0016899	346	MCF7
Intergenic	hsa-mir-4536-1	MI0016906	108	MCF7
Intergenic	hsa-mir-4537	MI0016908	42	MCF7
Intergenic	hsa-mir-4538	MI0016909	42	MCF7
Intergenic	hsa-mir-4539	MI0016910	42	MCF7
Intergenic	hsa-mir-4638	MI0017265	3300	K562;MCF7
Intergenic	hsa-mir-4645	MI0017272	867	K562;MCF7
Intergenic	hsa-mir-4656	MI0017284	282	K562;MCF7
Intergenic	hsa-mir-4662a	MI0017290	2443	K562;MCF7
Intergenic	hsa-mir-4662b	MI0017293	540	K562;MCF7
Intergenic	hsa-mir-4663	MI0017292	827	K562;MCF7
Intergenic	hsa-mir-4665	MI0017295	124	K562
Intergenic	hsa-mir-4666a	MI0017296	3510	K562;MCF7
Intergenic	hsa-mir-4674	MI0017305	951	K562;MCF7
Intergenic	hsa-mir-4679-1	MI0017310	177	MCF7
Intergenic	hsa-mir-4682	MI0017314	1579	K562;MCF7
Intergenic	hsa-mir-4692	MI0017325	1669	K562;MCF7
Intergenic	hsa-mir-4694	MI0017327	72	MCF7
Intergenic	hsa-mir-4703	MI0017336	4265	K562;MCF7
Intergenic	hsa-mir-4708	MI0017341	182	MCF7
Intergenic	hsa-mir-4710	MI0017344	1447	K562;MCF7
Intergenic	hsa-mir-4712	MI0017346	3057	K562;MCF7
Intergenic	hsa-mir-4713	MI0017347	54	K562
Intergenic	hsa-mir-4716	MI0017350	936	K562;MCF7
Intergenic	hsa-mir-4717	MI0017352	2757	K562;MCF7
Intergenic	hsa-mir-4720	MI0017355	1463	K562;MCF7
Intergenic	hsa-mir-4727	MI0017364	1670	K562;MCF7
Intergenic	hsa-mir-4732	MI0017369	1912	K562;MCF7
Intergenic	hsa-mir-4733	MI0017370	738	K562;MCF7
Intergenic	hsa-mir-4734	MI0017371	2963	K562;MCF7
Intergenic	hsa-mir-4736	MI0017373	1216	K562;MCF7
Intergenic	hsa-mir-4737	MI0017374	3509	K562;MCF7
Intergenic	hsa-mir-4738	MI0017376	554	MCF7
Intergenic	hsa-mir-4739	MI0017377	338	K562;MCF7
Intergenic	hsa-mir-4740	MI0017378	332	K562;MCF7
Intergenic	hsa-mir-4746	MI0017385	1425	K562;MCF7
Intergenic	hsa-mir-4754	MI0017394	3889	K562;MCF7
Intergenic	hsa-mir-4757	MI0017398	876	K562;MCF7
Intergenic	hsa-mir-4759	MI0017400	302	K562;MCF7
Intergenic	hsa-mir-4761	MI0017402	3757	K562;MCF7
Intergenic	hsa-mir-4767	MI0017408	396	K562;MCF7
Intergenic	hsa-mir-4769	MI0017410	559	K562;MCF7
Intergenic	hsa-mir-4773-2	MI0017416	986	K562;MCF7
Intergenic	hsa-mir-4776-1	MI0017419	174	MCF7
Intergenic	hsa-mir-4778	MI0017422	374	MCF7
Intergenic	hsa-mir-4780	MI0017424	54	K562
Intergenic	hsa-mir-4787	MI0017434	1269	K562;MCF7
Intergenic	hsa-mir-4792	MI0017439	468	K562;MCF7
Intergenic	hsa-mir-4795	MI0017442	547	K562;MCF7
Intergenic	hsa-mir-493	MI0003132	322	K562
Intergenic	hsa-mir-4999	MI0017865	960	K562;MCF7
Intergenic	hsa-mir-5000	MI0017866	48	K562
Intergenic	hsa-mir-5087	MI0017976	5746	K562;MCF7
Intergenic	hsa-mir-5091	MI0017980	587	MCF7
Intergenic	hsa-mir-5093	MI0017982	1108	K562;MCF7
Intergenic	hsa-mir-516b-1	MI0003172	110	MCF7
Intergenic	hsa-mir-516b-2	MI0003167	110	MCF7
Intergenic	hsa-mir-517a	MI0003161	180	MCF7
Intergenic	hsa-mir-517b	MI0003165	180	MCF7
Intergenic	hsa-mir-517c	MI0003174	110	MCF7
Intergenic	hsa-mir-5188	MI0018167	6972	K562;MCF7
Intergenic	hsa-mir-518a-1	MI0003170	110	MCF7
Intergenic	hsa-mir-518a-2	MI0003173	110	MCF7
Intergenic	hsa-mir-518c	MI0003159	180	MCF7
Intergenic	hsa-mir-518d	MI0003171	110	MCF7
Intergenic	hsa-mir-518e	MI0003169	110	MCF7
Intergenic	hsa-mir-5195	MI0018174	72	MCF7
Intergenic	hsa-mir-519d	MI0003162	180	MCF7
Intergenic	hsa-mir-520c	MI0003158	180	MCF7
Intergenic	hsa-mir-520d	MI0003164	180	MCF7
Intergenic	hsa-mir-520g	MI0003166	180	MCF7
Intergenic	hsa-mir-521-2	MI0003163	180	MCF7
Intergenic	hsa-mir-524	MI0003160	180	MCF7
Intergenic	hsa-mir-526a-1	MI0003157	180	MCF7
Intergenic	hsa-mir-526a-2	MI0003168	110	MCF7
Intergenic	hsa-mir-542	MI0003686	631	K562;MCF7
Intergenic	hsa-mir-548a-1	MI0003593	224	MCF7
Intergenic	hsa-mir-548a-2	MI0003598	356	K562;MCF7
Intergenic	hsa-mir-548aa-1	MI0016689	1343	K562;MCF7
Intergenic	hsa-mir-548ak	MI0016840	42	K562
Intergenic	hsa-mir-548ap	MI0017875	440	K562;MCF7
Intergenic	hsa-mir-548d-2	MI0003671	202	MCF7
Intergenic	hsa-mir-548h-2	MI0006412	1032	K562;MCF7
Intergenic	hsa-mir-548o	MI0006402	799	K562;MCF7
Intergenic	hsa-mir-548z	MI0016688	375	K562;MCF7
Intergenic	hsa-mir-549	MI0003679	48	MCF7
Intergenic	hsa-mir-552	MI0003557	44	MCF7
Intergenic	hsa-mir-5571	MI0019115	170	K562
Intergenic	hsa-mir-5580	MI0019135	864	MCF7
Intergenic	hsa-mir-563	MI0003569	1159	K562;MCF7
Intergenic	hsa-mir-5684	MI0019285	2142	K562;MCF7
Intergenic	hsa-mir-5686	MI0019290	43	K562;MCF7
Intergenic	hsa-mir-5692a-1	MI0019297	851	K562;MCF7
Intergenic	hsa-mir-5692b	MI0019311	1376	K562;MCF7
Intergenic	hsa-mir-5692c-2	MI0019289	526	K562;MCF7
Intergenic	hsa-mir-5694	MI0019301	112	MCF7
Intergenic	hsa-mir-5695	MI0019302	3351	K562;MCF7
Intergenic	hsa-mir-5696	MI0019303	960	K562;MCF7
Intergenic	hsa-mir-5700	MI0019307	52	MCF7
Intergenic	hsa-mir-5702	MI0019309	63	K562;MCF7
Intergenic	hsa-mir-5707	MI0019315	340	K562;MCF7
Intergenic	hsa-mir-5708	MI0019316	535	MCF7
Intergenic	hsa-mir-587	MI0003595	398	MCF7
Intergenic	hsa-mir-607	MI0003620	930	K562;MCF7
Intergenic	hsa-mir-631	MI0003645	2256	K562;MCF7
Intergenic	hsa-mir-633	MI0003648	1256	MCF7
Intergenic	hsa-mir-642b	MI0016685	2071	K562;MCF7
Intergenic	hsa-mir-645	MI0003660	1553	K562;MCF7
Intergenic	hsa-mir-649	MI0003664	128	K562
Intergenic	hsa-mir-659	MI0003683	1206	K562;MCF7
Intergenic	hsa-mir-662	MI0003670	861	K562;MCF7
Intergenic	hsa-mir-665	MI0005563	288	K562
Intergenic	hsa-mir-7-2	MI0000264	400	K562;MCF7
Intergenic	hsa-mir-760	MI0005567	977	K562;MCF7
Intergenic	hsa-mir-762	MI0003892	3810	K562;MCF7
Intergenic	hsa-mir-769	MI0003834	958	K562;MCF7
Intergenic	hsa-mir-92b	MI0003560	3337	K562;MCF7
Intergenic	hsa-mir-937	MI0005759	3464	K562;MCF7
Intergenic	hsa-mir-940	MI0005762	2757	K562;MCF7
Intergenic	hsa-mir-96	MI0000098	1424	K562;MCF7
Intergenic	hsa-mir-99b	MI0000746	846	K562;MCF7
Intragenic	hsa-let-7a-2	MI0000061	69	K562;MCF7
Intragenic	hsa-let-7a-3	MI0000062	1902	K562;MCF7
Intragenic	hsa-let-7b	MI0000063	1902	K562;MCF7
Intragenic	hsa-let-7c	MI0000064	52	MCF7
Intragenic	hsa-let-7g	MI0000433	1718	K562;MCF7
Intragenic	hsa-let-7i	MI0000434	1671	K562;MCF7
Intragenic	hsa-mir-1-1	MI0000651	338	K562;MCF7
Intragenic	hsa-mir-101-2	MI0000739	746	K562;MCF7
Intragenic	hsa-mir-103a-1	MI0000109	1464	K562;MCF7
Intragenic	hsa-mir-103a-2	MI0000108	961	K562;MCF7
Intragenic	hsa-mir-106b	MI0000734	3108	K562;MCF7
Intragenic	hsa-mir-107	MI0000114	1984	K562;MCF7
Intragenic	hsa-mir-10a	MI0000266	2395	K562;MCF7
Intragenic	hsa-mir-1180	MI0006273	1133	K562;MCF7
Intragenic	hsa-mir-1181	MI0006274	2191	K562;MCF7
Intragenic	hsa-mir-1182	MI0006275	555	K562;MCF7
Intragenic	hsa-mir-1183	MI0006276	1017	K562;MCF7
Intragenic	hsa-mir-1184-1	MI0006277	90	MCF7
Intragenic	hsa-mir-1200	MI0006332	48	K562;MCF7
Intragenic	hsa-mir-1203	MI0006335	41	K562;MCF7
Intragenic	hsa-mir-1204	MI0006337	1300	K562;MCF7
Intragenic	hsa-mir-1205	MI0006338	2944	K562;MCF7
Intragenic	hsa-mir-1207	MI0006340	284	K562;MCF7
Intragenic	hsa-mir-1224	MI0003764	174	MCF7
Intragenic	hsa-mir-1225	MI0006311	8633	K562;MCF7
Intragenic	hsa-mir-1226	MI0006313	1075	K562;MCF7
Intragenic	hsa-mir-1227	MI0006316	1174	K562;MCF7
Intragenic	hsa-mir-1228	MI0006318	1215	K562;MCF7
Intragenic	hsa-mir-1229	MI0006319	4930	K562;MCF7
Intragenic	hsa-mir-1231	MI0006321	457	K562;MCF7
Intragenic	hsa-mir-1233-1	MI0006323	222	K562
Intragenic	hsa-mir-1233-2	MI0015973	551	K562;MCF7
Intragenic	hsa-mir-1234	MI0006324	4795	K562;MCF7
Intragenic	hsa-mir-1236	MI0006326	1524	K562;MCF7
Intragenic	hsa-mir-1237	MI0006327	1729	K562;MCF7
Intragenic	hsa-mir-1238	MI0006328	867	K562;MCF7
Intragenic	hsa-mir-1244-1	MI0006379	4607	K562;MCF7
Intragenic	hsa-mir-1247	MI0006382	165	MCF7
Intragenic	hsa-mir-1248	MI0006383	4483	K562;MCF7
Intragenic	hsa-mir-1249	MI0006384	44	K562
Intragenic	hsa-mir-1250	MI0006385	102	K562;MCF7
Intragenic	hsa-mir-1251	MI0006386	64	MCF7
Intragenic	hsa-mir-1252	MI0006434	68	MCF7
Intragenic	hsa-mir-1254-1	MI0006388	937	K562;MCF7
Intragenic	hsa-mir-1255a	MI0006389	579	K562;MCF7
Intragenic	hsa-mir-1255b-2	MI0006436	2057	K562;MCF7
Intragenic	hsa-mir-1256	MI0006390	218	K562
Intragenic	hsa-mir-1257	MI0006391	226	K562;MCF7
Intragenic	hsa-mir-125b-2	MI0000470	92	MCF7
Intragenic	hsa-mir-126	MI0000471	706	K562;MCF7
Intragenic	hsa-mir-1262	MI0006397	121	K562;MCF7
Intragenic	hsa-mir-1266	MI0006403	1250	MCF7
Intragenic	hsa-mir-1267	MI0006404	820	K562
Intragenic	hsa-mir-1268b	MI0016748	786	K562;MCF7
Intragenic	hsa-mir-1271	MI0003814	795	K562;MCF7
Intragenic	hsa-mir-1272	MI0006408	110	K562;MCF7
Intragenic	hsa-mir-1273a	MI0006409	60	MCF7
Intragenic	hsa-mir-1273c	MI0014171	44	MCF7
Intragenic	hsa-mir-1273d	MI0014254	746	K562;MCF7
Intragenic	hsa-mir-1273f	MI0018002	475	K562;MCF7
Intragenic	hsa-mir-1273g	MI0018003	475	K562;MCF7
Intragenic	hsa-mir-1276	MI0006416	440	K562;MCF7
Intragenic	hsa-mir-1277	MI0006419	708	K562;MCF7
Intragenic	hsa-mir-1278	MI0006425	2112	K562;MCF7
Intragenic	hsa-mir-1280	MI0006437	376	K562;MCF7
Intragenic	hsa-mir-1281	MI0006428	1629	K562;MCF7
Intragenic	hsa-mir-1282	MI0006429	1249	K562;MCF7
Intragenic	hsa-mir-1284	MI0006431	1339	K562;MCF7
Intragenic	hsa-mir-1285-1	MI0006346	1106	K562;MCF7
Intragenic	hsa-mir-1286	MI0006348	296	K562;MCF7
Intragenic	hsa-mir-1287	MI0006349	635	K562;MCF7
Intragenic	hsa-mir-1288	MI0006432	2042	K562;MCF7
Intragenic	hsa-mir-1289-1	MI0006350	829	K562;MCF7
Intragenic	hsa-mir-1289-2	MI0006351	66	MCF7
Intragenic	hsa-mir-129-1	MI0000252	294	K562;MCF7
Intragenic	hsa-mir-1290	MI0006352	734	K562;MCF7
Intragenic	hsa-mir-1291	MI0006353	1954	K562;MCF7
Intragenic	hsa-mir-1292	MI0006433	1815	K562;MCF7
Intragenic	hsa-mir-1293	MI0006355	1340	K562;MCF7
Intragenic	hsa-mir-1294	MI0006356	296	MCF7
Intragenic	hsa-mir-1296	MI0003780	42	K562
Intragenic	hsa-mir-1301	MI0003815	365	MCF7
Intragenic	hsa-mir-1302-5	MI0006366	636	K562;MCF7
Intragenic	hsa-mir-1304	MI0006371	2574	K562;MCF7
Intragenic	hsa-mir-1305	MI0006372	56	MCF7
Intragenic	hsa-mir-1306	MI0006443	1597	K562;MCF7
Intragenic	hsa-mir-1307	MI0006444	1022	K562;MCF7
Intragenic	hsa-mir-130a	MI0000448	261	K562;MCF7
Intragenic	hsa-mir-130b	MI0000748	4037	K562;MCF7
Intragenic	hsa-mir-1322	MI0006653	569	K562;MCF7
Intragenic	hsa-mir-1343	MI0017320	1049	K562;MCF7
Intragenic	hsa-mir-135a-2	MI0000453	262	MCF7
Intragenic	hsa-mir-135b	MI0000810	170	K562
Intragenic	hsa-mir-136	MI0000475	288	K562
Intragenic	hsa-mir-137	MI0000454	44	MCF7
Intragenic	hsa-mir-139	MI0000261	307	K562
Intragenic	hsa-mir-140	MI0000456	148	K562;MCF7
Intragenic	hsa-mir-141	MI0000457	8265	K562;MCF7
Intragenic	hsa-mir-1469	MI0007074	2343	K562;MCF7
Intragenic	hsa-mir-146a	MI0000477	2086	K562;MCF7
Intragenic	hsa-mir-1470	MI0007075	1608	K562;MCF7
Intragenic	hsa-mir-147b	MI0005544	296	MCF7
Intragenic	hsa-mir-148b	MI0000811	1206	K562;MCF7
Intragenic	hsa-mir-149	MI0000478	935	K562;MCF7
Intragenic	hsa-mir-151a	MI0000809	170	MCF7
Intragenic	hsa-mir-152	MI0000462	2369	K562;MCF7
Intragenic	hsa-mir-153-1	MI0000463	514	K562;MCF7
Intragenic	hsa-mir-153-2	MI0000464	42	MCF7
Intragenic	hsa-mir-1537	MI0007258	546	K562;MCF7
Intragenic	hsa-mir-15a	MI0000069	787	K562;MCF7
Intragenic	hsa-mir-15b	MI0000438	1298	K562;MCF7
Intragenic	hsa-mir-16-1	MI0000070	787	K562;MCF7
Intragenic	hsa-mir-16-2	MI0000115	1298	K562;MCF7
Intragenic	hsa-mir-17	MI0000071	11447	K562;MCF7
Intragenic	hsa-mir-181a-2	MI0000269	843	K562
Intragenic	hsa-mir-181b-2	MI0000683	843	K562
Intragenic	hsa-mir-1825	MI0008193	1275	K562;MCF7
Intragenic	hsa-mir-185	MI0000482	1370	K562;MCF7
Intragenic	hsa-mir-186	MI0000483	794	K562;MCF7
Intragenic	hsa-mir-188	MI0000484	567	K562;MCF7
Intragenic	hsa-mir-18a	MI0000072	11447	K562;MCF7
Intragenic	hsa-mir-1908	MI0008329	2442	K562;MCF7
Intragenic	hsa-mir-1909	MI0008330	296	K562
Intragenic	hsa-mir-190a	MI0000486	118	MCF7
Intragenic	hsa-mir-190b	MI0005545	1751	K562;MCF7
Intragenic	hsa-mir-191	MI0000465	4512	K562;MCF7
Intragenic	hsa-mir-1910	MI0008331	1164	K562;MCF7
Intragenic	hsa-mir-1913	MI0008334	54	MCF7
Intragenic	hsa-mir-1914	MI0008335	2833	K562;MCF7
Intragenic	hsa-mir-1915	MI0008336	229	MCF7
Intragenic	hsa-mir-195	MI0000489	1128	K562;MCF7
Intragenic	hsa-mir-196a-1	MI0000238	155	K562
Intragenic	hsa-mir-196a-2	MI0000279	1693	K562;MCF7
Intragenic	hsa-mir-196b	MI0001150	293	MCF7
Intragenic	hsa-mir-197	MI0000239	2350	K562;MCF7
Intragenic	hsa-mir-1976	MI0009986	742	K562;MCF7
Intragenic	hsa-mir-198	MI0000240	135	MCF7
Intragenic	hsa-mir-19a	MI0000073	11447	K562;MCF7
Intragenic	hsa-mir-19b-1	MI0000074	11447	K562;MCF7
Intragenic	hsa-mir-200c	MI0000650	8265	K562;MCF7
Intragenic	hsa-mir-202	MI0003130	2752	K562;MCF7
Intragenic	hsa-mir-205	MI0000285	550	MCF7
Intragenic	hsa-mir-208a	MI0000251	122	K562
Intragenic	hsa-mir-208b	MI0005570	685	K562;MCF7
Intragenic	hsa-mir-20a	MI0000076	11447	K562;MCF7
Intragenic	hsa-mir-210	MI0000286	1424	K562;MCF7
Intragenic	hsa-mir-2110	MI0010629	313	MCF7
Intragenic	hsa-mir-218-1	MI0000294	269	K562;MCF7
Intragenic	hsa-mir-22	MI0000078	2310	K562;MCF7
Intragenic	hsa-mir-223	MI0000300	819	K562
Intragenic	hsa-mir-224	MI0000301	619	K562
Intragenic	hsa-mir-2276	MI0011282	591	MCF7
Intragenic	hsa-mir-2277	MI0011284	56	MCF7
Intragenic	hsa-mir-2278	MI0011285	998	K562;MCF7
Intragenic	hsa-mir-2392	MI0016870	370	K562
Intragenic	hsa-mir-23b	MI0000439	1468	K562;MCF7
Intragenic	hsa-mir-24-1	MI0000080	1468	K562;MCF7
Intragenic	hsa-mir-2467	MI0017432	1144	K562;MCF7
Intragenic	hsa-mir-25	MI0000082	3108	K562;MCF7
Intragenic	hsa-mir-2682	MI0012063	44	MCF7
Intragenic	hsa-mir-26a-1	MI0000083	48	K562
Intragenic	hsa-mir-26a-2	MI0000750	1891	K562;MCF7
Intragenic	hsa-mir-26b	MI0000084	3338	K562;MCF7
Intragenic	hsa-mir-27b	MI0000440	1468	K562;MCF7
Intragenic	hsa-mir-2861	MI0013006	513	K562;MCF7
Intragenic	hsa-mir-2909	MI0013083	703	K562;MCF7
Intragenic	hsa-mir-29a	MI0000087	851	K562;MCF7
Intragenic	hsa-mir-301a	MI0000745	1442	K562;MCF7
Intragenic	hsa-mir-301b	MI0005568	9603	K562;MCF7
Intragenic	hsa-mir-3064	MI0017375	6167	K562;MCF7
Intragenic	hsa-mir-30a	MI0000088	48	MCF7
Intragenic	hsa-mir-30c-1	MI0000736	318	K562
Intragenic	hsa-mir-30e	MI0000749	318	K562
Intragenic	hsa-mir-31	MI0000089	185	K562;MCF7
Intragenic	hsa-mir-3115	MI0014127	1001	K562;MCF7
Intragenic	hsa-mir-3119-2	MI0014135	344	K562;MCF7
Intragenic	hsa-mir-3120	MI0014136	46	MCF7
Intragenic	hsa-mir-3121	MI0014137	1476	K562;MCF7
Intragenic	hsa-mir-3122	MI0014138	1197	K562;MCF7
Intragenic	hsa-mir-3125	MI0014142	456	K562;MCF7
Intragenic	hsa-mir-3126	MI0014143	92	K562;MCF7
Intragenic	hsa-mir-3127	MI0014144	1253	K562;MCF7
Intragenic	hsa-mir-3128	MI0014145	3399	K562;MCF7
Intragenic	hsa-mir-3129	MI0014146	50	MCF7
Intragenic	hsa-mir-3130-2	MI0014148	534	K562;MCF7
Intragenic	hsa-mir-3132	MI0014152	670	K562;MCF7
Intragenic	hsa-mir-3133	MI0014153	68	K562
Intragenic	hsa-mir-3134	MI0014155	48	K562
Intragenic	hsa-mir-3135a	MI0014156	1088	K562;MCF7
Intragenic	hsa-mir-3136	MI0014158	478	K562;MCF7
Intragenic	hsa-mir-3137	MI0014160	508	K562
Intragenic	hsa-mir-3139	MI0014162	442	K562;MCF7
Intragenic	hsa-mir-3140	MI0014163	719	K562;MCF7
Intragenic	hsa-mir-3142	MI0014166	2086	K562;MCF7
Intragenic	hsa-mir-3146	MI0014172	942	K562;MCF7
Intragenic	hsa-mir-3150a	MI0014177	1656	K562;MCF7
Intragenic	hsa-mir-3150b	MI0016426	1368	K562;MCF7
Intragenic	hsa-mir-3153	MI0014180	2804	K562;MCF7
Intragenic	hsa-mir-3155a	MI0014183	694	K562;MCF7
Intragenic	hsa-mir-3157	MI0014185	1100	K562;MCF7
Intragenic	hsa-mir-3158-1	MI0014186	479	K562;MCF7
Intragenic	hsa-mir-3160-1	MI0014189	986	K562;MCF7
Intragenic	hsa-mir-3161	MI0014191	206	K562;MCF7
Intragenic	hsa-mir-3162	MI0014192	768	K562;MCF7
Intragenic	hsa-mir-3163	MI0014193	953	K562;MCF7
Intragenic	hsa-mir-3164	MI0014194	472	K562;MCF7
Intragenic	hsa-mir-3165	MI0014195	977	K562;MCF7
Intragenic	hsa-mir-3170	MI0014201	251	MCF7
Intragenic	hsa-mir-3173	MI0014204	771	K562;MCF7
Intragenic	hsa-mir-3174	MI0014208	505	K562;MCF7
Intragenic	hsa-mir-3175	MI0014209	6541	K562;MCF7
Intragenic	hsa-mir-3176	MI0014210	1490	K562;MCF7
Intragenic	hsa-mir-3177	MI0014211	164	K562;MCF7
Intragenic	hsa-mir-3181	MI0014223	204	K562;MCF7
Intragenic	hsa-mir-3189	MI0014233	2767	K562;MCF7
Intragenic	hsa-mir-3191	MI0014236	5642	K562;MCF7
Intragenic	hsa-mir-3192	MI0014237	327	K562;MCF7
Intragenic	hsa-mir-3194	MI0014239	291	MCF7
Intragenic	hsa-mir-3196	MI0014241	1087	K562;MCF7
Intragenic	hsa-mir-3198-1	MI0014246	796	K562;MCF7
Intragenic	hsa-mir-3198-2	MI0017335	7209	K562;MCF7
Intragenic	hsa-mir-3199-2	MI0014248	702	K562;MCF7
Intragenic	hsa-mir-32	MI0000090	62	MCF7
Intragenic	hsa-mir-3200	MI0014249	546	K562;MCF7
Intragenic	hsa-mir-3202-1	MI0014252	1620	K562;MCF7
Intragenic	hsa-mir-320b-2	MI0003839	140	K562;MCF7
Intragenic	hsa-mir-320e	MI0014234	1153	K562;MCF7
Intragenic	hsa-mir-326	MI0000808	611	K562;MCF7
Intragenic	hsa-mir-330	MI0000803	2619	K562;MCF7
Intragenic	hsa-mir-335	MI0000816	246	MCF7
Intragenic	hsa-mir-338	MI0000814	56	K562
Intragenic	hsa-mir-339	MI0000815	1132	K562;MCF7
Intragenic	hsa-mir-33a	MI0000091	826	K562;MCF7
Intragenic	hsa-mir-33b	MI0003646	3260	K562;MCF7
Intragenic	hsa-mir-342	MI0000805	552	K562;MCF7
Intragenic	hsa-mir-34b	MI0000742	42	K562
Intragenic	hsa-mir-34c	MI0000743	42	K562
Intragenic	hsa-mir-3607	MI0015997	669	K562;MCF7
Intragenic	hsa-mir-3609	MI0015999	928	K562;MCF7
Intragenic	hsa-mir-3611	MI0016001	447	K562;MCF7
Intragenic	hsa-mir-3614	MI0016004	2979	K562;MCF7
Intragenic	hsa-mir-3615	MI0016005	794	MCF7
Intragenic	hsa-mir-3616	MI0016006	688	MCF7
Intragenic	hsa-mir-3618	MI0016008	1597	K562;MCF7
Intragenic	hsa-mir-3619	MI0016009	1486	K562;MCF7
Intragenic	hsa-mir-362	MI0000762	567	K562;MCF7
Intragenic	hsa-mir-3620	MI0016011	1867	K562;MCF7
Intragenic	hsa-mir-3621	MI0016012	1627	K562;MCF7
Intragenic	hsa-mir-3646	MI0016046	696	K562;MCF7
Intragenic	hsa-mir-3651	MI0016051	2288	K562;MCF7
Intragenic	hsa-mir-3652	MI0016052	876	MCF7
Intragenic	hsa-mir-3653	MI0016053	736	K562;MCF7
Intragenic	hsa-mir-3654	MI0016054	660	K562;MCF7
Intragenic	hsa-mir-3655	MI0016055	1622	K562;MCF7
Intragenic	hsa-mir-3656	MI0016056	1722	K562;MCF7
Intragenic	hsa-mir-3658	MI0016058	1637	K562;MCF7
Intragenic	hsa-mir-3659	MI0016060	236	K562
Intragenic	hsa-mir-365b	MI0000769	1275	K562;MCF7
Intragenic	hsa-mir-3662	MI0016063	66	K562
Intragenic	hsa-mir-3663	MI0016064	44	MCF7
Intragenic	hsa-mir-3664	MI0016065	44	MCF7
Intragenic	hsa-mir-3669	MI0016070	132	K562
Intragenic	hsa-mir-3673	MI0016074	132	K562
Intragenic	hsa-mir-3679	MI0016080	741	K562;MCF7
Intragenic	hsa-mir-3680-1	MI0016081	468	K562;MCF7
Intragenic	hsa-mir-3681	MI0016082	230	K562
Intragenic	hsa-mir-3682	MI0016083	50	K562
Intragenic	hsa-mir-3684	MI0016085	794	K562;MCF7
Intragenic	hsa-mir-3686	MI0016087	44	K562
Intragenic	hsa-mir-3688-2	MI0017447	785	K562;MCF7
Intragenic	hsa-mir-3692	MI0016093	744	K562
Intragenic	hsa-mir-370	MI0000778	76	K562
Intragenic	hsa-mir-3714	MI0016135	46	K562
Intragenic	hsa-mir-374a	MI0000782	904	K562;MCF7
Intragenic	hsa-mir-375	MI0000783	437	MCF7
Intragenic	hsa-mir-378a	MI0000786	803	K562;MCF7
Intragenic	hsa-mir-3907	MI0016410	162	MCF7
Intragenic	hsa-mir-3909	MI0016413	495	K562;MCF7
Intragenic	hsa-mir-3916	MI0016422	592	K562;MCF7
Intragenic	hsa-mir-3917	MI0016423	1188	K562;MCF7
Intragenic	hsa-mir-3921	MI0016428	84	MCF7
Intragenic	hsa-mir-3922	MI0016429	54	K562
Intragenic	hsa-mir-3926-1	MI0016434	963	K562;MCF7
Intragenic	hsa-mir-3936	MI0016592	2017	K562;MCF7
Intragenic	hsa-mir-3939	MI0016596	762	K562;MCF7
Intragenic	hsa-mir-3940	MI0016597	1256	K562;MCF7
Intragenic	hsa-mir-3943	MI0016600	180	K562
Intragenic	hsa-mir-3944	MI0016601	1264	K562;MCF7
Intragenic	hsa-mir-3945	MI0016602	60	K562
Intragenic	hsa-mir-3960	MI0016964	513	K562;MCF7
Intragenic	hsa-mir-3972	MI0016990	226	K562;MCF7
Intragenic	hsa-mir-3973	MI0016991	575	K562;MCF7
Intragenic	hsa-mir-3975	MI0016993	769	K562;MCF7
Intragenic	hsa-mir-3978	MI0016996	617	K562;MCF7
Intragenic	hsa-mir-423	MI0001445	1123	K562;MCF7
Intragenic	hsa-mir-425	MI0001448	4512	K562;MCF7
Intragenic	hsa-mir-4251	MI0015861	66	MCF7
Intragenic	hsa-mir-4254	MI0015862	486	K562;MCF7
Intragenic	hsa-mir-4257	MI0015856	1259	K562;MCF7
Intragenic	hsa-mir-4258	MI0015857	3817	K562;MCF7
Intragenic	hsa-mir-4259	MI0015858	276	K562;MCF7
Intragenic	hsa-mir-4260	MI0015859	197	MCF7
Intragenic	hsa-mir-4263	MI0015876	48	MCF7
Intragenic	hsa-mir-4270	MI0015878	90	K562;MCF7
Intragenic	hsa-mir-4274	MI0015884	42	MCF7
Intragenic	hsa-mir-4281	MI0015885	989	K562;MCF7
Intragenic	hsa-mir-4285	MI0015891	1166	K562;MCF7
Intragenic	hsa-mir-4287	MI0015895	52	K562
Intragenic	hsa-mir-4292	MI0015897	1047	K562;MCF7
Intragenic	hsa-mir-4296	MI0015823	288	K562;MCF7
Intragenic	hsa-mir-4304	MI0015832	160	K562;MCF7
Intragenic	hsa-mir-4306	MI0015836	575	K562;MCF7
Intragenic	hsa-mir-4308	MI0015839	1229	K562;MCF7
Intragenic	hsa-mir-4312	MI0015842	2244	K562;MCF7
Intragenic	hsa-mir-4320	MI0015849	68	MCF7
Intragenic	hsa-mir-4321	MI0015852	1274	K562;MCF7
Intragenic	hsa-mir-4324	MI0015854	508	K562;MCF7
Intragenic	hsa-mir-4326	MI0015866	808	K562;MCF7
Intragenic	hsa-mir-4329	MI0015901	52	MCF7
Intragenic	hsa-mir-433	MI0001723	288	K562
Intragenic	hsa-mir-4419a	MI0016755	134	K562;MCF7
Intragenic	hsa-mir-4420	MI0016757	462	K562
Intragenic	hsa-mir-4422	MI0016759	862	K562;MCF7
Intragenic	hsa-mir-4427	MI0016766	834	K562;MCF7
Intragenic	hsa-mir-4434	MI0016774	793	K562;MCF7
Intragenic	hsa-mir-4436b-1	MI0017425	413	MCF7
Intragenic	hsa-mir-4442	MI0016785	283	K562;MCF7
Intragenic	hsa-mir-4444-1	MI0016787	1986	K562;MCF7
Intragenic	hsa-mir-4446	MI0016789	1644	K562;MCF7
Intragenic	hsa-mir-4448	MI0016791	681	K562;MCF7
Intragenic	hsa-mir-4449	MI0016792	1540	K562;MCF7
Intragenic	hsa-mir-4450	MI0016795	190	MCF7
Intragenic	hsa-mir-4453	MI0016799	529	K562;MCF7
Intragenic	hsa-mir-4459	MI0016805	48	K562
Intragenic	hsa-mir-4461	MI0016807	1863	K562;MCF7
Intragenic	hsa-mir-4467	MI0016818	1034	K562;MCF7
Intragenic	hsa-mir-4469	MI0016820	1114	K562;MCF7
Intragenic	hsa-mir-4479	MI0016838	1034	K562;MCF7
Intragenic	hsa-mir-4489	MI0016850	413	K562
Intragenic	hsa-mir-4496	MI0016858	1030	K562;MCF7
Intragenic	hsa-mir-4498	MI0016860	8930	K562;MCF7
Intragenic	hsa-mir-449a	MI0001648	351	K562
Intragenic	hsa-mir-449b	MI0003673	351	K562
Intragenic	hsa-mir-449c	MI0003823	351	K562
Intragenic	hsa-mir-4503	MI0016866	118	K562;MCF7
Intragenic	hsa-mir-4504	MI0016867	1113	K562;MCF7
Intragenic	hsa-mir-4506	MI0016869	84	MCF7
Intragenic	hsa-mir-4511	MI0016877	46	K562
Intragenic	hsa-mir-4512	MI0016878	3929	K562;MCF7
Intragenic	hsa-mir-4517	MI0016883	1080	K562;MCF7
Intragenic	hsa-mir-4518	MI0016884	304	K562;MCF7
Intragenic	hsa-mir-4519	MI0016885	2976	K562;MCF7
Intragenic	hsa-mir-452	MI0001733	503	K562
Intragenic	hsa-mir-4524a	MI0016891	78	K562
Intragenic	hsa-mir-4525	MI0016892	1213	K562;MCF7
Intragenic	hsa-mir-4526	MI0016893	530	MCF7
Intragenic	hsa-mir-4534	MI0016901	544	K562;MCF7
Intragenic	hsa-mir-454	MI0003820	1636	K562;MCF7
Intragenic	hsa-mir-4632	MI0017259	671	K562
Intragenic	hsa-mir-4633	MI0017260	795	K562;MCF7
Intragenic	hsa-mir-4634	MI0017261	604	MCF7
Intragenic	hsa-mir-4635	MI0017262	748	K562;MCF7
Intragenic	hsa-mir-4637	MI0017264	349	K562;MCF7
Intragenic	hsa-mir-4639	MI0017266	3438	K562;MCF7
Intragenic	hsa-mir-4640	MI0017267	3500	K562;MCF7
Intragenic	hsa-mir-4641	MI0017268	852	K562;MCF7
Intragenic	hsa-mir-4642	MI0017269	1094	K562;MCF7
Intragenic	hsa-mir-4644	MI0017271	1475	K562;MCF7
Intragenic	hsa-mir-4646	MI0017273	1720	K562;MCF7
Intragenic	hsa-mir-4647	MI0017274	4632	K562;MCF7
Intragenic	hsa-mir-4648	MI0017275	3413	K562;MCF7
Intragenic	hsa-mir-4649	MI0017276	1212	K562;MCF7
Intragenic	hsa-mir-4651	MI0017279	1789	K562;MCF7
Intragenic	hsa-mir-4652	MI0017280	48	MCF7
Intragenic	hsa-mir-4653	MI0017281	1011	K562;MCF7
Intragenic	hsa-mir-4654	MI0017282	348	K562;MCF7
Intragenic	hsa-mir-4655	MI0017283	759	K562;MCF7
Intragenic	hsa-mir-4657	MI0017285	1085	K562;MCF7
Intragenic	hsa-mir-4658	MI0017286	1240	K562;MCF7
Intragenic	hsa-mir-4659a	MI0017287	818	K562;MCF7
Intragenic	hsa-mir-4660	MI0017288	537	K562;MCF7
Intragenic	hsa-mir-4661	MI0017289	76	K562
Intragenic	hsa-mir-4664	MI0017294	3377	K562;MCF7
Intragenic	hsa-mir-4667	MI0017297	691	K562;MCF7
Intragenic	hsa-mir-4668	MI0017298	1498	K562;MCF7
Intragenic	hsa-mir-4669	MI0017300	2401	MCF7
Intragenic	hsa-mir-4671	MI0017302	42	K562
Intragenic	hsa-mir-4672	MI0017303	950	K562;MCF7
Intragenic	hsa-mir-4673	MI0017304	1301	K562;MCF7
Intragenic	hsa-mir-4676	MI0017307	1149	K562;MCF7
Intragenic	hsa-mir-4677	MI0017308	1997	K562;MCF7
Intragenic	hsa-mir-4680	MI0017312	1267	K562;MCF7
Intragenic	hsa-mir-4681	MI0017313	263	K562;MCF7
Intragenic	hsa-mir-4683	MI0017315	456	K562;MCF7
Intragenic	hsa-mir-4684	MI0017316	174	K562;MCF7
Intragenic	hsa-mir-4685	MI0017317	833	K562;MCF7
Intragenic	hsa-mir-4687	MI0017319	1412	K562;MCF7
Intragenic	hsa-mir-4688	MI0017321	1069	K562;MCF7
Intragenic	hsa-mir-4690	MI0017323	1909	K562;MCF7
Intragenic	hsa-mir-4691	MI0017324	898	K562;MCF7
Intragenic	hsa-mir-4695	MI0017328	734	K562;MCF7
Intragenic	hsa-mir-4696	MI0017329	1112	K562;MCF7
Intragenic	hsa-mir-4699	MI0017332	64	MCF7
Intragenic	hsa-mir-4700	MI0017333	560	K562;MCF7
Intragenic	hsa-mir-4701	MI0017334	409	K562;MCF7
Intragenic	hsa-mir-4706	MI0017339	1124	K562;MCF7
Intragenic	hsa-mir-4707	MI0017340	820	K562;MCF7
Intragenic	hsa-mir-4709	MI0017342	539	K562;MCF7
Intragenic	hsa-mir-4714	MI0017348	930	MCF7
Intragenic	hsa-mir-4721	MI0017356	1953	K562;MCF7
Intragenic	hsa-mir-4722	MI0017357	1476	K562;MCF7
Intragenic	hsa-mir-4723	MI0017359	967	K562;MCF7
Intragenic	hsa-mir-4724	MI0017361	640	K562;MCF7
Intragenic	hsa-mir-4725	MI0017362	1275	K562;MCF7
Intragenic	hsa-mir-4726	MI0017363	2963	K562;MCF7
Intragenic	hsa-mir-4728	MI0017365	380	K562;MCF7
Intragenic	hsa-mir-4729	MI0017366	827	K562;MCF7
Intragenic	hsa-mir-4730	MI0017367	496	K562;MCF7
Intragenic	hsa-mir-4731	MI0017368	269	MCF7
Intragenic	hsa-mir-4741	MI0017379	503	MCF7
Intragenic	hsa-mir-4742	MI0017380	1924	K562;MCF7
Intragenic	hsa-mir-4743	MI0017381	68	MCF7
Intragenic	hsa-mir-4745	MI0017384	1954	K562;MCF7
Intragenic	hsa-mir-4747	MI0017386	645	K562;MCF7
Intragenic	hsa-mir-4748	MI0017387	1930	K562;MCF7
Intragenic	hsa-mir-4749	MI0017388	1308	K562;MCF7
Intragenic	hsa-mir-4750	MI0017389	4250	K562;MCF7
Intragenic	hsa-mir-4751	MI0017390	2435	K562;MCF7
Intragenic	hsa-mir-4753	MI0017392	54	K562
Intragenic	hsa-mir-4755	MI0017395	1545	K562;MCF7
Intragenic	hsa-mir-4756	MI0017397	3909	MCF7
Intragenic	hsa-mir-4758	MI0017399	1488	K562;MCF7
Intragenic	hsa-mir-4762	MI0017403	492	K562;MCF7
Intragenic	hsa-mir-4763	MI0017404	1902	K562;MCF7
Intragenic	hsa-mir-4765	MI0017406	578	K562;MCF7
Intragenic	hsa-mir-4766	MI0017407	484	K562;MCF7
Intragenic	hsa-mir-4768	MI0017409	236	K562;MCF7
Intragenic	hsa-mir-4772	MI0017414	38	K562;MCF7
Intragenic	hsa-mir-4773-1	MI0017415	770	K562;MCF7
Intragenic	hsa-mir-4774	MI0017417	260	K562;MCF7
Intragenic	hsa-mir-4775	MI0017418	655	K562;MCF7
Intragenic	hsa-mir-4776-2	MI0017420	54	MCF7
Intragenic	hsa-mir-4777	MI0017421	42	K562
Intragenic	hsa-mir-4779	MI0017423	2555	K562;MCF7
Intragenic	hsa-mir-4781	MI0017426	705	K562;MCF7
Intragenic	hsa-mir-4782	MI0017427	951	K562;MCF7
Intragenic	hsa-mir-4784	MI0017429	451	K562;MCF7
Intragenic	hsa-mir-4785	MI0017430	45	K562;MCF7
Intragenic	hsa-mir-4788	MI0017435	1415	MCF7
Intragenic	hsa-mir-4793	MI0017440	1524	K562;MCF7
Intragenic	hsa-mir-4794	MI0017441	42	MCF7
Intragenic	hsa-mir-4796	MI0017443	37	K562;MCF7
Intragenic	hsa-mir-4797	MI0017444	879	K562;MCF7
Intragenic	hsa-mir-4799	MI0017446	354	MCF7
Intragenic	hsa-mir-4800	MI0017448	899	K562;MCF7
Intragenic	hsa-mir-4802	MI0017450	266	K562;MCF7
Intragenic	hsa-mir-4803	MI0017451	752	K562;MCF7
Intragenic	hsa-mir-4804	MI0017452	1157	K562;MCF7
Intragenic	hsa-mir-483	MI0002467	337	MCF7
Intragenic	hsa-mir-484	MI0002468	1480	K562;MCF7
Intragenic	hsa-mir-486	MI0002470	62	K562
Intragenic	hsa-mir-489	MI0003124	544	K562;MCF7
Intragenic	hsa-mir-491	MI0003126	830	K562;MCF7
Intragenic	hsa-mir-492	MI0003131	216	K562;MCF7
Intragenic	hsa-mir-497	MI0003138	1128	K562;MCF7
Intragenic	hsa-mir-499a	MI0003183	1191	K562;MCF7
Intragenic	hsa-mir-5001	MI0017867	916	K562;MCF7
Intragenic	hsa-mir-5002	MI0017868	145	MCF7
Intragenic	hsa-mir-5004	MI0017870	2754	K562;MCF7
Intragenic	hsa-mir-5008	MI0017876	421	K562;MCF7
Intragenic	hsa-mir-5009	MI0017877	888	K562;MCF7
Intragenic	hsa-mir-500a	MI0003184	567	K562;MCF7
Intragenic	hsa-mir-500b	MI0015903	567	K562;MCF7
Intragenic	hsa-mir-501	MI0003185	567	K562;MCF7
Intragenic	hsa-mir-5010	MI0017878	1739	K562;MCF7
Intragenic	hsa-mir-502	MI0003186	567	K562;MCF7
Intragenic	hsa-mir-503	MI0003188	631	K562;MCF7
Intragenic	hsa-mir-5047	MI0017932	6167	K562;MCF7
Intragenic	hsa-mir-505	MI0003190	824	K562;MCF7
Intragenic	hsa-mir-5088	MI0017977	3177	K562;MCF7
Intragenic	hsa-mir-5089	MI0017978	945	K562;MCF7
Intragenic	hsa-mir-5090	MI0017979	928	K562;MCF7
Intragenic	hsa-mir-5092	MI0017981	246	MCF7
Intragenic	hsa-mir-5094	MI0017983	932	K562;MCF7
Intragenic	hsa-mir-5095	MI0018001	475	K562;MCF7
Intragenic	hsa-mir-5096	MI0018004	1124	K562;MCF7
Intragenic	hsa-mir-512-1	MI0003140	46	MCF7
Intragenic	hsa-mir-5187	MI0018166	463	K562;MCF7
Intragenic	hsa-mir-5189	MI0018168	1502	K562;MCF7
Intragenic	hsa-mir-5191	MI0018170	443	K562;MCF7
Intragenic	hsa-mir-5192	MI0018171	684	K562;MCF7
Intragenic	hsa-mir-5194	MI0018173	892	K562;MCF7
Intragenic	hsa-mir-5196	MI0018175	142	K562;MCF7
Intragenic	hsa-mir-5197	MI0018176	88	MCF7
Intragenic	hsa-mir-532	MI0003205	567	K562;MCF7
Intragenic	hsa-mir-544b	MI0014159	853	K562;MCF7
Intragenic	hsa-mir-545	MI0003516	904	K562;MCF7
Intragenic	hsa-mir-548aa-2	MI0016690	2707	K562;MCF7
Intragenic	hsa-mir-548ac	MI0016762	1267	K562;MCF7
Intragenic	hsa-mir-548ah	MI0016796	190	MCF7
Intragenic	hsa-mir-548al	MI0016851	803	K562;MCF7
Intragenic	hsa-mir-548am	MI0016904	80	MCF7
Intragenic	hsa-mir-548ao	MI0017871	58	MCF7
Intragenic	hsa-mir-548aq	MI0019130	1476	K562;MCF7
Intragenic	hsa-mir-548ar	MI0019131	803	K562;MCF7
Intragenic	hsa-mir-548as	MI0019132	128	K562
Intragenic	hsa-mir-548at	MI0019137	871	K562;MCF7
Intragenic	hsa-mir-548au	MI0019145	2265	K562;MCF7
Intragenic	hsa-mir-548av	MI0019152	230	K562;MCF7
Intragenic	hsa-mir-548aw	MI0019283	697	K562;MCF7
Intragenic	hsa-mir-548ax	MI0019286	456	K562
Intragenic	hsa-mir-548b	MI0003596	276	K562
Intragenic	hsa-mir-548c	MI0003630	1051	K562;MCF7
Intragenic	hsa-mir-548d-1	MI0003668	92	K562
Intragenic	hsa-mir-548e	MI0006344	1279	K562;MCF7
Intragenic	hsa-mir-548f-1	MI0006374	78	MCF7
Intragenic	hsa-mir-548f-3	MI0006376	541	K562;MCF7
Intragenic	hsa-mir-548h-1	MI0006411	46	MCF7
Intragenic	hsa-mir-548h-3	MI0006413	277	K562;MCF7
Intragenic	hsa-mir-548j	MI0006345	511	K562;MCF7
Intragenic	hsa-mir-548k	MI0006354	1120	K562;MCF7
Intragenic	hsa-mir-548l	MI0006361	435	K562;MCF7
Intragenic	hsa-mir-548o-2	MI0016746	566	K562;MCF7
Intragenic	hsa-mir-548p	MI0006420	160	MCF7
Intragenic	hsa-mir-548s	MI0014141	668	K562;MCF7
Intragenic	hsa-mir-548t	MI0014164	70	K562
Intragenic	hsa-mir-548u	MI0014168	526	K562;MCF7
Intragenic	hsa-mir-548x	MI0014244	64	K562
Intragenic	hsa-mir-550a-1	MI0003600	803	K562;MCF7
Intragenic	hsa-mir-550a-2	MI0003601	391	K562;MCF7
Intragenic	hsa-mir-550a-3	MI0003762	156	K562;MCF7
Intragenic	hsa-mir-551a	MI0003556	39	K562;MCF7
Intragenic	hsa-mir-553	MI0003558	1216	K562;MCF7
Intragenic	hsa-mir-554	MI0003559	4727	K562;MCF7
Intragenic	hsa-mir-556	MI0003562	46	MCF7
Intragenic	hsa-mir-5572	MI0019117	82	MCF7
Intragenic	hsa-mir-5579	MI0019133	186	K562;MCF7
Intragenic	hsa-mir-558	MI0003564	146	K562
Intragenic	hsa-mir-5581	MI0019136	795	K562;MCF7
Intragenic	hsa-mir-5582	MI0019138	50	MCF7
Intragenic	hsa-mir-5584	MI0019141	126	K562
Intragenic	hsa-mir-5585	MI0019142	887	K562;MCF7
Intragenic	hsa-mir-5587	MI0019144	1490	K562;MCF7
Intragenic	hsa-mir-5588	MI0019147	668	K562;MCF7
Intragenic	hsa-mir-5589	MI0019148	266	K562;MCF7
Intragenic	hsa-mir-559	MI0003565	1966	K562;MCF7
Intragenic	hsa-mir-5591	MI0019151	453	K562;MCF7
Intragenic	hsa-mir-561	MI0003567	667	K562;MCF7
Intragenic	hsa-mir-564	MI0003570	158	K562;MCF7
Intragenic	hsa-mir-566	MI0003572	1261	K562;MCF7
Intragenic	hsa-mir-567	MI0003573	648	K562;MCF7
Intragenic	hsa-mir-5687	MI0019291	260	MCF7
Intragenic	hsa-mir-5689	MI0019294	1903	K562;MCF7
Intragenic	hsa-mir-569	MI0003576	772	K562;MCF7
Intragenic	hsa-mir-5690	MI0019295	1448	K562;MCF7
Intragenic	hsa-mir-5691	MI0019296	418	MCF7
Intragenic	hsa-mir-5697	MI0019304	1178	K562;MCF7
Intragenic	hsa-mir-5699	MI0019306	180	MCF7
Intragenic	hsa-mir-570	MI0003577	218	K562;MCF7
Intragenic	hsa-mir-5703	MI0019310	244	K562;MCF7
Intragenic	hsa-mir-5704	MI0019312	62	MCF7
Intragenic	hsa-mir-5706	MI0019314	746	K562;MCF7
Intragenic	hsa-mir-571	MI0003578	142	MCF7
Intragenic	hsa-mir-574	MI0003581	755	K562;MCF7
Intragenic	hsa-mir-576	MI0003583	647	K562;MCF7
Intragenic	hsa-mir-577	MI0003584	266	K562
Intragenic	hsa-mir-578	MI0003585	327	MCF7
Intragenic	hsa-mir-580	MI0003587	1068	K562;MCF7
Intragenic	hsa-mir-582	MI0003589	42	MCF7
Intragenic	hsa-mir-583	MI0003590	371	K562;MCF7
Intragenic	hsa-mir-584	MI0003591	48	K562;MCF7
Intragenic	hsa-mir-589	MI0003599	11097	K562;MCF7
Intragenic	hsa-mir-590	MI0003602	941	K562;MCF7
Intragenic	hsa-mir-591	MI0003603	234	K562
Intragenic	hsa-mir-593	MI0003605	94	MCF7
Intragenic	hsa-mir-595	MI0003607	64	MCF7
Intragenic	hsa-mir-601	MI0003614	50	MCF7
Intragenic	hsa-mir-602	MI0003615	136	K562;MCF7
Intragenic	hsa-mir-603	MI0003616	112	MCF7
Intragenic	hsa-mir-608	MI0003621	935	K562;MCF7
Intragenic	hsa-mir-609	MI0003622	250	K562;MCF7
Intragenic	hsa-mir-611	MI0003624	1318	K562;MCF7
Intragenic	hsa-mir-612	MI0003625	12043	K562;MCF7
Intragenic	hsa-mir-613	MI0003626	2325	K562;MCF7
Intragenic	hsa-mir-614	MI0003627	1565	MCF7
Intragenic	hsa-mir-615	MI0003628	933	K562;MCF7
Intragenic	hsa-mir-616	MI0003629	4116	K562;MCF7
Intragenic	hsa-mir-617	MI0003631	48	MCF7
Intragenic	hsa-mir-618	MI0003632	48	MCF7
Intragenic	hsa-mir-619	MI0003633	1163	K562;MCF7
Intragenic	hsa-mir-620	MI0003634	60	K562
Intragenic	hsa-mir-621	MI0003635	1058	K562;MCF7
Intragenic	hsa-mir-623	MI0003637	150	K562
Intragenic	hsa-mir-624	MI0003638	1075	K562;MCF7
Intragenic	hsa-mir-625	MI0003639	1121	K562;MCF7
Intragenic	hsa-mir-626	MI0003640	1259	K562;MCF7
Intragenic	hsa-mir-627	MI0003641	558	K562;MCF7
Intragenic	hsa-mir-628	MI0003642	741	K562;MCF7
Intragenic	hsa-mir-629	MI0003643	2906	K562;MCF7
Intragenic	hsa-mir-630	MI0003644	100	MCF7
Intragenic	hsa-mir-632	MI0003647	947	K562;MCF7
Intragenic	hsa-mir-634	MI0003649	186	MCF7
Intragenic	hsa-mir-635	MI0003650	912	K562;MCF7
Intragenic	hsa-mir-636	MI0003651	4982	K562;MCF7
Intragenic	hsa-mir-637	MI0003652	6614	K562;MCF7
Intragenic	hsa-mir-638	MI0003653	1462	K562;MCF7
Intragenic	hsa-mir-639	MI0003654	2707	K562;MCF7
Intragenic	hsa-mir-640	MI0003655	1267	K562;MCF7
Intragenic	hsa-mir-641	MI0003656	595	K562;MCF7
Intragenic	hsa-mir-642a	MI0003657	4112	K562;MCF7
Intragenic	hsa-mir-643	MI0003658	705	K562;MCF7
Intragenic	hsa-mir-644b	MI0019134	1378	K562;MCF7
Intragenic	hsa-mir-646	MI0003661	220	MCF7
Intragenic	hsa-mir-647	MI0003662	2833	K562;MCF7
Intragenic	hsa-mir-648	MI0003663	667	K562;MCF7
Intragenic	hsa-mir-650	MI0003665	262	K562
Intragenic	hsa-mir-652	MI0003667	617	K562;MCF7
Intragenic	hsa-mir-653	MI0003674	544	K562;MCF7
Intragenic	hsa-mir-657	MI0003681	56	K562
Intragenic	hsa-mir-658	MI0003682	1378	K562;MCF7
Intragenic	hsa-mir-660	MI0003684	567	K562;MCF7
Intragenic	hsa-mir-661	MI0003669	2482	K562;MCF7
Intragenic	hsa-mir-663a	MI0003672	1978	K562;MCF7
Intragenic	hsa-mir-663b	MI0006336	3650	K562;MCF7
Intragenic	hsa-mir-670	MI0003933	46	K562
Intragenic	hsa-mir-671	MI0003760	1509	K562;MCF7
Intragenic	hsa-mir-7-1	MI0000263	2648	K562;MCF7
Intragenic	hsa-mir-7-3	MI0000265	871	K562;MCF7
Intragenic	hsa-mir-708	MI0005543	78	MCF7
Intragenic	hsa-mir-711	MI0012488	668	K562;MCF7
Intragenic	hsa-mir-718	MI0012489	314	MCF7
Intragenic	hsa-mir-744	MI0005559	1703	K562;MCF7
Intragenic	hsa-mir-761	MI0003941	1235	K562;MCF7
Intragenic	hsa-mir-765	MI0005116	807	K562;MCF7
Intragenic	hsa-mir-766	MI0003836	776	K562
Intragenic	hsa-mir-770	MI0005118	322	K562
Intragenic	hsa-mir-877	MI0005561	956	K562;MCF7
Intragenic	hsa-mir-885	MI0005560	50	MCF7
Intragenic	hsa-mir-9-1	MI0000466	326	K562;MCF7
Intragenic	hsa-mir-9-2	MI0000467	795	MCF7
Intragenic	hsa-mir-9-3	MI0000468	64	MCF7
Intragenic	hsa-mir-921	MI0005713	114	K562;MCF7
Intragenic	hsa-mir-922	MI0005714	96	K562;MCF7
Intragenic	hsa-mir-92a-1	MI0000093	11447	K562;MCF7
Intragenic	hsa-mir-93	MI0000095	3108	K562;MCF7
Intragenic	hsa-mir-933	MI0005755	2101	K562;MCF7
Intragenic	hsa-mir-934	MI0005756	657	K562;MCF7
Intragenic	hsa-mir-935	MI0005757	265	MCF7
Intragenic	hsa-mir-938	MI0005760	218	MCF7
Intragenic	hsa-mir-939	MI0005761	5147	K562;MCF7
Intragenic	hsa-mir-941-1	MI0005763	687	K562;MCF7
Intragenic	hsa-mir-941-3	MI0005765	687	K562;MCF7
Intragenic	hsa-mir-941-4	MI0005766	687	K562;MCF7
Intragenic	hsa-mir-942	MI0005767	2076	K562;MCF7
Intragenic	hsa-mir-943	MI0005768	866	K562;MCF7
Intragenic	hsa-mir-944	MI0005769	1104	MCF7
Intragenic	hsa-mir-95	MI0000097	130	MCF7
Intragenic	hsa-mir-99a	MI0000101	52	MCF7
Peak intensity was calculated as the total binding peaks within ± 2 kb from the miRNA TSS site

## Sheet: Dataset S3
Dataset S3. Chromatin communities.
Community ID	Community size	Gene1	Gene2	Cells
1	7	NM_000016	NM_001127328	K562
1	7	NM_000016	NM_002440	K562
1	7	NM_000016	NM_004582	K562;MCF7
1	7	NM_000016	NR_002748	K562
1	7	NM_000016	NR_002749	K562;MCF7
1	7	NM_000016	NR_003042	K562;MCF7
1	7	NM_001127328	NM_002440	K562
1	7	NM_001127328	NM_004582	K562;MCF7
1	7	NM_001127328	NR_002748	K562
1	7	NM_001127328	NR_002749	K562;MCF7
1	7	NM_001127328	NR_003042	K562;MCF7
1	7	NM_002440	NM_004582	K562
1	7	NM_004582	NR_002748	K562
1	7	NM_004582	NR_002749	K562
1	7	NM_004582	NR_003042	K562
1	7	NR_002748	NR_002749	K562
1	7	NR_002749	NR_003042	K562
2	5	NM_000017	NR_039849	K562
2	5	NM_001080533	NM_014730	K562;MCF7
2	5	NM_001080533	NR_039849	K562;MCF7
2	5	NM_014730	hsa-mir-4700	K562;MCF7
2	5	NR_039849	hsa-mir-4700	K562;MCF7
3	103	NM_000018	NM_001033859	K562;MCF7
3	103	NM_000018	NM_001042	K562
3	103	NM_000018	NM_001128827	K562;MCF7
3	103	NM_000018	NM_001143760	K562
3	103	NM_000018	NM_001143761	K562
3	103	NM_000018	NM_001143762	K562
3	103	NM_000018	NM_001143775	K562
3	103	NM_000018	NM_001970	K562
3	103	NM_000018	NM_004422	K562;MCF7
3	103	NM_000018	NM_007278	K562;MCF7
3	103	NM_000018	NM_015343	K562
3	103	NM_000018	NM_015362	K562
3	103	NM_000018	NM_024297	K562;MCF7
3	103	NM_000018	NM_203413	K562
3	103	NM_000018	NM_203414	K562
3	103	NM_000018	NM_203415	K562
3	103	NM_000018	NR_029896	K562;MCF7
3	103	NM_000018	hsa-mir-324	K562;MCF7
3	103	NM_000546	NM_000937	K562;MCF7
3	103	NM_000546	NM_001040	K562
3	103	NM_000546	NM_001040059	K562;MCF7
3	103	NM_000546	NM_001080424	K562
3	103	NM_000546	NM_001102614	K562;MCF7
3	103	NM_000546	NM_001126115	K562
3	103	NM_000546	NM_001126116	K562
3	103	NM_000546	NM_001126117	K562
3	103	NM_000546	NM_001146279	K562
3	103	NM_000546	NM_001146280	K562
3	103	NM_000546	NM_001146281	K562
3	103	NM_000546	NM_001198622	K562;MCF7
3	103	NM_000546	NM_001198623	K562;MCF7
3	103	NM_000546	NM_001198624	K562;MCF7
3	103	NM_000546	NM_001204510	K562;MCF7
3	103	NM_000546	NM_001251	K562;MCF7
3	103	NM_000546	NM_001406	K562;MCF7
3	103	NM_000546	NM_001416	K562;MCF7
3	103	NM_000546	NM_001678	K562;MCF7
3	103	NM_000546	NM_003808	K562;MCF7
3	103	NM_000546	NM_004860	K562;MCF7
3	103	NM_000546	NM_004870	K562;MCF7
3	103	NM_000546	NM_006942	K562;MCF7
3	103	NM_000546	NM_015670	K562;MCF7
3	103	NM_000546	NM_020899	K562;MCF7
3	103	NM_000546	NM_133491	K562
3	103	NM_000546	NM_172087	K562;MCF7
3	103	NM_000546	NM_172088	K562;MCF7
3	103	NM_000546	NR_002604	K562;MCF7
3	103	NM_000546	NR_002912	K562;MCF7
3	103	NM_000546	NR_002918	K562;MCF7
3	103	NM_000546	NR_024603	K562;MCF7
3	103	NM_000546	NR_027462	K562
3	103	NM_000546	NR_027463	K562;MCF7
3	103	NM_000546	NR_037926	K562;MCF7
3	103	NM_000747	NM_000937	K562;MCF7
3	103	NM_000747	NM_001102614	K562;MCF7
3	103	NM_000747	NM_001128833	K562;MCF7
3	103	NM_000747	NM_004112	K562;MCF7
3	103	NM_000747	NM_020899	K562;MCF7
3	103	NM_000747	NM_178518	K562;MCF7
3	103	NM_000937	NM_001002914	K562;MCF7
3	103	NM_000937	NM_001005408	K562
3	103	NM_000937	NM_001040059	K562
3	103	NM_000937	NM_001042	K562
3	103	NM_000937	NM_001080424	K562;MCF7
3	103	NM_000937	NM_001102614	K562;MCF7
3	103	NM_000937	NM_001126112	K562;MCF7
3	103	NM_000937	NM_001126113	K562;MCF7
3	103	NM_000937	NM_001126114	K562;MCF7
3	103	NM_000937	NM_001126118	K562;MCF7
3	103	NM_000937	NM_001143760	K562
3	103	NM_000937	NM_001143761	K562
3	103	NM_000937	NM_001143762	K562
3	103	NM_000937	NM_001143775	K562
3	103	NM_000937	NM_001143990	K562;MCF7
3	103	NM_000937	NM_001143991	K562;MCF7
3	103	NM_000937	NM_001143992	K562;MCF7
3	103	NM_000937	NM_001198622	K562;MCF7
3	103	NM_000937	NM_001198623	K562;MCF7
3	103	NM_000937	NM_001198624	K562;MCF7
3	103	NM_000937	NM_001201576	K562
3	103	NM_000937	NM_001204510	K562;MCF7
3	103	NM_000937	NM_001251	K562
3	103	NM_000937	NM_001251902	K562
3	103	NM_000937	NM_001416	K562;MCF7
3	103	NM_000937	NM_001970	K562
3	103	NM_000937	NM_003808	K562;MCF7
3	103	NM_000937	NM_003985	K562
3	103	NM_000937	NM_004112	K562;MCF7
3	103	NM_000937	NM_004489	K562;MCF7
3	103	NM_000937	NM_004860	K562
3	103	NM_000937	NM_004870	K562;MCF7
3	103	NM_000937	NM_007278	K562
3	103	NM_000937	NM_014716	K562
3	103	NM_000937	NM_015343	K562
3	103	NM_000937	NM_015362	K562
3	103	NM_000937	NM_015670	K562;MCF7
3	103	NM_000937	NM_018081	K562;MCF7
3	103	NM_000937	NM_020360	K562
3	103	NM_000937	NM_020795	K562;MCF7
3	103	NM_000937	NM_024297	K562
3	103	NM_000937	NM_032442	K562
3	103	NM_000937	NM_152766	K562;MCF7
3	103	NM_000937	NM_172087	K562;MCF7
3	103	NM_000937	NM_172088	K562;MCF7
3	103	NM_000937	NM_178518	K562;MCF7
3	103	NM_000937	NM_198154	K562;MCF7
3	103	NM_000937	NM_203413	K562
3	103	NM_000937	NM_203414	K562
3	103	NM_000937	NM_203415	K562
3	103	NM_000937	NR_002604	K562
3	103	NM_000937	NR_002912	K562
3	103	NM_000937	NR_002918	K562;MCF7
3	103	NM_000937	NR_024603	K562;MCF7
3	103	NM_000937	NR_027463	K562
3	103	NM_000937	NR_037719	K562;MCF7
3	103	NM_000937	NR_037926	K562;MCF7
3	103	NM_001002914	NM_001005408	K562;MCF7
3	103	NM_001002914	NM_001102614	K562;MCF7
3	103	NM_001002914	NM_001143760	MCF7
3	103	NM_001002914	NM_001143761	MCF7
3	103	NM_001002914	NM_001143762	MCF7
3	103	NM_001002914	NM_001198622	K562;MCF7
3	103	NM_001002914	NM_001198623	K562;MCF7
3	103	NM_001002914	NM_001198624	K562;MCF7
3	103	NM_001002914	NM_001201576	MCF7
3	103	NM_001002914	NM_001204510	K562;MCF7
3	103	NM_001002914	NM_001416	K562;MCF7
3	103	NM_001002914	NM_001970	MCF7
3	103	NM_001002914	NM_003808	K562;MCF7
3	103	NM_001002914	NM_014716	K562;MCF7
3	103	NM_001002914	NM_015670	K562;MCF7
3	103	NM_001002914	NM_020360	MCF7
3	103	NM_001002914	NM_020899	K562;MCF7
3	103	NM_001002914	NM_032442	K562;MCF7
3	103	NM_001002914	NM_172087	K562;MCF7
3	103	NM_001002914	NM_172088	K562;MCF7
3	103	NM_001002914	NM_198154	K562
3	103	NM_001002914	NR_002918	K562;MCF7
3	103	NM_001002914	NR_037926	K562;MCF7
3	103	NM_001005271	NM_001005273	K562;MCF7
3	103	NM_001005271	NM_001080424	K562;MCF7
3	103	NM_001005271	NM_005852	K562;MCF7
3	103	NM_001005271	NM_032356	K562;MCF7
3	103	NM_001005271	NM_144607	K562;MCF7
3	103	NM_001005271	NM_203411	K562
3	103	NM_001005273	NM_001080424	K562;MCF7
3	103	NM_001005273	NM_032356	K562;MCF7
3	103	NM_001005273	NM_144607	K562;MCF7
3	103	NM_001005273	NM_203411	K562
3	103	NM_001005408	NM_001102614	K562
3	103	NM_001005408	NM_001143760	K562;MCF7
3	103	NM_001005408	NM_001143761	K562;MCF7
3	103	NM_001005408	NM_001143762	K562;MCF7
3	103	NM_001005408	NM_001970	K562;MCF7
3	103	NM_001005408	NM_004489	K562;MCF7
3	103	NM_001005408	NM_020899	K562
3	103	NM_001033859	NM_001042	K562
3	103	NM_001033859	NM_001128827	K562;MCF7
3	103	NM_001033859	NM_001143760	K562
3	103	NM_001033859	NM_001143761	K562
3	103	NM_001033859	NM_001143762	K562
3	103	NM_001033859	NM_001143775	K562
3	103	NM_001033859	NM_001970	K562
3	103	NM_001033859	NM_004422	K562;MCF7
3	103	NM_001033859	NM_007278	K562;MCF7
3	103	NM_001033859	NM_015343	K562
3	103	NM_001033859	NM_015362	K562
3	103	NM_001033859	NM_024297	K562;MCF7
3	103	NM_001033859	NM_203413	K562
3	103	NM_001033859	NM_203414	K562
3	103	NM_001033859	NM_203415	K562
3	103	NM_001033859	NR_029896	K562;MCF7
3	103	NM_001033859	hsa-mir-324	K562;MCF7
3	103	NM_001037144	NR_024349	K562;MCF7
3	103	NM_001040	NM_001126112	K562
3	103	NM_001040	NM_001126113	K562
3	103	NM_001040	NM_001126114	K562
3	103	NM_001040	NM_001126118	K562
3	103	NM_001040	NM_001143990	K562
3	103	NM_001040	NM_001143991	K562
3	103	NM_001040	NM_001143992	K562
3	103	NM_001040	NM_001678	K562
3	103	NM_001040	NM_018081	K562
3	103	NM_001040	NR_002604	K562;MCF7
3	103	NM_001040059	NM_001102614	K562
3	103	NM_001040059	NM_001126112	K562;MCF7
3	103	NM_001040059	NM_001126113	K562;MCF7
3	103	NM_001040059	NM_001126114	K562;MCF7
3	103	NM_001040059	NM_001126115	K562
3	103	NM_001040059	NM_001126116	K562
3	103	NM_001040059	NM_001126117	K562
3	103	NM_001040059	NM_001126118	K562;MCF7
3	103	NM_001040059	NM_001143760	K562
3	103	NM_001040059	NM_001143761	K562
3	103	NM_001040059	NM_001143762	K562
3	103	NM_001040059	NM_001143990	K562;MCF7
3	103	NM_001040059	NM_001143991	K562;MCF7
3	103	NM_001040059	NM_001143992	K562;MCF7
3	103	NM_001040059	NM_001198622	K562;MCF7
3	103	NM_001040059	NM_001198623	K562;MCF7
3	103	NM_001040059	NM_001198624	K562;MCF7
3	103	NM_001040059	NM_001204510	K562;MCF7
3	103	NM_001040059	NM_001970	K562
3	103	NM_001040059	NM_003808	K562;MCF7
3	103	NM_001040059	NM_004860	K562
3	103	NM_001040059	NM_004870	K562;MCF7
3	103	NM_001040059	NM_006942	K562;MCF7
3	103	NM_001040059	NM_015670	K562;MCF7
3	103	NM_001040059	NM_018081	K562;MCF7
3	103	NM_001040059	NM_020899	K562
3	103	NM_001040059	NM_172087	K562;MCF7
3	103	NM_001040059	NM_172088	K562;MCF7
3	103	NM_001040059	NR_024603	K562;MCF7
3	103	NM_001040059	NR_027463	K562
3	103	NM_001040059	NR_037926	K562;MCF7
3	103	NM_001042	NM_001102614	K562
3	103	NM_001042	NM_001143760	K562;MCF7
3	103	NM_001042	NM_001143761	K562;MCF7
3	103	NM_001042	NM_001143762	K562;MCF7
3	103	NM_001042	NM_001143775	K562
3	103	NM_001042	NM_001185022	MCF7
3	103	NM_001042	NM_001185023	MCF7
3	103	NM_001042	NM_001204510	K562
3	103	NM_001042	NM_001307	MCF7
3	103	NM_001042	NM_001365	K562
3	103	NM_001042	NM_001416	K562
3	103	NM_001042	NM_001970	K562;MCF7
3	103	NM_001042	NM_004489	K562;MCF7
3	103	NM_001042	NM_015343	K562
3	103	NM_001042	NM_015362	K562
3	103	NM_001042	NM_015982	K562;MCF7
3	103	NM_001042	NM_020899	K562
3	103	NM_001042	NM_024297	K562
3	103	NM_001042	NM_203413	K562
3	103	NM_001042	NM_203414	K562
3	103	NM_001042	NM_203415	K562
3	103	NM_001042	NR_002918	K562
3	103	NM_001042	NR_029896	K562
3	103	NM_001080424	NM_001102614	K562;MCF7
3	103	NM_001080424	NM_001126112	K562
3	103	NM_001080424	NM_001126113	K562
3	103	NM_001080424	NM_001126114	K562
3	103	NM_001080424	NM_001126118	K562
3	103	NM_001080424	NM_001143990	K562
3	103	NM_001080424	NM_001143991	K562
3	103	NM_001080424	NM_001143992	K562
3	103	NM_001080424	NM_005852	K562;MCF7
3	103	NM_001080424	NM_018081	K562
3	103	NM_001080424	NM_020899	K562;MCF7
3	103	NM_001080424	NM_032356	K562;MCF7
3	103	NM_001080424	NM_144607	K562;MCF7
3	103	NM_001080424	NM_203411	K562;MCF7
3	103	NM_001102614	NM_001126112	K562;MCF7
3	103	NM_001102614	NM_001126113	K562;MCF7
3	103	NM_001102614	NM_001126114	K562;MCF7
3	103	NM_001102614	NM_001126118	K562;MCF7
3	103	NM_001102614	NM_001128833	K562;MCF7
3	103	NM_001102614	NM_001143760	K562
3	103	NM_001102614	NM_001143761	K562
3	103	NM_001102614	NM_001143762	K562
3	103	NM_001102614	NM_001143775	K562
3	103	NM_001102614	NM_001143990	K562;MCF7
3	103	NM_001102614	NM_001143991	K562;MCF7
3	103	NM_001102614	NM_001143992	K562;MCF7
3	103	NM_001102614	NM_001198622	K562;MCF7
3	103	NM_001102614	NM_001198623	K562;MCF7
3	103	NM_001102614	NM_001198624	K562;MCF7
3	103	NM_001102614	NM_001201576	K562
3	103	NM_001102614	NM_001204510	K562
3	103	NM_001102614	NM_001251	K562
3	103	NM_001102614	NM_001251902	K562
3	103	NM_001102614	NM_001416	K562
3	103	NM_001102614	NM_001970	K562
3	103	NM_001102614	NM_003808	K562;MCF7
3	103	NM_001102614	NM_003985	K562
3	103	NM_001102614	NM_004112	K562;MCF7
3	103	NM_001102614	NM_004860	K562
3	103	NM_001102614	NM_004870	K562;MCF7
3	103	NM_001102614	NM_007278	K562
3	103	NM_001102614	NM_014716	K562
3	103	NM_001102614	NM_015343	K562
3	103	NM_001102614	NM_015362	K562
3	103	NM_001102614	NM_015670	K562;MCF7
3	103	NM_001102614	NM_018081	K562;MCF7
3	103	NM_001102614	NM_020360	K562
3	103	NM_001102614	NM_020795	K562;MCF7
3	103	NM_001102614	NM_024297	K562
3	103	NM_001102614	NM_032442	K562
3	103	NM_001102614	NM_152766	K562;MCF7
3	103	NM_001102614	NM_172087	K562;MCF7
3	103	NM_001102614	NM_172088	K562;MCF7
3	103	NM_001102614	NM_175734	K562
3	103	NM_001102614	NM_178518	K562;MCF7
3	103	NM_001102614	NM_198154	K562;MCF7
3	103	NM_001102614	NM_203413	K562
3	103	NM_001102614	NM_203414	K562
3	103	NM_001102614	NM_203415	K562
3	103	NM_001102614	NR_002604	K562
3	103	NM_001102614	NR_002918	K562
3	103	NM_001102614	NR_024603	K562;MCF7
3	103	NM_001102614	NR_027463	K562
3	103	NM_001102614	NR_037719	K562;MCF7
3	103	NM_001102614	NR_037926	K562;MCF7
3	103	NM_001126112	NM_001126115	K562
3	103	NM_001126112	NM_001126116	K562
3	103	NM_001126112	NM_001126117	K562
3	103	NM_001126112	NM_001146279	K562
3	103	NM_001126112	NM_001146280	K562
3	103	NM_001126112	NM_001146281	K562
3	103	NM_001126112	NM_001198622	K562;MCF7
3	103	NM_001126112	NM_001198623	K562;MCF7
3	103	NM_001126112	NM_001198624	K562;MCF7
3	103	NM_001126112	NM_001204510	K562;MCF7
3	103	NM_001126112	NM_001251	K562;MCF7
3	103	NM_001126112	NM_001406	K562;MCF7
3	103	NM_001126112	NM_001416	K562;MCF7
3	103	NM_001126112	NM_001678	K562;MCF7
3	103	NM_001126112	NM_003808	K562;MCF7
3	103	NM_001126112	NM_004860	K562;MCF7
3	103	NM_001126112	NM_004870	K562;MCF7
3	103	NM_001126112	NM_006942	K562;MCF7
3	103	NM_001126112	NM_015670	K562;MCF7
3	103	NM_001126112	NM_020899	K562;MCF7
3	103	NM_001126112	NM_133491	K562
3	103	NM_001126112	NM_172087	K562;MCF7
3	103	NM_001126112	NM_172088	K562;MCF7
3	103	NM_001126112	NR_002604	K562;MCF7
3	103	NM_001126112	NR_002912	K562;MCF7
3	103	NM_001126112	NR_002918	K562;MCF7
3	103	NM_001126112	NR_024603	K562;MCF7
3	103	NM_001126112	NR_027462	K562
3	103	NM_001126112	NR_027463	K562;MCF7
3	103	NM_001126112	NR_037926	K562;MCF7
3	103	NM_001126113	NM_001126115	K562
3	103	NM_001126113	NM_001126116	K562
3	103	NM_001126113	NM_001126117	K562
3	103	NM_001126113	NM_001146279	K562
3	103	NM_001126113	NM_001146280	K562
3	103	NM_001126113	NM_001146281	K562
3	103	NM_001126113	NM_001198622	K562;MCF7
3	103	NM_001126113	NM_001198623	K562;MCF7
3	103	NM_001126113	NM_001198624	K562;MCF7
3	103	NM_001126113	NM_001204510	K562;MCF7
3	103	NM_001126113	NM_001251	K562;MCF7
3	103	NM_001126113	NM_001406	K562;MCF7
3	103	NM_001126113	NM_001416	K562;MCF7
3	103	NM_001126113	NM_001678	K562;MCF7
3	103	NM_001126113	NM_003808	K562;MCF7
3	103	NM_001126113	NM_004860	K562;MCF7
3	103	NM_001126113	NM_004870	K562;MCF7
3	103	NM_001126113	NM_006942	K562;MCF7
3	103	NM_001126113	NM_015670	K562;MCF7
3	103	NM_001126113	NM_020899	K562;MCF7
3	103	NM_001126113	NM_133491	K562
3	103	NM_001126113	NM_172087	K562;MCF7
3	103	NM_001126113	NM_172088	K562;MCF7
3	103	NM_001126113	NR_002604	K562;MCF7
3	103	NM_001126113	NR_002912	K562;MCF7
3	103	NM_001126113	NR_002918	K562;MCF7
3	103	NM_001126113	NR_024603	K562;MCF7
3	103	NM_001126113	NR_027462	K562
3	103	NM_001126113	NR_027463	K562;MCF7
3	103	NM_001126113	NR_037926	K562;MCF7
3	103	NM_001126114	NM_001126115	K562
3	103	NM_001126114	NM_001126116	K562
3	103	NM_001126114	NM_001126117	K562
3	103	NM_001126114	NM_001146279	K562
3	103	NM_001126114	NM_001146280	K562
3	103	NM_001126114	NM_001146281	K562
3	103	NM_001126114	NM_001198622	K562;MCF7
3	103	NM_001126114	NM_001198623	K562;MCF7
3	103	NM_001126114	NM_001198624	K562;MCF7
3	103	NM_001126114	NM_001204510	K562;MCF7
3	103	NM_001126114	NM_001251	K562;MCF7
3	103	NM_001126114	NM_001406	K562;MCF7
3	103	NM_001126114	NM_001416	K562;MCF7
3	103	NM_001126114	NM_001678	K562;MCF7
3	103	NM_001126114	NM_003808	K562;MCF7
3	103	NM_001126114	NM_004860	K562;MCF7
3	103	NM_001126114	NM_004870	K562;MCF7
3	103	NM_001126114	NM_006942	K562;MCF7
3	103	NM_001126114	NM_015670	K562;MCF7
3	103	NM_001126114	NM_020899	K562;MCF7
3	103	NM_001126114	NM_133491	K562
3	103	NM_001126114	NM_172087	K562;MCF7
3	103	NM_001126114	NM_172088	K562;MCF7
3	103	NM_001126114	NR_002604	K562;MCF7
3	103	NM_001126114	NR_002912	K562;MCF7
3	103	NM_001126114	NR_002918	K562;MCF7
3	103	NM_001126114	NR_024603	K562;MCF7
3	103	NM_001126114	NR_027462	K562
3	103	NM_001126114	NR_027463	K562;MCF7
3	103	NM_001126114	NR_037926	K562;MCF7
3	103	NM_001126115	NM_001126118	K562
3	103	NM_001126115	NM_001143990	K562
3	103	NM_001126115	NM_001143991	K562
3	103	NM_001126115	NM_001143992	K562
3	103	NM_001126115	NM_001251	K562
3	103	NM_001126115	NM_018081	K562
3	103	NM_001126115	NR_002912	K562
3	103	NM_001126116	NM_001126118	K562
3	103	NM_001126116	NM_001143990	K562
3	103	NM_001126116	NM_001143991	K562
3	103	NM_001126116	NM_001143992	K562
3	103	NM_001126116	NM_001251	K562
3	103	NM_001126116	NM_018081	K562
3	103	NM_001126116	NR_002912	K562
3	103	NM_001126117	NM_001126118	K562
3	103	NM_001126117	NM_001143990	K562
3	103	NM_001126117	NM_001143991	K562
3	103	NM_001126117	NM_001143992	K562
3	103	NM_001126117	NM_001251	K562
3	103	NM_001126117	NM_018081	K562
3	103	NM_001126117	NR_002912	K562
3	103	NM_001126118	NM_001146279	K562
3	103	NM_001126118	NM_001146280	K562
3	103	NM_001126118	NM_001146281	K562
3	103	NM_001126118	NM_001198622	K562;MCF7
3	103	NM_001126118	NM_001198623	K562;MCF7
3	103	NM_001126118	NM_001198624	K562;MCF7
3	103	NM_001126118	NM_001204510	K562;MCF7
3	103	NM_001126118	NM_001251	K562;MCF7
3	103	NM_001126118	NM_001406	K562;MCF7
3	103	NM_001126118	NM_001416	K562;MCF7
3	103	NM_001126118	NM_001678	K562;MCF7
3	103	NM_001126118	NM_003808	K562;MCF7
3	103	NM_001126118	NM_004860	K562;MCF7
3	103	NM_001126118	NM_004870	K562;MCF7
3	103	NM_001126118	NM_006942	K562;MCF7
3	103	NM_001126118	NM_015670	K562;MCF7
3	103	NM_001126118	NM_020899	K562;MCF7
3	103	NM_001126118	NM_133491	K562
3	103	NM_001126118	NM_172087	K562;MCF7
3	103	NM_001126118	NM_172088	K562;MCF7
3	103	NM_001126118	NR_002604	K562;MCF7
3	103	NM_001126118	NR_002912	K562;MCF7
3	103	NM_001126118	NR_002918	K562;MCF7
3	103	NM_001126118	NR_024603	K562;MCF7
3	103	NM_001126118	NR_027462	K562
3	103	NM_001126118	NR_027463	K562;MCF7
3	103	NM_001126118	NR_037926	K562;MCF7
3	103	NM_001128827	NM_001143760	K562
3	103	NM_001128827	NM_001143761	K562
3	103	NM_001128827	NM_001143762	K562
3	103	NM_001128827	NM_001143775	K562
3	103	NM_001128827	NM_001365	K562;MCF7
3	103	NM_001128827	NM_001970	K562
3	103	NM_001128827	NM_004422	K562;MCF7
3	103	NM_001128827	NM_007278	K562;MCF7
3	103	NM_001128827	NM_015343	K562
3	103	NM_001128827	NM_015362	K562
3	103	NM_001128827	NM_024297	K562;MCF7
3	103	NM_001128827	NM_203413	K562
3	103	NM_001128827	NM_203414	K562
3	103	NM_001128827	NM_203415	K562
3	103	NM_001128827	NR_029896	K562;MCF7
3	103	NM_001128827	hsa-mir-324	K562;MCF7
3	103	NM_001128833	NM_001198622	K562
3	103	NM_001128833	NM_001198623	K562
3	103	NM_001128833	NM_001198624	K562
3	103	NM_001128833	NM_001204510	K562
3	103	NM_001128833	NM_001416	K562
3	103	NM_001128833	NM_003808	K562
3	103	NM_001128833	NM_004112	K562;MCF7
3	103	NM_001128833	NM_015670	K562
3	103	NM_001128833	NM_020795	K562
3	103	NM_001128833	NM_020899	K562;MCF7
3	103	NM_001128833	NM_152766	K562
3	103	NM_001128833	NM_172087	K562
3	103	NM_001128833	NM_172088	K562
3	103	NM_001128833	NM_175734	K562
3	103	NM_001128833	NM_178518	K562;MCF7
3	103	NM_001128833	NR_002918	K562
3	103	NM_001128833	NR_037719	K562
3	103	NM_001128833	NR_037926	K562
3	103	NM_001143760	NM_001143761	MCF7
3	103	NM_001143760	NM_001143762	MCF7
3	103	NM_001143760	NM_001143775	K562
3	103	NM_001143760	NM_001185022	K562;MCF7
3	103	NM_001143760	NM_001185023	K562;MCF7
3	103	NM_001143760	NM_001204510	K562
3	103	NM_001143760	NM_001251	K562
3	103	NM_001143760	NM_001307	K562;MCF7
3	103	NM_001143760	NM_001365	K562
3	103	NM_001143760	NM_001416	K562
3	103	NM_001143760	NM_001970	MCF7
3	103	NM_001143760	NM_004422	K562
3	103	NM_001143760	NM_004489	K562;MCF7
3	103	NM_001143760	NM_007278	K562
3	103	NM_001143760	NM_015343	K562
3	103	NM_001143760	NM_015362	K562
3	103	NM_001143760	NM_015982	K562
3	103	NM_001143760	NM_020899	K562
3	103	NM_001143760	NM_024297	K562
3	103	NM_001143760	NM_032442	K562;MCF7
3	103	NM_001143760	NM_203413	K562
3	103	NM_001143760	NM_203414	K562
3	103	NM_001143760	NM_203415	K562
3	103	NM_001143760	NR_002604	K562
3	103	NM_001143760	NR_002912	K562
3	103	NM_001143760	NR_002918	K562
3	103	NM_001143760	hsa-mir-324	K562
3	103	NM_001143761	NM_001143762	MCF7
3	103	NM_001143761	NM_001143775	K562
3	103	NM_001143761	NM_001185022	K562;MCF7
3	103	NM_001143761	NM_001185023	K562;MCF7
3	103	NM_001143761	NM_001204510	K562
3	103	NM_001143761	NM_001251	K562
3	103	NM_001143761	NM_001307	K562;MCF7
3	103	NM_001143761	NM_001365	K562
3	103	NM_001143761	NM_001416	K562
3	103	NM_001143761	NM_001970	MCF7
3	103	NM_001143761	NM_004422	K562
3	103	NM_001143761	NM_004489	K562;MCF7
3	103	NM_001143761	NM_007278	K562
3	103	NM_001143761	NM_015343	K562
3	103	NM_001143761	NM_015362	K562
3	103	NM_001143761	NM_015982	K562
3	103	NM_001143761	NM_020899	K562
3	103	NM_001143761	NM_024297	K562
3	103	NM_001143761	NM_032442	K562;MCF7
3	103	NM_001143761	NM_203413	K562
3	103	NM_001143761	NM_203414	K562
3	103	NM_001143761	NM_203415	K562
3	103	NM_001143761	NR_002604	K562
3	103	NM_001143761	NR_002912	K562
3	103	NM_001143761	NR_002918	K562
3	103	NM_001143761	hsa-mir-324	K562
3	103	NM_001143762	NM_001143775	K562
3	103	NM_001143762	NM_001185022	K562;MCF7
3	103	NM_001143762	NM_001185023	K562;MCF7
3	103	NM_001143762	NM_001204510	K562
3	103	NM_001143762	NM_001251	K562
3	103	NM_001143762	NM_001307	K562;MCF7
3	103	NM_001143762	NM_001365	K562
3	103	NM_001143762	NM_001416	K562
3	103	NM_001143762	NM_001970	MCF7
3	103	NM_001143762	NM_004422	K562
3	103	NM_001143762	NM_004489	K562;MCF7
3	103	NM_001143762	NM_007278	K562
3	103	NM_001143762	NM_015343	K562
3	103	NM_001143762	NM_015362	K562
3	103	NM_001143762	NM_015982	K562
3	103	NM_001143762	NM_020899	K562
3	103	NM_001143762	NM_024297	K562
3	103	NM_001143762	NM_032442	K562;MCF7
3	103	NM_001143762	NM_203413	K562
3	103	NM_001143762	NM_203414	K562
3	103	NM_001143762	NM_203415	K562
3	103	NM_001143762	NR_002604	K562
3	103	NM_001143762	NR_002912	K562
3	103	NM_001143762	NR_002918	K562
3	103	NM_001143762	hsa-mir-324	K562
3	103	NM_001143775	NM_001185022	K562;MCF7
3	103	NM_001143775	NM_001185023	K562;MCF7
3	103	NM_001143775	NM_001307	K562;MCF7
3	103	NM_001143775	NM_001365	K562
3	103	NM_001143775	NM_001970	K562
3	103	NM_001143775	NM_004422	K562;MCF7
3	103	NM_001143775	NM_004489	K562
3	103	NM_001143775	NM_007278	K562;MCF7
3	103	NM_001143775	NM_020899	K562
3	103	NM_001143775	NM_024297	K562;MCF7
3	103	NM_001143775	NR_029896	K562
3	103	NM_001143775	hsa-mir-324	K562;MCF7
3	103	NM_001143990	NM_001146279	K562
3	103	NM_001143990	NM_001146280	K562
3	103	NM_001143990	NM_001146281	K562
3	103	NM_001143990	NM_001198622	K562;MCF7
3	103	NM_001143990	NM_001198623	K562;MCF7
3	103	NM_001143990	NM_001198624	K562;MCF7
3	103	NM_001143990	NM_001204510	K562;MCF7
3	103	NM_001143990	NM_001251	K562;MCF7
3	103	NM_001143990	NM_001406	K562;MCF7
3	103	NM_001143990	NM_001416	K562;MCF7
3	103	NM_001143990	NM_001678	K562;MCF7
3	103	NM_001143990	NM_003808	K562;MCF7
3	103	NM_001143990	NM_004860	K562;MCF7
3	103	NM_001143990	NM_004870	K562;MCF7
3	103	NM_001143990	NM_006942	K562;MCF7
3	103	NM_001143990	NM_015670	K562;MCF7
3	103	NM_001143990	NM_020899	K562;MCF7
3	103	NM_001143990	NM_133491	K562
3	103	NM_001143990	NM_172087	K562;MCF7
3	103	NM_001143990	NM_172088	K562;MCF7
3	103	NM_001143990	NR_002604	K562;MCF7
3	103	NM_001143990	NR_002912	K562;MCF7
3	103	NM_001143990	NR_002918	K562;MCF7
3	103	NM_001143990	NR_024603	K562;MCF7
3	103	NM_001143990	NR_027462	K562
3	103	NM_001143990	NR_027463	K562;MCF7
3	103	NM_001143990	NR_037926	K562;MCF7
3	103	NM_001143991	NM_001146279	K562
3	103	NM_001143991	NM_001146280	K562
3	103	NM_001143991	NM_001146281	K562
3	103	NM_001143991	NM_001198622	K562;MCF7
3	103	NM_001143991	NM_001198623	K562;MCF7
3	103	NM_001143991	NM_001198624	K562;MCF7
3	103	NM_001143991	NM_001204510	K562;MCF7
3	103	NM_001143991	NM_001251	K562;MCF7
3	103	NM_001143991	NM_001406	K562;MCF7
3	103	NM_001143991	NM_001416	K562;MCF7
3	103	NM_001143991	NM_001678	K562;MCF7
3	103	NM_001143991	NM_003808	K562;MCF7
3	103	NM_001143991	NM_004860	K562;MCF7
3	103	NM_001143991	NM_004870	K562;MCF7
3	103	NM_001143991	NM_006942	K562;MCF7
3	103	NM_001143991	NM_015670	K562;MCF7
3	103	NM_001143991	NM_020899	K562;MCF7
3	103	NM_001143991	NM_133491	K562
3	103	NM_001143991	NM_172087	K562;MCF7
3	103	NM_001143991	NM_172088	K562;MCF7
3	103	NM_001143991	NR_002604	K562;MCF7
3	103	NM_001143991	NR_002912	K562;MCF7
3	103	NM_001143991	NR_002918	K562;MCF7
3	103	NM_001143991	NR_024603	K562;MCF7
3	103	NM_001143991	NR_027462	K562
3	103	NM_001143991	NR_027463	K562;MCF7
3	103	NM_001143991	NR_037926	K562;MCF7
3	103	NM_001143992	NM_001146279	K562
3	103	NM_001143992	NM_001146280	K562
3	103	NM_001143992	NM_001146281	K562
3	103	NM_001143992	NM_001198622	K562;MCF7
3	103	NM_001143992	NM_001198623	K562;MCF7
3	103	NM_001143992	NM_001198624	K562;MCF7
3	103	NM_001143992	NM_001204510	K562
3	103	NM_001143992	NM_001251	K562;MCF7
3	103	NM_001143992	NM_001406	K562;MCF7
3	103	NM_001143992	NM_001416	K562
3	103	NM_001143992	NM_001678	K562;MCF7
3	103	NM_001143992	NM_003808	K562;MCF7
3	103	NM_001143992	NM_004860	K562;MCF7
3	103	NM_001143992	NM_004870	K562;MCF7
3	103	NM_001143992	NM_006942	K562;MCF7
3	103	NM_001143992	NM_015670	K562;MCF7
3	103	NM_001143992	NM_020899	K562;MCF7
3	103	NM_001143992	NM_133491	K562
3	103	NM_001143992	NM_172087	K562;MCF7
3	103	NM_001143992	NM_172088	K562;MCF7
3	103	NM_001143992	NR_002604	K562;MCF7
3	103	NM_001143992	NR_002912	K562;MCF7
3	103	NM_001143992	NR_002918	K562
3	103	NM_001143992	NR_024603	K562;MCF7
3	103	NM_001143992	NR_027462	K562
3	103	NM_001143992	NR_027463	K562;MCF7
3	103	NM_001143992	NR_037926	K562;MCF7
3	103	NM_001146279	NM_001678	K562
3	103	NM_001146279	NM_018081	K562
3	103	NM_001146279	NR_002604	K562;MCF7
3	103	NM_001146280	NM_001678	K562
3	103	NM_001146280	NM_018081	K562
3	103	NM_001146280	NR_002604	K562;MCF7
3	103	NM_001146281	NM_001678	K562
3	103	NM_001146281	NM_018081	K562
3	103	NM_001146281	NR_002604	K562;MCF7
3	103	NM_001166621	NR_024349	K562;MCF7
3	103	NM_001185022	NM_001185023	K562;MCF7
3	103	NM_001185022	NM_001970	K562;MCF7
3	103	NM_001185022	NM_007278	MCF7
3	103	NM_001185022	NM_015343	K562;MCF7
3	103	NM_001185022	NM_015362	K562;MCF7
3	103	NM_001185022	NM_024297	MCF7
3	103	NM_001185022	NM_203413	K562;MCF7
3	103	NM_001185022	NM_203414	K562;MCF7
3	103	NM_001185022	NM_203415	K562;MCF7
3	103	NM_001185023	NM_001307	K562;MCF7
3	103	NM_001185023	NM_001970	K562;MCF7
3	103	NM_001185023	NM_007278	MCF7
3	103	NM_001185023	NM_015343	K562;MCF7
3	103	NM_001185023	NM_015362	K562;MCF7
3	103	NM_001185023	NM_024297	MCF7
3	103	NM_001185023	NM_203413	K562;MCF7
3	103	NM_001185023	NM_203414	K562;MCF7
3	103	NM_001185023	NM_203415	K562;MCF7
3	103	NM_001198622	NM_001204510	K562;MCF7
3	103	NM_001198622	NM_001251	K562;MCF7
3	103	NM_001198622	NM_001416	K562;MCF7
3	103	NM_001198622	NM_004870	K562;MCF7
3	103	NM_001198622	NM_006942	K562;MCF7
3	103	NM_001198622	NM_018081	K562;MCF7
3	103	NM_001198622	NM_020899	K562;MCF7
3	103	NM_001198622	NM_198154	K562;MCF7
3	103	NM_001198622	NR_002604	K562;MCF7
3	103	NM_001198622	NR_002912	K562;MCF7
3	103	NM_001198622	NR_002918	K562;MCF7
3	103	NM_001198622	NR_024603	K562;MCF7
3	103	NM_001198623	NM_001204510	K562;MCF7
3	103	NM_001198623	NM_001251	K562;MCF7
3	103	NM_001198623	NM_001416	K562;MCF7
3	103	NM_001198623	NM_004870	K562;MCF7
3	103	NM_001198623	NM_006942	K562;MCF7
3	103	NM_001198623	NM_018081	K562;MCF7
3	103	NM_001198623	NM_020899	K562;MCF7
3	103	NM_001198623	NM_198154	K562;MCF7
3	103	NM_001198623	NR_002604	K562;MCF7
3	103	NM_001198623	NR_002912	K562;MCF7
3	103	NM_001198623	NR_002918	K562;MCF7
3	103	NM_001198623	NR_024603	K562;MCF7
3	103	NM_001198624	NM_001204510	K562;MCF7
3	103	NM_001198624	NM_001251	K562;MCF7
3	103	NM_001198624	NM_001416	K562;MCF7
3	103	NM_001198624	NM_004870	K562;MCF7
3	103	NM_001198624	NM_006942	K562;MCF7
3	103	NM_001198624	NM_018081	K562;MCF7
3	103	NM_001198624	NM_020899	K562;MCF7
3	103	NM_001198624	NM_198154	K562;MCF7
3	103	NM_001198624	NR_002604	K562;MCF7
3	103	NM_001198624	NR_002912	K562;MCF7
3	103	NM_001198624	NR_002918	K562;MCF7
3	103	NM_001198624	NR_024603	K562;MCF7
3	103	NM_001201576	NM_001251902	K562;MCF7
3	103	NM_001201576	NM_003985	K562;MCF7
3	103	NM_001201576	NM_020795	K562;MCF7
3	103	NM_001201576	NM_020899	K562
3	103	NM_001201576	NM_152766	K562;MCF7
3	103	NM_001201576	NM_198154	K562;MCF7
3	103	NM_001201576	NR_037719	K562;MCF7
3	103	NM_001204510	NM_001251	K562;MCF7
3	103	NM_001204510	NM_001416	K562;MCF7
3	103	NM_001204510	NM_001970	K562
3	103	NM_001204510	NM_003808	K562;MCF7
3	103	NM_001204510	NM_004489	K562
3	103	NM_001204510	NM_004860	K562;MCF7
3	103	NM_001204510	NM_004870	K562;MCF7
3	103	NM_001204510	NM_006942	K562;MCF7
3	103	NM_001204510	NM_015670	K562;MCF7
3	103	NM_001204510	NM_018081	K562
3	103	NM_001204510	NM_020899	K562;MCF7
3	103	NM_001204510	NM_172087	K562;MCF7
3	103	NM_001204510	NM_172088	K562;MCF7
3	103	NM_001204510	NM_198154	K562
3	103	NM_001204510	NR_002604	K562;MCF7
3	103	NM_001204510	NR_002912	K562;MCF7
3	103	NM_001204510	NR_002918	K562;MCF7
3	103	NM_001204510	NR_024603	K562;MCF7
3	103	NM_001204510	NR_027463	K562;MCF7
3	103	NM_001204510	NR_037926	K562;MCF7
3	103	NM_001251	NM_001416	K562;MCF7
3	103	NM_001251	NM_001970	K562
3	103	NM_001251	NM_003808	K562;MCF7
3	103	NM_001251	NM_004860	K562
3	103	NM_001251	NM_004870	K562;MCF7
3	103	NM_001251	NM_006942	K562;MCF7
3	103	NM_001251	NM_015670	K562;MCF7
3	103	NM_001251	NM_018081	K562;MCF7
3	103	NM_001251	NM_020899	K562
3	103	NM_001251	NM_172087	K562;MCF7
3	103	NM_001251	NM_172088	K562;MCF7
3	103	NM_001251	NR_024603	K562;MCF7
3	103	NM_001251	NR_027463	K562
3	103	NM_001251	NR_037926	K562;MCF7
3	103	NM_001251902	NM_020360	K562;MCF7
3	103	NM_001251902	NM_020899	K562
3	103	NM_001307	NM_001970	K562;MCF7
3	103	NM_001307	NM_007278	MCF7
3	103	NM_001307	NM_015343	K562;MCF7
3	103	NM_001307	NM_015362	K562;MCF7
3	103	NM_001307	NM_024297	MCF7
3	103	NM_001307	NM_203413	K562;MCF7
3	103	NM_001307	NM_203414	K562;MCF7
3	103	NM_001307	NM_203415	K562;MCF7
3	103	NM_001365	NM_001970	K562
3	103	NM_001365	NM_004422	K562;MCF7
3	103	NM_001365	NM_007278	K562;MCF7
3	103	NM_001365	NM_015343	K562
3	103	NM_001365	NM_015362	K562
3	103	NM_001365	NM_024297	K562;MCF7
3	103	NM_001365	NM_203413	K562
3	103	NM_001365	NM_203414	K562
3	103	NM_001365	NM_203415	K562
3	103	NM_001365	NR_029896	K562;MCF7
3	103	NM_001365	hsa-mir-324	K562;MCF7
3	103	NM_001406	NM_018081	K562;MCF7
3	103	NM_001406	NM_020877	K562;MCF7
3	103	NM_001416	NM_001970	K562
3	103	NM_001416	NM_003808	K562;MCF7
3	103	NM_001416	NM_004489	K562
3	103	NM_001416	NM_004860	K562;MCF7
3	103	NM_001416	NM_004870	K562;MCF7
3	103	NM_001416	NM_006942	K562;MCF7
3	103	NM_001416	NM_015670	K562;MCF7
3	103	NM_001416	NM_018081	K562
3	103	NM_001416	NM_020899	K562;MCF7
3	103	NM_001416	NM_172087	K562;MCF7
3	103	NM_001416	NM_172088	K562;MCF7
3	103	NM_001416	NM_198154	K562
3	103	NM_001416	NR_002604	K562;MCF7
3	103	NM_001416	NR_002912	K562;MCF7
3	103	NM_001416	NR_002918	K562;MCF7
3	103	NM_001416	NR_024603	K562;MCF7
3	103	NM_001416	NR_027463	K562;MCF7
3	103	NM_001416	NR_037926	K562;MCF7
3	103	NM_001678	NM_004860	K562
3	103	NM_001678	NM_004870	K562
3	103	NM_001678	NM_006942	K562
3	103	NM_001678	NM_018081	K562;MCF7
3	103	NM_001678	NR_024603	K562
3	103	NM_001678	NR_027463	K562
3	103	NM_001970	NM_004422	K562
3	103	NM_001970	NM_004489	K562;MCF7
3	103	NM_001970	NM_007278	K562
3	103	NM_001970	NM_015343	K562
3	103	NM_001970	NM_015362	K562
3	103	NM_001970	NM_015982	K562
3	103	NM_001970	NM_020899	K562
3	103	NM_001970	NM_024297	K562
3	103	NM_001970	NM_032442	K562;MCF7
3	103	NM_001970	NM_203413	K562
3	103	NM_001970	NM_203414	K562
3	103	NM_001970	NM_203415	K562
3	103	NM_001970	NR_002604	K562
3	103	NM_001970	NR_002912	K562
3	103	NM_001970	NR_002918	K562
3	103	NM_001970	hsa-mir-324	K562
3	103	NM_003808	NM_004870	K562;MCF7
3	103	NM_003808	NM_006942	K562;MCF7
3	103	NM_003808	NM_018081	K562;MCF7
3	103	NM_003808	NM_020899	K562;MCF7
3	103	NM_003808	NM_198154	K562;MCF7
3	103	NM_003808	NR_002604	K562;MCF7
3	103	NM_003808	NR_002912	K562;MCF7
3	103	NM_003808	NR_002918	K562;MCF7
3	103	NM_003808	NR_024603	K562;MCF7
3	103	NM_003985	NM_020360	K562;MCF7
3	103	NM_003985	NM_020899	K562
3	103	NM_004112	NM_020795	K562;MCF7
3	103	NM_004112	NM_020899	K562;MCF7
3	103	NM_004112	NM_152766	K562;MCF7
3	103	NM_004112	NM_178518	K562
3	103	NM_004112	NR_037719	K562;MCF7
3	103	NM_004422	NM_004489	K562
3	103	NM_004422	NM_007278	K562;MCF7
3	103	NM_004422	NM_015343	K562;MCF7
3	103	NM_004422	NM_015362	K562;MCF7
3	103	NM_004422	NM_024297	K562;MCF7
3	103	NM_004422	NM_203413	K562;MCF7
3	103	NM_004422	NM_203414	K562;MCF7
3	103	NM_004422	NM_203415	K562;MCF7
3	103	NM_004422	NR_029896	K562;MCF7
3	103	NM_004422	hsa-mir-324	K562;MCF7
3	103	NM_004489	NM_007278	K562
3	103	NM_004489	NM_014716	K562;MCF7
3	103	NM_004489	NM_015343	K562
3	103	NM_004489	NM_015362	K562
3	103	NM_004489	NM_020899	K562;MCF7
3	103	NM_004489	NM_024297	K562
3	103	NM_004489	NM_032442	K562;MCF7
3	103	NM_004489	NM_203413	K562
3	103	NM_004489	NM_203414	K562
3	103	NM_004489	NM_203415	K562
3	103	NM_004489	NR_002604	K562
3	103	NM_004489	NR_002918	K562
3	103	NM_004489	hsa-mir-324	K562
3	103	NM_004732	NR_024349	K562;MCF7
3	103	NM_004860	NM_004870	K562;MCF7
3	103	NM_004860	NM_018081	K562;MCF7
3	103	NM_004860	NM_020899	K562
3	103	NM_004860	NR_002918	K562;MCF7
3	103	NM_004860	NR_024603	K562;MCF7
3	103	NM_004870	NM_006942	K562;MCF7
3	103	NM_004870	NM_015670	K562;MCF7
3	103	NM_004870	NM_018081	K562;MCF7
3	103	NM_004870	NM_020899	K562;MCF7
3	103	NM_004870	NM_172087	K562;MCF7
3	103	NM_004870	NM_172088	K562;MCF7
3	103	NM_004870	NR_002604	K562;MCF7
3	103	NM_004870	NR_024603	K562;MCF7
3	103	NM_004870	NR_027463	K562;MCF7
3	103	NM_004870	NR_037926	K562;MCF7
3	103	NM_005852	NM_032356	K562;MCF7
3	103	NM_005852	NM_144607	K562;MCF7
3	103	NM_005852	NM_203411	K562
3	103	NM_006942	NM_015670	K562;MCF7
3	103	NM_006942	NM_018081	K562;MCF7
3	103	NM_006942	NM_172087	K562;MCF7
3	103	NM_006942	NM_172088	K562;MCF7
3	103	NM_006942	NR_002604	K562;MCF7
3	103	NM_006942	NR_002912	MCF7
3	103	NM_006942	NR_002918	MCF7
3	103	NM_006942	NR_024603	MCF7
3	103	NM_006942	NR_037926	K562;MCF7
3	103	NM_007278	NM_015343	K562;MCF7
3	103	NM_007278	NM_015362	K562;MCF7
3	103	NM_007278	NM_020899	K562
3	103	NM_007278	NM_024297	K562;MCF7
3	103	NM_007278	NM_203413	K562;MCF7
3	103	NM_007278	NM_203414	K562;MCF7
3	103	NM_007278	NM_203415	K562;MCF7
3	103	NM_007278	NR_029896	MCF7
3	103	NM_007278	hsa-mir-324	K562;MCF7
3	103	NM_014716	NM_020899	K562
3	103	NM_015343	NM_020899	K562
3	103	NM_015343	NM_024297	K562;MCF7
3	103	NM_015343	NR_029896	K562
3	103	NM_015343	hsa-mir-324	K562;MCF7
3	103	NM_015362	NM_020899	K562
3	103	NM_015362	NM_024297	K562;MCF7
3	103	NM_015362	NR_029896	K562
3	103	NM_015362	hsa-mir-324	K562;MCF7
3	103	NM_015670	NM_018081	K562;MCF7
3	103	NM_015670	NM_020899	K562;MCF7
3	103	NM_015670	NM_198154	K562;MCF7
3	103	NM_015670	NR_002604	K562;MCF7
3	103	NM_015670	NR_002912	K562;MCF7
3	103	NM_015670	NR_002918	K562;MCF7
3	103	NM_015670	NR_024603	K562;MCF7
3	103	NM_018081	NM_020899	K562;MCF7
3	103	NM_018081	NM_133491	K562
3	103	NM_018081	NM_172087	K562;MCF7
3	103	NM_018081	NM_172088	K562;MCF7
3	103	NM_018081	NR_002604	K562;MCF7
3	103	NM_018081	NR_002912	K562;MCF7
3	103	NM_018081	NR_002918	K562
3	103	NM_018081	NR_024603	K562;MCF7
3	103	NM_018081	NR_027462	K562
3	103	NM_018081	NR_027463	K562;MCF7
3	103	NM_018081	NR_037926	K562;MCF7
3	103	NM_020360	NM_020795	K562;MCF7
3	103	NM_020360	NM_020899	K562
3	103	NM_020360	NM_152766	K562;MCF7
3	103	NM_020360	NM_198154	K562;MCF7
3	103	NM_020360	NR_037719	K562;MCF7
3	103	NM_020795	NM_020899	K562;MCF7
3	103	NM_020795	NM_175734	K562
3	103	NM_020795	NM_178518	K562;MCF7
3	103	NM_020899	NM_024297	K562
3	103	NM_020899	NM_032442	K562
3	103	NM_020899	NM_152766	K562;MCF7
3	103	NM_020899	NM_172087	K562;MCF7
3	103	NM_020899	NM_172088	K562;MCF7
3	103	NM_020899	NM_178518	K562;MCF7
3	103	NM_020899	NM_198154	K562;MCF7
3	103	NM_020899	NM_203413	K562
3	103	NM_020899	NM_203414	K562
3	103	NM_020899	NM_203415	K562
3	103	NM_020899	NR_002604	K562
3	103	NM_020899	NR_002912	K562
3	103	NM_020899	NR_002918	K562;MCF7
3	103	NM_020899	NR_024603	K562;MCF7
3	103	NM_020899	NR_027463	K562
3	103	NM_020899	NR_037719	K562;MCF7
3	103	NM_020899	NR_037926	K562;MCF7
3	103	NM_021210	NR_024349	K562;MCF7
3	103	NM_024297	NM_203413	K562;MCF7
3	103	NM_024297	NM_203414	K562;MCF7
3	103	NM_024297	NM_203415	K562;MCF7
3	103	NM_024297	NR_029896	K562;MCF7
3	103	NM_024297	hsa-mir-324	K562;MCF7
3	103	NM_032356	NM_203411	K562;MCF7
3	103	NM_032356	NR_024349	K562
3	103	NM_053051	NR_024349	K562;MCF7
3	103	NM_144607	NM_203411	K562;MCF7
3	103	NM_144607	NR_024349	K562
3	103	NM_152766	NM_175734	K562
3	103	NM_152766	NM_178518	K562;MCF7
3	103	NM_172087	NM_198154	K562;MCF7
3	103	NM_172087	NR_002604	K562;MCF7
3	103	NM_172087	NR_002912	K562;MCF7
3	103	NM_172087	NR_002918	K562;MCF7
3	103	NM_172087	NR_024603	K562;MCF7
3	103	NM_172088	NM_198154	K562;MCF7
3	103	NM_172088	NR_002604	K562;MCF7
3	103	NM_172088	NR_002912	K562;MCF7
3	103	NM_172088	NR_002918	K562;MCF7
3	103	NM_172088	NR_024603	K562;MCF7
3	103	NM_175734	NM_199339	K562
3	103	NM_175734	NR_037719	K562
3	103	NM_178518	NM_198154	K562;MCF7
3	103	NM_178518	NR_037719	K562;MCF7
3	103	NM_198154	NR_002918	K562
3	103	NM_198154	NR_037926	K562;MCF7
3	103	NM_203411	NR_024349	K562
3	103	NM_203413	NR_029896	K562
3	103	NM_203413	hsa-mir-324	K562;MCF7
3	103	NM_203414	NR_029896	K562
3	103	NM_203414	hsa-mir-324	K562;MCF7
3	103	NM_203415	NR_029896	K562
3	103	NM_203415	hsa-mir-324	K562;MCF7
3	103	NR_002604	NR_002912	K562;MCF7
3	103	NR_002604	NR_002918	K562;MCF7
3	103	NR_002604	NR_024603	K562;MCF7
3	103	NR_002604	NR_037926	K562;MCF7
3	103	NR_002912	NR_002918	K562;MCF7
3	103	NR_002912	NR_024603	K562;MCF7
3	103	NR_002912	NR_037926	K562;MCF7
3	103	NR_002918	NR_024603	K562;MCF7
3	103	NR_002918	NR_027463	K562;MCF7
3	103	NR_002918	NR_037926	K562;MCF7
3	103	NR_024349	NR_030684	K562;MCF7
3	103	NR_024349	NR_030697	K562;MCF7
3	103	NR_024349	hsa-mir-4314	K562
3	103	NR_024603	NR_027463	K562;MCF7
3	103	NR_024603	NR_037926	K562;MCF7
3	103	NR_029896	hsa-mir-324	K562;MCF7
4	5	NM_000019	NM_000051	K562
4	5	NM_000019	NM_002519	K562
4	5	NM_000019	NM_003478	K562
4	5	NM_000051	NM_002519	K562
4	5	NM_000051	NM_004398	K562
4	5	NM_002519	NM_004398	K562
5	2	NM_000020	NM_001077401	K562
6	4	NM_000027	NM_018248	K562;MCF7
6	4	NM_001171988	NM_018248	K562;MCF7
6	4	NM_018248	NR_033655	K562;MCF7
7	16	NM_000028	NM_033055	K562
7	16	NM_000642	NM_033055	K562
7	16	NM_000643	NM_033055	K562
7	16	NM_000644	NM_033055	K562
7	16	NM_000646	NM_033055	K562
7	16	NM_001013660	NM_033055	K562
7	16	NM_001130841	NM_001918	K562
7	16	NM_001130841	NM_003672	K562
7	16	NM_001130841	NM_033312	K562
7	16	NM_001130841	NM_033313	K562
7	16	NM_001918	NM_003672	K562
7	16	NM_001918	NM_003729	K562
7	16	NM_001918	NM_033312	K562
7	16	NM_001918	NM_033313	K562
7	16	NM_001918	hsa-mir-553	K562
7	16	NM_003672	NM_003729	K562
7	16	NM_003672	NM_019083	K562
7	16	NM_003672	NM_033312	K562
7	16	NM_003672	NM_194292	K562
7	16	NM_003672	hsa-mir-553	K562
7	16	NM_003729	NM_033312	K562
7	16	NM_003729	NM_033313	K562
7	16	NM_019083	NM_033055	K562
7	16	NM_019083	NM_033312	K562
7	16	NM_019083	NM_033313	K562
7	16	NM_033055	NM_194292	K562
7	16	NM_033312	NM_033313	K562
7	16	NM_033312	NM_194292	K562
7	16	NM_033312	hsa-mir-553	K562
7	16	NM_033313	NM_194292	K562
7	16	NM_033313	hsa-mir-553	K562
8	18	NM_000031	NM_001244926	MCF7
8	18	NM_000031	NM_004697	MCF7
8	18	NM_000031	NM_017443	K562;MCF7
8	18	NM_000031	NM_017688	MCF7
8	18	NM_000031	NM_031219	K562;MCF7
8	18	NM_000031	NM_139286	MCF7
8	18	NM_000031	NM_152786	K562;MCF7
8	18	NM_000031	NR_027261	K562;MCF7
8	18	NM_001012361	NM_001244926	K562;MCF7
8	18	NM_001012361	NM_004697	K562;MCF7
8	18	NM_001012361	NM_017688	MCF7
8	18	NM_001012361	NM_139286	K562;MCF7
8	18	NM_001244926	NM_001859	K562;MCF7
8	18	NM_001244926	NM_004697	K562;MCF7
8	18	NM_001244926	NM_015258	K562;MCF7
8	18	NM_001244926	NM_017443	K562
8	18	NM_001244926	NM_139286	K562;MCF7
8	18	NM_001244926	NM_145051	K562
8	18	NM_001244926	NM_145241	K562;MCF7
8	18	NM_001244926	NM_152786	K562
8	18	NM_001244926	NR_027261	K562
8	18	NM_001859	NM_004697	K562;MCF7
8	18	NM_001859	NM_020979	MCF7
8	18	NM_001859	NM_139286	K562;MCF7
8	18	NM_001859	hsa-mir-4285	MCF7
8	18	NM_004697	NM_015258	K562;MCF7
8	18	NM_004697	NM_017443	K562
8	18	NM_004697	NM_139286	K562;MCF7
8	18	NM_004697	NM_145051	K562
8	18	NM_004697	NM_145241	K562;MCF7
8	18	NM_004697	NM_152786	K562
8	18	NM_004697	NR_027261	K562
8	18	NM_015258	NM_020979	MCF7
8	18	NM_015258	NM_139286	K562;MCF7
8	18	NM_015258	hsa-mir-4285	MCF7
8	18	NM_017443	NM_031219	K562;MCF7
8	18	NM_017443	NM_139286	K562
8	18	NM_017443	NM_152786	K562
8	18	NM_017443	NR_027261	K562
8	18	NM_017688	NM_145241	MCF7
8	18	NM_020979	NM_024653	K562;MCF7
8	18	NM_020979	NR_036245	K562;MCF7
8	18	NM_020979	hsa-mir-4285	K562;MCF7
8	18	NM_024653	hsa-mir-4285	K562;MCF7
8	18	NM_031219	NM_152786	K562;MCF7
8	18	NM_031219	NR_027261	K562;MCF7
8	18	NM_139286	NM_145051	K562
8	18	NM_139286	NM_145241	K562;MCF7
8	18	NM_139286	NM_152786	K562
8	18	NM_139286	NR_027261	K562
8	18	NM_152786	NR_027261	K562
8	18	NR_036245	hsa-mir-4285	K562;MCF7
9	43	NM_000033	NM_001142805	K562
9	43	NM_000033	NM_001142806	K562
9	43	NM_000033	NM_001163257	K562;MCF7
9	43	NM_000033	NM_001204526	K562
9	43	NM_000033	NM_001204527	K562
9	43	NM_000033	NM_003492	K562;MCF7
9	43	NM_000033	NM_004135	K562
9	43	NM_000033	NM_005334	K562;MCF7
9	43	NM_000033	NM_005393	K562;MCF7
9	43	NM_000033	NM_005629	K562
9	43	NM_000033	NM_006280	K562
9	43	NM_000033	NM_174869	K562
9	43	NM_000033	NR_037927	K562
9	43	NM_000033	hsa-mir-3202-1	K562;MCF7
9	43	NM_000054	NM_001146151	K562;MCF7
9	43	NM_000054	NM_001164741	K562
9	43	NM_000054	NM_001256119	K562
9	43	NM_000054	NM_001256120	K562
9	43	NM_000054	NM_001666	K562
9	43	NM_000054	NM_002910	K562
9	43	NM_000054	NM_003491	K562
9	43	NM_000054	NM_003492	K562
9	43	NM_000054	NM_005334	K562
9	43	NM_000054	NR_027419	K562;MCF7
9	43	NM_000054	hsa-mir-3202-1	K562
9	43	NM_001025242	NM_001025243	K562;MCF7
9	43	NM_001025242	NM_001569	K562;MCF7
9	43	NM_001025242	NM_003492	K562;MCF7
9	43	NM_001025242	NM_005334	K562;MCF7
9	43	NM_001025242	NR_031757	K562;MCF7
9	43	NM_001025242	hsa-mir-3202-1	K562;MCF7
9	43	NM_001025243	NM_001569	K562;MCF7
9	43	NM_001025243	NM_003492	K562;MCF7
9	43	NM_001025243	NM_005334	K562;MCF7
9	43	NM_001025243	NR_031757	K562;MCF7
9	43	NM_001025243	hsa-mir-3202-1	K562;MCF7
9	43	NM_001110792	NM_003492	K562;MCF7
9	43	NM_001110792	NM_005334	K562;MCF7
9	43	NM_001110792	hsa-mir-3202-1	K562;MCF7
9	43	NM_001130997	NM_001142805	K562
9	43	NM_001130997	NM_001142806	K562
9	43	NM_001130997	NM_005629	K562
9	43	NM_001139441	NM_001142805	K562
9	43	NM_001139441	NM_001142806	K562
9	43	NM_001139441	NM_001163257	K562;MCF7
9	43	NM_001139441	NM_001204526	K562
9	43	NM_001139441	NM_001204527	K562
9	43	NM_001139441	NM_003492	K562;MCF7
9	43	NM_001139441	NM_004135	K562
9	43	NM_001139441	NM_005334	K562;MCF7
9	43	NM_001139441	NM_005393	K562;MCF7
9	43	NM_001139441	NM_005629	K562
9	43	NM_001139441	NM_006280	K562
9	43	NM_001139441	NM_174869	K562
9	43	NM_001139441	NR_037927	K562
9	43	NM_001139441	hsa-mir-3202-1	K562;MCF7
9	43	NM_001139457	NM_001142805	K562
9	43	NM_001139457	NM_001142806	K562
9	43	NM_001139457	NM_001163257	K562;MCF7
9	43	NM_001139457	NM_001204526	K562
9	43	NM_001139457	NM_001204527	K562
9	43	NM_001139457	NM_003492	K562;MCF7
9	43	NM_001139457	NM_004135	K562
9	43	NM_001139457	NM_005334	K562;MCF7
9	43	NM_001139457	NM_005393	K562;MCF7
9	43	NM_001139457	NM_005629	K562
9	43	NM_001139457	NM_006280	K562
9	43	NM_001139457	NM_174869	K562
9	43	NM_001139457	NR_037927	K562
9	43	NM_001139457	hsa-mir-3202-1	K562;MCF7
9	43	NM_001142805	NM_001142806	K562;MCF7
9	43	NM_001142805	NM_001164741	K562
9	43	NM_001142805	NM_001256447	K562
9	43	NM_001142805	NM_001666	K562
9	43	NM_001142805	NM_005629	K562;MCF7
9	43	NM_001142805	NM_005745	K562
9	43	NM_001142805	NM_152274	K562
9	43	NM_001142805	NR_024450	K562
9	43	NM_001142806	NM_001164741	K562
9	43	NM_001142806	NM_001256447	K562
9	43	NM_001142806	NM_001666	K562
9	43	NM_001142806	NM_005629	K562;MCF7
9	43	NM_001142806	NM_005745	K562
9	43	NM_001142806	NM_152274	K562
9	43	NM_001142806	NR_024450	K562
9	43	NM_001146151	NM_001164741	K562
9	43	NM_001146151	NM_001256119	K562
9	43	NM_001146151	NM_001256120	K562
9	43	NM_001146151	NM_001666	K562
9	43	NM_001146151	NM_002910	K562
9	43	NM_001146151	NM_003491	K562
9	43	NM_001146151	NM_003492	K562
9	43	NM_001146151	NM_005334	K562
9	43	NM_001146151	NR_027419	K562;MCF7
9	43	NM_001146151	hsa-mir-3202-1	K562
9	43	NM_001163257	NM_001164741	K562
9	43	NM_001163257	NM_001170760	K562;MCF7
9	43	NM_001163257	NM_001170761	K562;MCF7
9	43	NM_001163257	NM_001204526	K562;MCF7
9	43	NM_001163257	NM_001204527	K562;MCF7
9	43	NM_001163257	NM_001256447	K562;MCF7
9	43	NM_001163257	NM_001666	K562
9	43	NM_001163257	NM_003492	K562
9	43	NM_001163257	NM_004135	K562;MCF7
9	43	NM_001163257	NM_005334	K562
9	43	NM_001163257	NM_005745	K562;MCF7
9	43	NM_001163257	NM_006280	K562;MCF7
9	43	NM_001163257	NM_014370	K562;MCF7
9	43	NM_001163257	NM_174869	K562;MCF7
9	43	NM_001163257	NR_024450	K562;MCF7
9	43	NM_001163257	NR_037927	K562;MCF7
9	43	NM_001163257	hsa-mir-3202-1	K562
9	43	NM_001164741	NM_001204526	K562
9	43	NM_001164741	NM_001204527	K562
9	43	NM_001164741	NM_001256119	K562;MCF7
9	43	NM_001164741	NM_001256120	K562;MCF7
9	43	NM_001164741	NM_001666	K562;MCF7
9	43	NM_001164741	NM_002910	K562;MCF7
9	43	NM_001164741	NM_003491	K562;MCF7
9	43	NM_001164741	NM_003492	K562;MCF7
9	43	NM_001164741	NM_004135	K562
9	43	NM_001164741	NM_005334	K562;MCF7
9	43	NM_001164741	NM_005393	K562
9	43	NM_001164741	NM_005629	K562
9	43	NM_001164741	NM_006280	K562
9	43	NM_001164741	NM_174869	K562
9	43	NM_001164741	NR_027419	K562
9	43	NM_001164741	NR_037927	K562
9	43	NM_001164741	hsa-mir-3202-1	K562;MCF7
9	43	NM_001170760	NM_001170761	K562;MCF7
9	43	NM_001170760	NM_001204526	K562;MCF7
9	43	NM_001170760	NM_001204527	K562;MCF7
9	43	NM_001170760	NM_004135	K562;MCF7
9	43	NM_001170760	NM_005393	K562;MCF7
9	43	NM_001170760	NM_006280	K562;MCF7
9	43	NM_001170760	NM_014370	K562;MCF7
9	43	NM_001170760	NM_174869	K562;MCF7
9	43	NM_001170760	NR_037927	K562;MCF7
9	43	NM_001170761	NM_001204526	K562;MCF7
9	43	NM_001170761	NM_001204527	K562;MCF7
9	43	NM_001170761	NM_004135	K562;MCF7
9	43	NM_001170761	NM_005393	K562;MCF7
9	43	NM_001170761	NM_006280	K562;MCF7
9	43	NM_001170761	NM_014370	K562;MCF7
9	43	NM_001170761	NM_174869	K562;MCF7
9	43	NM_001170761	NR_037927	K562;MCF7
9	43	NM_001204526	NM_001204527	K562;MCF7
9	43	NM_001204526	NM_001256447	K562
9	43	NM_001204526	NM_001666	K562
9	43	NM_001204526	NM_003492	K562;MCF7
9	43	NM_001204526	NM_005334	K562;MCF7
9	43	NM_001204526	NM_005393	K562;MCF7
9	43	NM_001204526	NM_005745	K562
9	43	NM_001204526	NM_006280	K562;MCF7
9	43	NM_001204526	NM_014370	MCF7
9	43	NM_001204526	NR_024450	K562
9	43	NM_001204526	NR_037927	K562;MCF7
9	43	NM_001204526	hsa-mir-3202-1	K562;MCF7
9	43	NM_001204527	NM_001256447	K562
9	43	NM_001204527	NM_001666	K562
9	43	NM_001204527	NM_003492	K562;MCF7
9	43	NM_001204527	NM_004135	K562;MCF7
9	43	NM_001204527	NM_005334	K562;MCF7
9	43	NM_001204527	NM_005393	K562;MCF7
9	43	NM_001204527	NM_005745	K562
9	43	NM_001204527	NM_006280	K562;MCF7
9	43	NM_001204527	NM_014370	MCF7
9	43	NM_001204527	NR_024450	K562
9	43	NM_001204527	NR_037927	K562;MCF7
9	43	NM_001204527	hsa-mir-3202-1	K562;MCF7
9	43	NM_001256119	NM_001256120	K562
9	43	NM_001256119	NM_001666	K562;MCF7
9	43	NM_001256119	NM_002910	K562;MCF7
9	43	NM_001256119	NM_003491	K562
9	43	NM_001256119	NM_003492	K562
9	43	NM_001256119	NM_005334	K562
9	43	NM_001256119	hsa-mir-3202-1	K562
9	43	NM_001256120	NM_001666	K562;MCF7
9	43	NM_001256120	NM_002910	K562;MCF7
9	43	NM_001256120	NM_003491	K562
9	43	NM_001256120	NM_003492	K562
9	43	NM_001256120	NM_005334	K562
9	43	NM_001256120	hsa-mir-3202-1	K562
9	43	NM_001256447	NM_003492	K562;MCF7
9	43	NM_001256447	NM_004135	K562
9	43	NM_001256447	NM_005334	K562;MCF7
9	43	NM_001256447	NM_005393	K562;MCF7
9	43	NM_001256447	NM_005629	K562
9	43	NM_001256447	NM_006280	K562
9	43	NM_001256447	NM_174869	K562
9	43	NM_001256447	NR_037927	K562
9	43	NM_001256447	hsa-mir-3202-1	K562;MCF7
9	43	NM_001569	NM_003492	K562;MCF7
9	43	NM_001569	NM_005334	K562;MCF7
9	43	NM_001569	NR_031757	K562;MCF7
9	43	NM_001569	hsa-mir-3202-1	K562;MCF7
9	43	NM_001666	NM_002910	K562;MCF7
9	43	NM_001666	NM_003491	K562;MCF7
9	43	NM_001666	NM_003492	K562;MCF7
9	43	NM_001666	NM_004135	K562
9	43	NM_001666	NM_005334	K562;MCF7
9	43	NM_001666	NM_005393	K562
9	43	NM_001666	NM_005629	K562
9	43	NM_001666	NM_006280	K562
9	43	NM_001666	NM_174869	K562
9	43	NM_001666	NR_027419	K562
9	43	NM_001666	NR_037927	K562
9	43	NM_001666	hsa-mir-3202-1	K562;MCF7
9	43	NM_002910	NM_003491	K562;MCF7
9	43	NM_002910	NM_003492	K562;MCF7
9	43	NM_002910	NM_005334	K562;MCF7
9	43	NM_002910	hsa-mir-3202-1	K562;MCF7
9	43	NM_003491	NM_003492	K562
9	43	NM_003491	NM_005334	K562
9	43	NM_003491	NR_027419	K562
9	43	NM_003491	hsa-mir-3202-1	K562
9	43	NM_003492	NM_004135	K562;MCF7
9	43	NM_003492	NM_004992	K562;MCF7
9	43	NM_003492	NM_005334	K562;MCF7
9	43	NM_003492	NM_005393	K562
9	43	NM_003492	NM_005745	K562;MCF7
9	43	NM_003492	NM_006280	K562;MCF7
9	43	NM_003492	NM_174869	K562;MCF7
9	43	NM_003492	NR_024450	K562;MCF7
9	43	NM_003492	NR_027419	K562
9	43	NM_003492	NR_031757	K562;MCF7
9	43	NM_003492	NR_036174	K562
9	43	NM_003492	NR_036175	K562
9	43	NM_003492	NR_037927	K562;MCF7
9	43	NM_003492	hsa-mir-3202-1	K562;MCF7
9	43	NM_003492	hsa-mir-3202-2	K562
9	43	NM_004135	NM_005334	K562;MCF7
9	43	NM_004135	NM_005393	K562;MCF7
9	43	NM_004135	NM_005745	K562
9	43	NM_004135	NM_006280	K562;MCF7
9	43	NM_004135	NM_014370	K562;MCF7
9	43	NM_004135	NM_174869	K562;MCF7
9	43	NM_004135	NR_024450	K562
9	43	NM_004135	NR_037927	K562;MCF7
9	43	NM_004135	hsa-mir-3202-1	K562;MCF7
9	43	NM_004992	NM_005334	K562;MCF7
9	43	NM_004992	hsa-mir-3202-1	K562;MCF7
9	43	NM_005334	NM_005393	K562
9	43	NM_005334	NM_005745	K562;MCF7
9	43	NM_005334	NM_006280	K562;MCF7
9	43	NM_005334	NM_174869	K562;MCF7
9	43	NM_005334	NR_024450	K562;MCF7
9	43	NM_005334	NR_027419	K562
9	43	NM_005334	NR_031757	K562;MCF7
9	43	NM_005334	NR_036174	K562
9	43	NM_005334	NR_036175	K562
9	43	NM_005334	NR_037927	K562;MCF7
9	43	NM_005334	hsa-mir-3202-1	K562;MCF7
9	43	NM_005334	hsa-mir-3202-2	K562
9	43	NM_005393	NM_005745	K562;MCF7
9	43	NM_005393	NM_006280	K562;MCF7
9	43	NM_005393	NM_014370	K562;MCF7
9	43	NM_005393	NM_174869	K562;MCF7
9	43	NM_005393	NR_024450	K562;MCF7
9	43	NM_005393	NR_037927	K562;MCF7
9	43	NM_005393	hsa-mir-3202-1	K562
9	43	NM_005629	NM_005745	K562
9	43	NM_005629	NM_152274	K562
9	43	NM_005629	NR_024450	K562
9	43	NM_005745	NM_006280	K562
9	43	NM_005745	NM_174869	K562
9	43	NM_005745	NR_037927	K562
9	43	NM_005745	hsa-mir-3202-1	K562;MCF7
9	43	NM_006280	NM_014370	K562;MCF7
9	43	NM_006280	NR_024450	K562
9	43	NM_006280	hsa-mir-3202-1	K562;MCF7
9	43	NM_014370	NM_174869	K562;MCF7
9	43	NM_014370	NR_037927	K562;MCF7
9	43	NM_174869	NR_024450	K562
9	43	NM_174869	NR_037927	K562;MCF7
9	43	NM_174869	hsa-mir-3202-1	K562;MCF7
9	43	NR_024450	NR_037927	K562
9	43	NR_024450	hsa-mir-3202-1	K562;MCF7
9	43	NR_027419	hsa-mir-3202-1	K562
9	43	NR_031757	hsa-mir-3202-1	K562;MCF7
9	43	NR_036174	hsa-mir-3202-1	K562
9	43	NR_036175	hsa-mir-3202-1	K562
9	43	NR_037927	hsa-mir-3202-1	K562;MCF7
9	43	hsa-mir-3202-1	hsa-mir-3202-2	K562
10	50	NM_000034	NM_001127617	K562;MCF7
10	50	NM_000034	NM_001145524	K562;MCF7
10	50	NM_000034	NM_001243177	K562;MCF7
10	50	NM_000034	NM_002720	K562;MCF7
10	50	NM_000034	NM_004608	K562;MCF7
10	50	NM_000034	NM_031477	K562;MCF7
10	50	NM_000034	NM_184041	K562;MCF7
10	50	NM_000034	NM_184043	K562;MCF7
10	50	NM_001040056	NM_001127617	K562;MCF7
10	50	NM_001040056	NM_001145524	MCF7
10	50	NM_001040056	NM_001243177	K562;MCF7
10	50	NM_001040056	NM_024307	K562;MCF7
10	50	NM_001040056	NM_031477	MCF7
10	50	NM_001040056	NM_184041	K562;MCF7
10	50	NM_001040056	NM_184043	K562;MCF7
10	50	NM_001042539	NM_001109659	K562;MCF7
10	50	NM_001042539	NM_001109660	K562;MCF7
10	50	NM_001042539	NM_001127617	K562;MCF7
10	50	NM_001042539	NM_001243177	K562;MCF7
10	50	NM_001042539	NM_001256269	K562;MCF7
10	50	NM_001042539	NM_001256270	MCF7
10	50	NM_001042539	NM_001256442	K562;MCF7
10	50	NM_001042539	NM_001256443	K562;MCF7
10	50	NM_001042539	NM_002383	K562;MCF7
10	50	NM_001042539	NM_005115	K562;MCF7
10	50	NM_001042539	NM_006319	K562;MCF7
10	50	NM_001042539	NM_007317	MCF7
10	50	NM_001042539	NM_017458	K562;MCF7
10	50	NM_001042539	NM_024516	K562;MCF7
10	50	NM_001042539	NM_145239	K562;MCF7
10	50	NM_001042539	NM_184041	K562;MCF7
10	50	NM_001042539	NM_184043	K562;MCF7
10	50	NM_001042539	NR_015396	K562;MCF7
10	50	NM_001042539	NR_024370	K562;MCF7
10	50	NM_001083613	NM_001252043	K562;MCF7
10	50	NM_001083613	NM_004783	K562;MCF7
10	50	NM_001083613	NM_016151	K562;MCF7
10	50	NM_001109659	NM_001256442	K562;MCF7
10	50	NM_001109659	NM_001256443	K562;MCF7
10	50	NM_001109659	NM_002383	K562;MCF7
10	50	NM_001109659	NM_145239	K562;MCF7
10	50	NM_001109660	NM_001256442	K562;MCF7
10	50	NM_001109660	NM_001256443	K562;MCF7
10	50	NM_001109660	NM_002383	K562;MCF7
10	50	NM_001109660	NM_145239	K562;MCF7
10	50	NM_001109891	NM_001127617	K562;MCF7
10	50	NM_001109891	NM_001145524	MCF7
10	50	NM_001109891	NM_001243177	K562;MCF7
10	50	NM_001109891	NM_024307	K562;MCF7
10	50	NM_001109891	NM_031477	MCF7
10	50	NM_001109891	NM_184041	K562;MCF7
10	50	NM_001109891	NM_184043	K562;MCF7
10	50	NM_001114099	NM_006319	K562;MCF7
10	50	NM_001114099	NM_178863	MCF7
10	50	NM_001114099	NR_015396	K562;MCF7
10	50	NM_001114099	NR_024370	K562;MCF7
10	50	NM_001114100	NM_006319	K562;MCF7
10	50	NM_001114100	NM_178863	MCF7
10	50	NM_001114100	NR_015396	K562;MCF7
10	50	NM_001114100	NR_024370	K562;MCF7
10	50	NM_001127617	NM_001145524	K562;MCF7
10	50	NM_001127617	NM_001243177	K562;MCF7
10	50	NM_001127617	NM_002383	K562;MCF7
10	50	NM_001127617	NM_002720	K562;MCF7
10	50	NM_001127617	NM_002746	K562;MCF7
10	50	NM_001127617	NM_004608	K562;MCF7
10	50	NM_001127617	NM_031477	K562;MCF7
10	50	NM_001127617	NM_184041	K562;MCF7
10	50	NM_001127617	NM_184043	K562;MCF7
10	50	NM_001127617	NR_002454	K562;MCF7
10	50	NM_001145524	NM_001193333	K562
10	50	NM_001145524	NM_001243177	K562;MCF7
10	50	NM_001145524	NM_002720	MCF7
10	50	NM_001145524	NM_002746	MCF7
10	50	NM_001145524	NM_004608	MCF7
10	50	NM_001145524	NM_007074	K562
10	50	NM_001145524	NM_024307	K562;MCF7
10	50	NM_001145524	NM_184041	MCF7
10	50	NM_001145524	NM_184043	MCF7
10	50	NM_001145524	NR_002454	K562
10	50	NM_001193333	NM_004608	K562
10	50	NM_001193333	NM_031477	K562
10	50	NM_001197323	NM_001252043	K562;MCF7
10	50	NM_001197323	NM_003586	K562;MCF7
10	50	NM_001197323	NM_003609	K562
10	50	NM_001197323	NM_004783	K562;MCF7
10	50	NM_001197323	NM_016151	K562;MCF7
10	50	NM_001197323	NM_173618	K562
10	50	NM_001197323	NM_178863	K562;MCF7
10	50	NM_001243177	NM_002383	K562;MCF7
10	50	NM_001243177	NM_002720	K562;MCF7
10	50	NM_001243177	NM_002746	K562;MCF7
10	50	NM_001243177	NM_004608	K562;MCF7
10	50	NM_001243177	NM_031477	K562;MCF7
10	50	NM_001243177	NM_184041	K562;MCF7
10	50	NM_001243177	NM_184043	K562;MCF7
10	50	NM_001243177	NR_002454	K562;MCF7
10	50	NM_001243332	NM_006319	K562;MCF7
10	50	NM_001243332	NM_178863	MCF7
10	50	NM_001243332	NR_015396	K562;MCF7
10	50	NM_001243332	NR_024370	K562;MCF7
10	50	NM_001243333	NM_006319	K562;MCF7
10	50	NM_001243333	NM_178863	MCF7
10	50	NM_001243333	NR_015396	K562;MCF7
10	50	NM_001243333	NR_024370	K562;MCF7
10	50	NM_001252043	NM_003609	K562;MCF7
10	50	NM_001252043	NM_173618	K562;MCF7
10	50	NM_001252043	NM_178863	K562;MCF7
10	50	NM_001252043	NM_194280	K562;MCF7
10	50	NM_001256269	NM_001256270	K562
10	50	NM_001256269	NM_001256442	K562;MCF7
10	50	NM_001256269	NM_001256443	K562;MCF7
10	50	NM_001256269	NM_002383	K562;MCF7
10	50	NM_001256269	NM_005115	K562
10	50	NM_001256269	NM_007317	K562
10	50	NM_001256269	NM_017458	K562
10	50	NM_001256269	NM_024516	K562;MCF7
10	50	NM_001256269	NM_145239	K562;MCF7
10	50	NM_001256269	NM_152338	K562;MCF7
10	50	NM_001256270	NM_001256442	K562;MCF7
10	50	NM_001256270	NM_001256443	K562;MCF7
10	50	NM_001256270	NM_002383	K562;MCF7
10	50	NM_001256270	NM_005115	K562
10	50	NM_001256270	NM_007317	K562
10	50	NM_001256270	NM_017458	K562
10	50	NM_001256270	NM_024516	K562;MCF7
10	50	NM_001256270	NM_145239	K562;MCF7
10	50	NM_001256270	NM_152338	K562;MCF7
10	50	NM_001256442	NM_001256443	K562;MCF7
10	50	NM_001256442	NM_002383	K562;MCF7
10	50	NM_001256442	NM_005115	K562;MCF7
10	50	NM_001256442	NM_017458	K562;MCF7
10	50	NM_001256442	NM_024516	K562;MCF7
10	50	NM_001256442	NM_145239	K562;MCF7
10	50	NM_001256443	NM_002383	K562;MCF7
10	50	NM_001256443	NM_005115	K562;MCF7
10	50	NM_001256443	NM_017458	K562;MCF7
10	50	NM_001256443	NM_024516	K562;MCF7
10	50	NM_001256443	NM_145239	K562;MCF7
10	50	NM_002383	NM_005115	K562;MCF7
10	50	NM_002383	NM_006319	K562;MCF7
10	50	NM_002383	NM_007317	K562;MCF7
10	50	NM_002383	NM_017458	K562;MCF7
10	50	NM_002383	NM_024516	K562;MCF7
10	50	NM_002383	NM_145239	K562;MCF7
10	50	NM_002383	NM_184041	K562;MCF7
10	50	NM_002383	NM_184043	K562;MCF7
10	50	NM_002383	NR_015396	K562;MCF7
10	50	NM_002383	NR_024370	K562;MCF7
10	50	NM_002720	NM_004608	K562;MCF7
10	50	NM_002720	NM_031477	K562;MCF7
10	50	NM_002720	NM_184041	K562;MCF7
10	50	NM_002720	NM_184043	MCF7
10	50	NM_002746	NM_024307	K562;MCF7
10	50	NM_002746	NM_031477	MCF7
10	50	NM_002746	NM_184041	K562;MCF7
10	50	NM_002746	NM_184043	K562;MCF7
10	50	NM_003586	NM_003609	K562;MCF7
10	50	NM_003586	NM_173618	K562;MCF7
10	50	NM_003609	NM_004783	K562;MCF7
10	50	NM_003609	NM_016151	K562;MCF7
10	50	NM_003609	NM_173618	K562
10	50	NM_003609	NM_178863	K562;MCF7
10	50	NM_004608	NM_007074	K562
10	50	NM_004608	NM_031477	K562;MCF7
10	50	NM_004608	NM_184041	K562;MCF7
10	50	NM_004608	NM_184043	MCF7
10	50	NM_004608	NR_002454	K562
10	50	NM_004783	NM_173618	K562;MCF7
10	50	NM_004783	NM_178863	K562;MCF7
10	50	NM_004783	NM_194280	K562;MCF7
10	50	NM_005115	NM_007317	K562
10	50	NM_005115	NM_017458	K562;MCF7
10	50	NM_005115	NM_024516	K562;MCF7
10	50	NM_005115	NM_145239	K562
10	50	NM_006319	NM_012410	K562;MCF7
10	50	NM_006319	NM_181718	MCF7
10	50	NM_006319	NM_201575	K562;MCF7
10	50	NM_007074	NM_031477	K562
10	50	NM_007317	NM_017458	K562
10	50	NM_007317	NM_024516	K562;MCF7
10	50	NM_007317	NM_145239	K562;MCF7
10	50	NM_007317	NM_152338	K562;MCF7
10	50	NM_012410	NM_178863	MCF7
10	50	NM_012410	NR_015396	K562;MCF7
10	50	NM_012410	NR_024370	K562;MCF7
10	50	NM_016151	NM_173618	K562;MCF7
10	50	NM_016151	NM_178863	K562;MCF7
10	50	NM_016151	NM_194280	K562;MCF7
10	50	NM_017458	NM_024516	K562;MCF7
10	50	NM_017458	NM_145239	K562
10	50	NM_024307	NM_031477	K562;MCF7
10	50	NM_024516	NM_145239	K562;MCF7
10	50	NM_031477	NM_184041	K562;MCF7
10	50	NM_031477	NM_184043	MCF7
10	50	NM_031477	NR_002454	K562
10	50	NM_173618	NM_178863	K562;MCF7
10	50	NM_178863	NM_181718	MCF7
10	50	NM_178863	NM_201575	MCF7
10	50	NM_181718	NR_015396	MCF7
10	50	NM_181718	NR_024370	MCF7
10	50	NM_184041	NM_184043	K562;MCF7
10	50	NM_184041	NR_002454	K562;MCF7
10	50	NM_184043	NR_002454	K562;MCF7
10	50	NM_201575	NR_015396	K562;MCF7
10	50	NM_201575	NR_024370	K562;MCF7
11	4	NM_000037	NM_020475	K562
11	4	NM_000037	NM_020476	K562
11	4	NM_000037	NM_020477	K562
11	4	NM_020475	NM_020476	K562
11	4	NM_020475	NM_020477	K562
11	4	NM_020476	NM_020477	K562
12	3	NM_000038	NM_001127511	K562
12	3	NM_001127510	NM_001127511	K562
13	23	NM_000041	NM_001128916	K562
13	23	NM_000041	NM_001294	K562
13	23	NM_000041	NM_001645	K562;MCF7
13	23	NM_000041	NR_028412	K562
13	23	NM_000041	NR_028413	K562
13	23	NM_000041	NR_028414	K562
13	23	NM_000041	NR_040006	K562
13	23	NM_001007269	NM_007056	K562;MCF7
13	23	NM_001007269	NM_019121	K562;MCF7
13	23	NM_001007270	NM_007056	K562;MCF7
13	23	NM_001007270	NM_019121	K562;MCF7
13	23	NM_001013257	NM_001042724	MCF7
13	23	NM_001013257	NM_002856	MCF7
13	23	NM_001042724	NM_001128916	K562;MCF7
13	23	NM_001042724	NM_001128917	K562;MCF7
13	23	NM_001042724	NM_005178	K562;MCF7
13	23	NM_001042724	NM_005581	MCF7
13	23	NM_001042724	NM_006114	K562;MCF7
13	23	NM_001128916	NM_001128917	K562
13	23	NM_001128916	NM_001294	K562
13	23	NM_001128916	NM_001645	K562
13	23	NM_001128916	NM_002856	K562;MCF7
13	23	NM_001128916	NM_006114	K562
13	23	NM_001128916	NM_007056	K562
13	23	NM_001128916	NR_040006	K562
13	23	NM_001128916	NR_040007	K562
13	23	NM_001128917	NM_001294	K562
13	23	NM_001128917	NM_001645	K562
13	23	NM_001128917	NM_002856	K562;MCF7
13	23	NM_001128917	NM_006114	K562
13	23	NM_001128917	NM_007056	K562
13	23	NM_001128917	NR_040006	K562
13	23	NM_001128917	NR_040007	K562
13	23	NM_001294	NM_006114	K562
13	23	NM_001645	NM_006114	K562
13	23	NM_002856	NM_005178	K562;MCF7
13	23	NM_002856	NM_005581	MCF7
13	23	NM_002856	NM_006114	K562;MCF7
13	23	NM_006114	NM_007056	K562
13	23	NM_006114	NR_040006	K562
13	23	NM_006114	NR_040007	K562
13	23	NM_006509	NM_019121	K562;MCF7
13	23	NM_007056	NM_024707	K562;MCF7
13	23	NM_007056	NM_145288	K562;MCF7
13	23	NM_019121	NM_024707	K562;MCF7
13	23	NM_019121	NM_145288	K562;MCF7
14	2	NM_000052	NM_001866	K562
15	7	NM_000053	NM_021645	K562
15	7	NM_000053	NM_199289	K562
15	7	NM_001004127	NM_021645	K562
15	7	NM_001004127	NM_199289	K562
15	7	NM_001005918	NM_021645	K562
15	7	NM_001005918	NM_199289	K562
15	7	NM_001243182	NM_021645	K562
15	7	NM_001243182	NM_199289	K562
15	7	NM_021645	NR_036571	K562
15	7	NM_199289	NR_036571	K562
16	16	NM_000057	NM_002569	K562;MCF7
16	16	NM_001017919	NM_001039675	K562;MCF7
16	16	NM_001017919	NM_003981	K562
16	16	NM_001017919	NM_006122	K562
16	16	NM_001017919	NM_018668	K562;MCF7
16	16	NM_001017919	NM_018671	K562;MCF7
16	16	NM_001017919	NM_033544	K562;MCF7
16	16	NM_001017919	NM_198527	K562;MCF7
16	16	NM_001017919	NM_199413	K562
16	16	NM_001017919	NM_199414	K562
16	16	NM_001039675	NM_003981	K562;MCF7
16	16	NM_001039675	NM_006122	K562;MCF7
16	16	NM_001039675	NM_018671	K562;MCF7
16	16	NM_001039675	NM_033544	K562;MCF7
16	16	NM_001039675	NM_198527	K562;MCF7
16	16	NM_001039675	NM_199413	K562;MCF7
16	16	NM_001039675	NM_199414	K562;MCF7
16	16	NM_001143783	NM_001143785	K562
16	16	NM_001143783	NM_006122	K562
16	16	NM_001143784	NM_001143785	K562
16	16	NM_001143784	NM_006122	K562
16	16	NM_001143785	NM_002005	K562
16	16	NM_001143785	NM_002569	K562
16	16	NM_001143785	NM_006122	K562
16	16	NM_002005	NM_002569	K562
16	16	NM_002005	NM_006122	K562
16	16	NM_002569	NM_006122	K562;MCF7
16	16	NM_003981	NM_018668	K562;MCF7
16	16	NM_003981	NM_018671	K562;MCF7
16	16	NM_003981	NM_033544	K562
16	16	NM_003981	NM_198527	K562;MCF7
16	16	NM_006122	NM_018671	K562;MCF7
16	16	NM_006122	NM_033544	K562
16	16	NM_006122	NM_198527	K562;MCF7
16	16	NM_018668	NM_033544	K562;MCF7
16	16	NM_018668	NM_199413	K562;MCF7
16	16	NM_018668	NM_199414	K562;MCF7
16	16	NM_018671	NM_033544	K562;MCF7
16	16	NM_018671	NM_198527	K562;MCF7
16	16	NM_018671	NM_199413	K562;MCF7
16	16	NM_018671	NM_199414	K562;MCF7
16	16	NM_033544	NM_198527	K562;MCF7
16	16	NM_033544	NM_199413	K562
16	16	NM_033544	NM_199414	K562
16	16	NM_198527	NM_199413	K562;MCF7
16	16	NM_198527	NM_199414	K562;MCF7
17	11	NM_000061	NM_000169	K562
17	11	NM_000061	NM_001032393	K562
17	11	NM_000061	NM_001145951	K562;MCF7
17	11	NM_000061	NM_001199972	K562
17	11	NM_000061	NM_001199973	K562
17	11	NM_000061	NM_001199974	K562
17	11	NM_000061	NM_004085	K562;MCF7
17	11	NM_000061	NM_019597	K562
17	11	NM_000061	NM_021029	K562
17	11	NM_000061	NR_028407	K562
17	11	NM_000169	NM_001199972	K562;MCF7
17	11	NM_000169	NM_001199973	K562;MCF7
17	11	NM_000169	NM_001199974	K562;MCF7
17	11	NM_000169	NM_021029	K562;MCF7
17	11	NM_000169	NR_028407	K562
17	11	NM_001032393	NM_001199972	K562;MCF7
17	11	NM_001032393	NM_001199973	K562;MCF7
17	11	NM_001032393	NM_001199974	K562;MCF7
17	11	NM_001032393	NM_021029	K562;MCF7
17	11	NM_001032393	NR_028407	K562
17	11	NM_001145951	NM_001199972	K562;MCF7
17	11	NM_001145951	NM_001199973	K562;MCF7
17	11	NM_001145951	NM_001199974	K562;MCF7
17	11	NM_001145951	NM_021029	K562;MCF7
17	11	NM_001199972	NM_001199973	K562
17	11	NM_001199972	NM_001199974	K562
17	11	NM_001199972	NM_004085	K562;MCF7
17	11	NM_001199972	NM_019597	K562;MCF7
17	11	NM_001199972	NM_021029	K562
17	11	NM_001199972	NR_028407	K562
17	11	NM_001199973	NM_001199974	K562
17	11	NM_001199973	NM_004085	K562;MCF7
17	11	NM_001199973	NM_019597	K562;MCF7
17	11	NM_001199973	NM_021029	K562
17	11	NM_001199973	NR_028407	K562
17	11	NM_001199974	NM_004085	K562;MCF7
17	11	NM_001199974	NM_019597	K562;MCF7
17	11	NM_001199974	NM_021029	K562
17	11	NM_001199974	NR_028407	K562
17	11	NM_004085	NM_021029	K562;MCF7
17	11	NM_019597	NM_021029	K562;MCF7
17	11	NM_019597	NR_028407	K562
17	11	NM_021029	NR_028407	K562
18	114	NM_000063	NM_001710	K562;MCF7
18	114	NM_000063	NM_002904	K562
18	114	NM_000063	NM_006929	K562
18	114	NM_000063	NR_031601	K562
18	114	NM_000063	hsa-mir-1236	K562
18	114	NM_000247	NM_001177519	K562
18	114	NM_000247	NR_036523	K562
18	114	NM_000434	NM_001040437	K562;MCF7
18	114	NM_000434	NM_001040438	K562;MCF7
18	114	NM_000434	NM_001098534	K562
18	114	NM_000434	NM_001178063	K562;MCF7
18	114	NM_000434	NM_001199237	K562
18	114	NM_000434	NM_001199238	K562
18	114	NM_000434	NM_001199239	K562
18	114	NM_000434	NM_001199240	K562
18	114	NM_000434	NM_001199697	K562
18	114	NM_000434	NM_001199698	K562
18	114	NM_000434	NM_001256169	K562
18	114	NM_000434	NM_001320	K562
18	114	NM_000434	NM_004639	K562
18	114	NM_000434	NM_005345	K562;MCF7
18	114	NM_000434	NM_005346	K562
18	114	NM_000434	NM_005527	K562;MCF7
18	114	NM_000434	NM_006295	K562;MCF7
18	114	NM_000434	NM_006709	K562;MCF7
18	114	NM_000434	NM_013974	K562
18	114	NM_000434	NM_019101	K562
18	114	NM_000434	NM_021177	K562
18	114	NM_000434	NM_021184	K562
18	114	NM_000434	NM_025256	K562;MCF7
18	114	NM_000434	NM_033177	K562
18	114	NM_000434	NM_080702	K562
18	114	NM_000434	NM_080703	K562
18	114	NM_000434	NM_181842	K562
18	114	NM_000434	NR_002742	K562;MCF7
18	114	NM_000434	NR_002745	K562;MCF7
18	114	NM_000434	NR_045828	K562
18	114	NM_000594	NM_000595	K562;MCF7
18	114	NM_000594	NM_001159740	K562;MCF7
18	114	NM_000594	NM_001166538	K562;MCF7
18	114	NM_000594	NM_002341	K562;MCF7
18	114	NM_000594	NM_004640	K562
18	114	NM_000594	NM_007161	K562;MCF7
18	114	NM_000594	NM_009588	K562;MCF7
18	114	NM_000594	NM_080598	K562
18	114	NM_000594	NM_205837	K562;MCF7
18	114	NM_000594	NM_205838	K562;MCF7
18	114	NM_000594	NM_205839	K562;MCF7
18	114	NM_000594	NM_205840	K562;MCF7
18	114	NM_000594	NR_003065	K562
18	114	NM_000594	NR_003140	K562
18	114	NM_000594	NR_029461	K562;MCF7
18	114	NM_000594	NR_029462	K562;MCF7
18	114	NM_000594	NR_037852	K562
18	114	NM_000595	NM_002341	K562;MCF7
18	114	NM_000595	NM_004640	K562
18	114	NM_000595	NM_009588	K562;MCF7
18	114	NM_000595	NM_080598	K562
18	114	NM_000595	NR_003065	K562
18	114	NM_000595	NR_003140	K562
18	114	NM_000595	NR_037852	K562
18	114	NM_001002029	NM_001710	K562
18	114	NM_001002029	NM_004197	K562
18	114	NM_001002029	NM_005510	K562
18	114	NM_001002029	NM_032454	K562
18	114	NM_001002029	NR_026717	K562
18	114	NM_001003693	NM_001039651	K562
18	114	NM_001003693	NM_001040437	K562
18	114	NM_001003693	NM_001040438	K562
18	114	NM_001003693	NM_001098534	K562
18	114	NM_001003693	NM_001288	K562
18	114	NM_001003693	NM_002441	K562
18	114	NM_001003693	NM_005345	K562
18	114	NM_001003693	NM_005346	K562
18	114	NM_001003693	NM_005527	K562
18	114	NM_001003693	NM_006295	K562
18	114	NM_001003693	NM_013974	K562;MCF7
18	114	NM_001003693	NM_021177	K562
18	114	NM_001003693	NM_021246	K562
18	114	NM_001003693	NM_025258	K562
18	114	NM_001003693	NM_025259	K562
18	114	NM_001003693	NM_025260	K562
18	114	NM_001003693	NM_025261	K562
18	114	NM_001003693	NM_138272	K562
18	114	NM_001003693	NM_138273	K562
18	114	NM_001003693	NM_138274	K562
18	114	NM_001003693	NM_138275	K562
18	114	NM_001003693	NM_138277	K562
18	114	NM_001003693	NM_172165	K562
18	114	NM_001003693	NM_172166	K562
18	114	NM_001003693	NR_002742	K562
18	114	NM_001003693	NR_002745	K562
18	114	NM_001003693	NR_003673	K562
18	114	NM_001003693	NR_024541	K562
18	114	NM_001003693	NR_037846	K562
18	114	NM_001003693	hsa-mir-4646	K562
18	114	NM_001011700	NM_001144961	K562
18	114	NM_001011700	NM_001144962	K562
18	114	NM_001011700	NM_001144963	K562
18	114	NM_001011700	NM_001204078	K562
18	114	NM_001011700	NM_004640	K562;MCF7
18	114	NM_001011700	NM_005007	K562
18	114	NM_001011700	NM_005931	K562
18	114	NM_001011700	NM_080598	K562;MCF7
18	114	NM_001011700	NM_130463	K562
18	114	NM_001011700	NM_138282	K562
18	114	NM_001011700	NR_003065	K562;MCF7
18	114	NM_001011700	NR_003140	K562;MCF7
18	114	NM_001011700	NR_037852	K562;MCF7
18	114	NM_001011700	NR_037853	K562
18	114	NM_001039651	NM_001040437	K562
18	114	NM_001039651	NM_001040438	K562
18	114	NM_001039651	NM_001098534	K562
18	114	NM_001039651	NM_005345	K562
18	114	NM_001039651	NM_005346	K562
18	114	NM_001039651	NM_005527	K562
18	114	NM_001039651	NM_006295	K562
18	114	NM_001039651	NM_021177	K562
18	114	NM_001039651	NM_025258	K562
18	114	NM_001039651	NR_002742	K562
18	114	NM_001039651	NR_002745	K562
18	114	NM_001039651	hsa-mir-4646	K562
18	114	NM_001040437	NM_001040438	K562;MCF7
18	114	NM_001040437	NM_001098534	K562
18	114	NM_001040437	NM_001178063	K562;MCF7
18	114	NM_001040437	NM_005345	MCF7
18	114	NM_001040437	NM_005346	MCF7
18	114	NM_001040437	NM_005527	MCF7
18	114	NM_001040437	NM_006295	MCF7
18	114	NM_001040437	NM_006709	K562;MCF7
18	114	NM_001040437	NM_025256	K562;MCF7
18	114	NM_001040437	NM_025258	MCF7
18	114	NM_001040437	NM_181842	K562;MCF7
18	114	NM_001040437	NR_002742	K562;MCF7
18	114	NM_001040437	NR_002745	K562;MCF7
18	114	NM_001040437	hsa-mir-4646	K562
18	114	NM_001040438	NM_001098534	K562
18	114	NM_001040438	NM_001178063	K562;MCF7
18	114	NM_001040438	NM_005345	MCF7
18	114	NM_001040438	NM_005346	MCF7
18	114	NM_001040438	NM_005527	MCF7
18	114	NM_001040438	NM_006295	MCF7
18	114	NM_001040438	NM_006709	K562;MCF7
18	114	NM_001040438	NM_025256	K562;MCF7
18	114	NM_001040438	NM_025258	MCF7
18	114	NM_001040438	NM_181842	K562;MCF7
18	114	NM_001040438	NR_002742	K562;MCF7
18	114	NM_001040438	NR_002745	K562;MCF7
18	114	NM_001040438	hsa-mir-4646	K562
18	114	NM_001098534	NM_001144961	K562;MCF7
18	114	NM_001098534	NM_001144962	K562;MCF7
18	114	NM_001098534	NM_001144963	K562;MCF7
18	114	NM_001098534	NM_001177515	K562
18	114	NM_001098534	NM_001178063	K562
18	114	NM_001098534	NM_001199237	K562;MCF7
18	114	NM_001098534	NM_001199238	K562;MCF7
18	114	NM_001098534	NM_001199239	K562;MCF7
18	114	NM_001098534	NM_001199240	K562;MCF7
18	114	NM_001098534	NM_001199697	K562
18	114	NM_001098534	NM_001199698	K562
18	114	NM_001098534	NM_001204078	K562;MCF7
18	114	NM_001098534	NM_001256169	K562
18	114	NM_001098534	NM_001288	K562
18	114	NM_001098534	NM_001320	K562;MCF7
18	114	NM_001098534	NM_001623	K562
18	114	NM_001098534	NM_002441	K562
18	114	NM_001098534	NM_004638	MCF7
18	114	NM_001098534	NM_004639	K562
18	114	NM_001098534	NM_004640	K562;MCF7
18	114	NM_001098534	NM_005007	K562;MCF7
18	114	NM_001098534	NM_005345	K562
18	114	NM_001098534	NM_005346	K562;MCF7
18	114	NM_001098534	NM_005527	K562
18	114	NM_001098534	NM_006295	K562
18	114	NM_001098534	NM_006709	K562
18	114	NM_001098534	NM_013974	K562
18	114	NM_001098534	NM_019101	K562;MCF7
18	114	NM_001098534	NM_021160	K562
18	114	NM_001098534	NM_021177	K562
18	114	NM_001098534	NM_021184	K562;MCF7
18	114	NM_001098534	NM_021221	K562;MCF7
18	114	NM_001098534	NM_021246	K562
18	114	NM_001098534	NM_025256	K562
18	114	NM_001098534	NM_025258	K562
18	114	NM_001098534	NM_025259	K562
18	114	NM_001098534	NM_025260	K562
18	114	NM_001098534	NM_025261	K562
18	114	NM_001098534	NM_025262	K562;MCF7
18	114	NM_001098534	NM_033177	K562;MCF7
18	114	NM_001098534	NM_080598	K562;MCF7
18	114	NM_001098534	NM_080686	MCF7
18	114	NM_001098534	NM_080702	K562
18	114	NM_001098534	NM_080703	K562
18	114	NM_001098534	NM_130463	K562;MCF7
18	114	NM_001098534	NM_138272	K562
18	114	NM_001098534	NM_138273	K562
18	114	NM_001098534	NM_138274	K562
18	114	NM_001098534	NM_138275	K562
18	114	NM_001098534	NM_138277	K562
18	114	NM_001098534	NM_138282	K562;MCF7
18	114	NM_001098534	NM_172165	K562
18	114	NM_001098534	NM_172166	K562
18	114	NM_001098534	NR_002742	K562
18	114	NM_001098534	NR_002745	K562
18	114	NM_001098534	NR_002971	MCF7
18	114	NM_001098534	NR_003065	K562;MCF7
18	114	NM_001098534	NR_003673	K562
18	114	NM_001098534	NR_024541	K562
18	114	NM_001098534	NR_033488	K562
18	114	NM_001098534	NR_033489	K562
18	114	NM_001098534	NR_037846	K562
18	114	NM_001098534	NR_037852	K562;MCF7
18	114	NM_001098534	NR_037853	K562;MCF7
18	114	NM_001098534	NR_039789	K562
18	114	NM_001098534	NR_045828	K562
18	114	NM_001098534	hsa-mir-4646	K562
18	114	NM_001144961	NM_001144962	K562;MCF7
18	114	NM_001144961	NM_001145466	K562
18	114	NM_001144961	NM_001145467	K562
18	114	NM_001144961	NM_001166538	K562
18	114	NM_001144961	NM_001199237	K562
18	114	NM_001144961	NM_001199238	K562
18	114	NM_001144961	NM_001199239	K562
18	114	NM_001144961	NM_001199240	K562
18	114	NM_001144961	NM_001199697	K562;MCF7
18	114	NM_001144961	NM_001199698	K562;MCF7
18	114	NM_001144961	NM_001256169	K562;MCF7
18	114	NM_001144961	NM_001320	K562
18	114	NM_001144961	NM_002341	K562
18	114	NM_001144961	NM_004638	K562
18	114	NM_001144961	NM_004639	K562;MCF7
18	114	NM_001144961	NM_004640	K562;MCF7
18	114	NM_001144961	NM_007161	K562
18	114	NM_001144961	NM_009588	K562
18	114	NM_001144961	NM_019101	K562
18	114	NM_001144961	NM_033177	K562
18	114	NM_001144961	NM_080598	K562;MCF7
18	114	NM_001144961	NM_080686	K562
18	114	NM_001144961	NM_080702	K562;MCF7
18	114	NM_001144961	NM_080703	K562;MCF7
18	114	NM_001144961	NM_147130	K562
18	114	NM_001144961	NM_205837	K562
18	114	NM_001144961	NM_205838	K562
18	114	NM_001144961	NM_205839	K562
18	114	NM_001144961	NM_205840	K562
[truncated: 60,497 more rows]

## Sheet: Dataset S4
Dataset S4. Chromatin models of miRNA genes
Model	miRNA name	miRNA acc.	Cell lines
NA	hsa-mir-1302-2	MI0006363	-
MI	hsa-mir-200b	MI0000342	K562;MCF7
MI	hsa-mir-200a	MI0000737	K562;MCF7
MI	hsa-mir-429	MI0001641	K562;MCF7
BT	hsa-mir-4251	MI0015861	MCF7
MI	hsa-mir-551a	MI0003556	K562
NA	hsa-mir-4417	MI0016753	-
NA	hsa-mir-4689	MI0017322	-
MI	hsa-mir-4252	MI0015864	K562;MCF7
MI	hsa-mir-34a	MI0000268	K562
MI	hsa-mir-5697	MI0019304	K562
MI	hsa-mir-1273d	MI0014254	K562
MI	hsa-mir-4632	MI0017259	K562
MI	hsa-mir-3675	MI0016076	K562;MCF7
BT	hsa-mir-3972	MI0016990	K562;MCF7
MI	hsa-mir-4695	MI0017328	K562
MI	hsa-mir-1290	MI0006352	K562
BT	hsa-mir-1256	MI0006390	K562
NA	hsa-mir-4418	MI0016754	-
MI	hsa-mir-4684	MI0017316	K562
NA	hsa-mir-4253	MI0015860	-
MI	hsa-mir-3115	MI0014127	K562
MI	hsa-mir-4419a	MI0016755	MCF7
MI	hsa-mir-378f	MI0016756	K562
BT	hsa-mir-4425	MI0016764	K562;MCF7
MI	hsa-mir-3917	MI0016423	K562
MI	hsa-mir-1976	MI0009986	K562
MI	hsa-mir-4420	MI0016757	K562
MI	hsa-mir-4254	MI0015862	K562
MI	hsa-mir-5585	MI0019142	K562
MI	hsa-mir-3605	MI0015995	K562;MCF7
BT	hsa-mir-552	MI0003557	MCF7
NA	hsa-mir-4255	MI0015863	-
MI	hsa-mir-5581	MI0019136	K562
MI	hsa-mir-3659	MI0016060	K562
MI	hsa-mir-30e	MI0000749	K562
MI	hsa-mir-30c-1	MI0000736	K562
BT	hsa-mir-5584	MI0019141	K562
MI	hsa-mir-4421	MI0016758	K562
MI	hsa-mir-761	MI0003941	K562
MI	hsa-mir-1273f	MI0018002	MCF7
MI	hsa-mir-5095	MI0018001	MCF7
MI	hsa-mir-1273g	MI0018003	MCF7
MI	hsa-mir-4781	MI0017426	K562
MI	hsa-mir-4422	MI0016759	K562
NA	hsa-mir-4711	MI0017345	-
NA	hsa-mir-3116-1	MI0014128	-
NA	hsa-mir-3116-2	MI0014129	-
BT	hsa-mir-4794	MI0017441	MCF7
MI	hsa-mir-3671	MI0016072	K562
MI	hsa-mir-101-1	MI0000103	K562
NA	hsa-mir-3117	MI0014130	-
BT	hsa-mir-1262	MI0006397	K562;MCF7
MI	hsa-mir-186	MI0000483	K562
BT	hsa-mir-4423	MI0016760	K562;MCF7
MI	hsa-mir-760	MI0005567	MCF7
NA	hsa-mir-378g	MI0016761	-
BT	hsa-mir-2682	MI0012063	MCF7
BT	hsa-mir-137	MI0000454	MCF7
MI	hsa-mir-553	MI0003558	K562
MI	hsa-mir-197	MI0000239	K562
MI	hsa-mir-4256	MI0015855	K562;MCF7
MI	hsa-mir-548ac	MI0016762	K562;MCF7
BT	hsa-mir-320b-1	MI0003776	K562;MCF7
MI	hsa-mir-942	MI0005767	K562;MCF7
NA	hsa-mir-3118-1	MI0014131	-
NA	hsa-mir-3118-2	MI0014132	-
NA	hsa-mir-3118-3	MI0014133	-
MI	hsa-mir-5087	MI0017976	K562;MCF7
MI	hsa-mir-4257	MI0015856	K562;MCF7
MI	hsa-mir-554	MI0003559	K562
NA	hsa-mir-5698	MI0019305	-
MI	hsa-mir-190b	MI0005545	K562
MI	hsa-mir-4258	MI0015857	K562;MCF7
MI	hsa-mir-92b	MI0003560	K562;MCF7
NA	hsa-mir-555	MI0003561	-
MI	hsa-mir-9-1	MI0000466	K562
MI	hsa-mir-765	MI0005116	K562;MCF7
MI	hsa-mir-4259	MI0015858	K562;MCF7
MI	hsa-mir-5187	MI0018166	K562;MCF7
BT	hsa-mir-4654	MI0017282	K562;MCF7
BT	hsa-mir-556	MI0003562	MCF7
MI	hsa-mir-3658	MI0016058	K562
BT	hsa-mir-921	MI0005713	K562;MCF7
MI	hsa-mir-1255b-2	MI0006436	K562
MI	hsa-mir-557	MI0003563	K562
MI	hsa-mir-3119-2	MI0014135	K562
NA	hsa-mir-3119-1	MI0014134	-
NA	hsa-mir-1295a	MI0006357	-
NA	hsa-mir-1295b	MI0019146	-
NA	hsa-mir-214	MI0000290	-
BT	hsa-mir-3120	MI0014136	MCF7
NA	hsa-mir-199a-2	MI0000281	-
NA	hsa-mir-488	MI0003123	-
NA	hsa-mir-4424	MI0016763	-
MI	hsa-mir-3121	MI0014137	K562
NA	hsa-mir-4426	MI0016765	-
MI	hsa-mir-1278	MI0006425	K562;MCF7
NA	hsa-mir-4735	MI0017372	-
MI	hsa-mir-181b-1	MI0000270	MCF7
MI	hsa-mir-181a-1	MI0000289	MCF7
MI	hsa-mir-5191	MI0018170	MCF7
MI	hsa-mir-1231	MI0006321	MCF7
MI	hsa-mir-135b	MI0000810	K562
MI	hsa-mir-29c	MI0000735	K562;MCF7
MI	hsa-mir-29b-2	MI0000107	K562;MCF7
MI	hsa-mir-205	MI0000285	MCF7
MI	hsa-mir-4260	MI0015859	K562
MI	hsa-mir-3122	MI0014138	K562
BT	hsa-mir-215	MI0000291	K562
BT	hsa-mir-194-1	MI0000488	K562
MI	hsa-mir-664	MI0006442	K562
BT	hsa-mir-320b-2	MI0003839	K562;MCF7
MI	hsa-mir-4742	MI0017380	K562
MI	hsa-mir-5008	MI0017876	MCF7
MI	hsa-mir-3620	MI0016011	K562
MI	hsa-mir-4666a	MI0017296	K562
MI	hsa-mir-1182	MI0006275	K562
BT	hsa-mir-4427	MI0016766	K562;MCF7
BT	hsa-mir-4671	MI0017302	K562
BT	hsa-mir-4753	MI0017392	K562
BT	hsa-mir-1537	MI0007258	K562;MCF7
NA	hsa-mir-4428	MI0016767	-
NA	hsa-mir-3123	MI0014139	-
MI	hsa-mir-4677	MI0017308	K562
MI	hsa-mir-3916	MI0016422	K562
MI	hsa-mir-3124	MI0014140	K562
MI	hsa-mir-4261	MI0015868	K562
MI	hsa-mir-4429	MI0016768	K562;MCF7
MI	hsa-mir-548s	MI0014141	K562
NA	hsa-mir-4262	MI0015872	-
BT	hsa-mir-3681	MI0016082	K562
BT	hsa-mir-3125	MI0014142	K562;MCF7
BT	hsa-mir-4757	MI0017398	K562;MCF7
MI	hsa-mir-1301	MI0003815	K562;MCF7
BT	hsa-mir-4263	MI0015876	MCF7
BT	hsa-mir-558	MI0003564	K562
MI	hsa-mir-4765	MI0017406	K562
NA	hsa-mir-4430	MI0016769	-
NA	hsa-mir-548ad	MI0016770	-
MI	hsa-mir-559	MI0003565	K562;MCF7
NA	hsa-mir-4431	MI0016771	-
MI	hsa-mir-3682	MI0016083	K562
NA	hsa-mir-217	MI0000293	-
NA	hsa-mir-216a	MI0000292	-
NA	hsa-mir-216b	MI0005569	-
NA	hsa-mir-4432	MI0016772	-
MI	hsa-mir-5192	MI0018171	K562
BT	hsa-mir-4433	MI0016773	K562;MCF7
MI	hsa-mir-4434	MI0016774	K562
MI	hsa-mir-4778	MI0017422	MCF7
BT	hsa-mir-3126	MI0014143	K562;MCF7
MI	hsa-mir-1285-2	MI0006347	K562;MCF7
BT	hsa-mir-5000	MI0017866	K562
NA	hsa-mir-4264	MI0015877	-
MI	hsa-mir-4779	MI0017423	K562;MCF7
NA	hsa-mir-4771-1	MI0017412	-
NA	hsa-mir-4435-1	MI0016775	-
MI	hsa-mir-4780	MI0017424	K562
BT	hsa-mir-4436a	MI0016776	MCF7
MI	hsa-mir-3127	MI0014144	K562
MI	hsa-mir-5696	MI0019303	K562
BT	hsa-mir-4772	MI0017414	K562;MCF7
NA	hsa-mir-4265	MI0015869	-
BT	hsa-mir-4266	MI0015870	K562;MCF7
BT	hsa-mir-4267	MI0015871	MCF7
BT	hsa-mir-4436b-1	MI0017425	MCF7
MI	hsa-mir-4436b-2	MI0019110	K562;MCF7
NA	hsa-mir-4435-2	MI0016777	-
NA	hsa-mir-4771-2	MI0017413	-
BT	hsa-mir-1302-3	MI0006364	K562;MCF7
MI	hsa-mir-4782	MI0017427	K562
NA	hsa-mir-4783	MI0017428	-
MI	hsa-mir-4784	MI0017429	K562;MCF7
MI	hsa-mir-663b	MI0006336	K562;MCF7
MI	hsa-mir-3679	MI0016080	K562;MCF7
NA	hsa-mir-5590	MI0019150	-
NA	hsa-mir-128-1	MI0000447	-
MI	hsa-mir-4773-1	MI0017415	K562;MCF7
MI	hsa-mir-4773-2	MI0017416	K562;MCF7
BT	hsa-mir-4785	MI0017430	K562;MCF7
BT	hsa-mir-4774	MI0017417	K562;MCF7
MI	hsa-mir-933	MI0005755	K562;MCF7
NA	hsa-mir-10b	MI0000267	-
BT	hsa-mir-1246	MI0006381	MCF7
BT	hsa-mir-4444-1	MI0016787	K562;MCF7
MI	hsa-mir-3128	MI0014145	K562;MCF7
NA	hsa-mir-1258	MI0006392	-
NA	hsa-mir-4437	MI0016778	-
NA	hsa-mir-548ae-1	MI0016779	-
MI	hsa-mir-561	MI0003567	K562
NA	hsa-mir-1245a	MI0006380	-
NA	hsa-mir-1245b	MI0017431	-
NA	hsa-mir-3606	MI0015996	-
BT	hsa-mir-3129	MI0014146	MCF7
MI	hsa-mir-3130-2	MI0014148	K562
NA	hsa-mir-3130-1	MI0014147	-
NA	hsa-mir-2355	MI0015873	-
MI	hsa-mir-1302-4	MI0006365	MCF7
MI	hsa-mir-4775	MI0017418	K562;MCF7
MI	hsa-mir-548f-2	MI0006375	MCF7
BT	hsa-mir-4776-1	MI0017419	MCF7
BT	hsa-mir-4776-2	MI0017420	MCF7
NA	hsa-mir-4438	MI0016781	-
MI	hsa-mir-26b	MI0000084	K562;MCF7
MI	hsa-mir-375	MI0000783	K562;MCF7
NA	hsa-mir-3131	MI0014151	-
MI	hsa-mir-153-1	MI0000463	K562;MCF7
MI	hsa-mir-3132	MI0014152	K562;MCF7
NA	hsa-mir-4268	MI0015874	-
NA	hsa-mir-4439	MI0016782	-
BT	hsa-mir-5702	MI0019309	K562;MCF7
BT	hsa-mir-5703	MI0019310	K562;MCF7
BT	hsa-mir-4777	MI0017421	K562
MI	hsa-mir-1244-1	MI0006379	K562;MCF7
BT	hsa-mir-1471	MI0007076	K562;MCF7
NA	hsa-mir-562	MI0003568	-
MI	hsa-mir-5001	MI0017867	K562;MCF7
MI	hsa-mir-4440	MI0016783	K562
NA	hsa-mir-4441	MI0016784	-
MI	hsa-mir-4269	MI0015875	K562
MI	hsa-mir-2467	MI0017432	K562
NA	hsa-mir-4786	MI0017433	-
MI	hsa-mir-149	MI0000478	MCF7
BT	hsa-mir-3133	MI0014153	K562
NA	hsa-mir-4790	MI0017437	-
MI	hsa-mir-378b	MI0014154	K562
BT	hsa-mir-885	MI0005560	MCF7
BT	hsa-mir-4270	MI0015878	K562;MCF7
BT	hsa-mir-3134	MI0014155	K562
MI	hsa-mir-563	MI0003569	K562;MCF7
BT	hsa-mir-3714	MI0016135	K562
NA	hsa-mir-4791	MI0017438	-
MI	hsa-mir-3135a	MI0014156	K562;MCF7
MI	hsa-mir-4792	MI0017439	K562;MCF7
BT	hsa-mir-4442	MI0016785	K562;MCF7
NA	hsa-mir-466	MI0014157	-
NA	hsa-mir-128-2	MI0000727	-
BT	hsa-mir-26a-1	MI0000083	K562
NA	hsa-mir-138-1	MI0000476	-
BT	hsa-mir-564	MI0003570	K562;MCF7
MI	hsa-mir-1226	MI0006313	K562;MCF7
MI	hsa-mir-4443	MI0016786	K562
NA	hsa-mir-2115	MI0010634	-
MI	hsa-mir-711	MI0012488	K562
MI	hsa-mir-4793	MI0017440	K562
MI	hsa-mir-425	MI0001448	K562;MCF7
MI	hsa-mir-191	MI0000465	K562;MCF7
NA	hsa-mir-4271	MI0015879	-
MI	hsa-mir-5193	MI0018172	K562
MI	hsa-mir-566	MI0003572	K562
MI	hsa-mir-4787	MI0017434	K562;MCF7
MI	hsa-let-7g	MI0000433	K562;MCF7
NA	hsa-mir-135a-1	MI0000452	-
NA	hsa-mir-3938	MI0016594	-
NA	hsa-mir-4272	MI0015880	-
MI	hsa-mir-3136	MI0014158	K562;MCF7
MI	hsa-mir-1284	MI0006431	K562;MCF7
NA	hsa-mir-4444-2	MI0019111	-
NA	hsa-mir-1324	MI0006657	-
BT	hsa-mir-4273	MI0015881	MCF7
NA	hsa-mir-3923	MI0016430	-
NA	hsa-mir-5688	MI0019292	-
BT	hsa-mir-4795	MI0017442	K562;MCF7
BT	hsa-mir-3921	MI0016428	MCF7
NA	hsa-mir-548ab	MI0016752	-
NA	hsa-mir-4445	MI0016788	-
BT	hsa-mir-567	MI0003573	K562;MCF7
MI	hsa-mir-4446	MI0016789	K562;MCF7
NA	hsa-mir-568	MI0003574	-
BT	hsa-mir-4796	MI0017443	K562;MCF7
NA	hsa-mir-4447	MI0016790	-
MI	hsa-mir-198	MI0000240	MCF7
NA	hsa-mir-5682	MI0019282	-
BT	hsa-mir-5002	MI0017868	MCF7
BT	hsa-mir-544b	MI0014159	K562;MCF7
BT	hsa-mir-5092	MI0017981	MCF7
NA	hsa-mir-548i-1	MI0006421	-
MI	hsa-mir-1280	MI0006437	MCF7
BT	hsa-mir-5704	MI0019312	MCF7
MI	hsa-mir-4788	MI0017435	MCF7
NA	hsa-mir-5186	MI0018165	-
NA	hsa-mir-3919	MI0016425	-
MI	hsa-mir-15b	MI0000438	K562;MCF7
MI	hsa-mir-16-2	MI0000115	K562;MCF7
NA	hsa-mir-1263	MI0006398	-
NA	hsa-mir-720	MI0006654	-
NA	hsa-mir-551b	MI0003575	-
MI	hsa-mir-569	MI0003576	K562
NA	hsa-mir-4789	MI0017436	-
MI	hsa-mir-4448	MI0016791	K562
MI	hsa-mir-1224	MI0003764	K562
BT	hsa-mir-5588	MI0019147	K562;MCF7
MI	hsa-mir-548aq	MI0019130	K562
MI	hsa-mir-1248	MI0006383	K562
NA	hsa-mir-28	MI0000086	-
BT	hsa-mir-944	MI0005769	MCF7
BT	hsa-mir-3137	MI0014160	K562
MI	hsa-mir-570	MI0003577	K562
MI	hsa-mir-4797	MI0017444	K562;MCF7
BT	hsa-mir-922	MI0005714	K562;MCF7
BT	hsa-mir-571	MI0003578	MCF7
MI	hsa-mir-943	MI0005768	K562
MI	hsa-mir-4800	MI0017448	K562
NA	hsa-mir-378d-1	MI0016749	-
NA	hsa-mir-4798	MI0017445	-
BT	hsa-mir-4274	MI0015884	MCF7
BT	hsa-mir-95	MI0000097	MCF7
NA	hsa-mir-548i-2	MI0006422	-
MI	hsa-mir-3138	MI0014161	K562
NA	hsa-mir-572	MI0003579	-
MI	hsa-mir-5091	MI0017980	K562
MI	hsa-mir-218-1	MI0000294	MCF7
NA	hsa-mir-573	MI0003580	-
NA	hsa-mir-4275	MI0015883	-
NA	hsa-mir-1255b-1	MI0006435	-
NA	hsa-mir-4801	MI0017449	-
MI	hsa-mir-574	MI0003581	K562
MI	hsa-mir-5591	MI0019151	K562
BT	hsa-mir-4802	MI0017450	K562;MCF7
MI	hsa-mir-4449	MI0016792	K562;MCF7
NA	hsa-mir-548ag-1	MI0016793	-
NA	hsa-mir-1269a	MI0006406	-
BT	hsa-mir-4450	MI0016795	MCF7
BT	hsa-mir-548ah	MI0016796	MCF7
MI	hsa-mir-5096	MI0018004	K562;MCF7
NA	hsa-mir-575	MI0003582	-
NA	hsa-mir-4451	MI0016797	-
NA	hsa-mir-4452	MI0016798	-
NA	hsa-mir-5705	MI0019313	-
MI	hsa-mir-3684	MI0016085	K562
MI	hsa-mir-1255a	MI0006389	K562
MI	hsa-mir-576	MI0003583	K562
NA	hsa-mir-297	MI0005775	-
NA	hsa-mir-367	MI0000775	-
NA	hsa-mir-302d	MI0000774	-
NA	hsa-mir-302a	MI0000738	-
NA	hsa-mir-302c	MI0000773	-
NA	hsa-mir-302b	MI0000772	-
NA	hsa-mir-1243	MI0006373	-
BT	hsa-mir-577	MI0003584	K562
NA	hsa-mir-1973	MI0009983	-
NA	hsa-mir-2054	MI0010488	-
MI	hsa-mir-3139	MI0014162	K562
NA	hsa-mir-548g	MI0006395	-
BT	hsa-mir-4799	MI0017446	MCF7
MI	hsa-mir-3140	MI0014163	K562
MI	hsa-mir-4453	MI0016799	K562
BT	hsa-mir-3688-1	MI0016089	K562
BT	hsa-mir-3688-2	MI0017447	K562;MCF7
NA	hsa-mir-4454	MI0016800	-
BT	hsa-mir-578	MI0003585	MCF7
BT	hsa-mir-548t	MI0014164	K562
BT	hsa-mir-4276	MI0015882	K562
BT	hsa-mir-1305	MI0006372	MCF7
BT	hsa-mir-3945	MI0016602	K562
NA	hsa-mir-4455	MI0016801	-
NA	hsa-mir-4456	MI0016802	-
MI	hsa-mir-4635	MI0017262	K562;MCF7
MI	hsa-mir-4457	MI0016803	K562;MCF7
BT	hsa-mir-4277	MI0015886	K562
NA	hsa-mir-4278	MI0015888	-
BT	hsa-mir-4458	MI0016804	K562;MCF7
NA	hsa-mir-4636	MI0017263	-
MI	hsa-mir-4637	MI0017264	K562
NA	hsa-mir-887	MI0005562	-
NA	hsa-mir-4279	MI0015887	-
MI	hsa-mir-579	MI0003586	K562
MI	hsa-mir-580	MI0003587	K562
NA	hsa-mir-3650	MI0016050	-
NA	hsa-mir-581	MI0003588	-
MI	hsa-mir-4459	MI0016805	K562
BT	hsa-mir-449a	MI0001648	K562
BT	hsa-mir-449b	MI0003673	K562
BT	hsa-mir-449c	MI0003823	K562
BT	hsa-mir-5687	MI0019291	MCF7
NA	hsa-mir-548ae-2	MI0016780	-
BT	hsa-mir-582	MI0003589	MCF7
MI	hsa-mir-4803	MI0017451	K562
MI	hsa-mir-4804	MI0017452	K562
NA	hsa-mir-3977	MI0016995	-
MI	hsa-mir-3607	MI0015997	K562;MCF7
MI	hsa-mir-4280	MI0015889	K562
MI	hsa-mir-9-2	MI0000467	K562;MCF7
NA	hsa-mir-3660	MI0016061	-
BT	hsa-mir-2277	MI0011284	MCF7
BT	hsa-mir-583	MI0003590	K562;MCF7
BT	hsa-mir-548p	MI0006420	MCF7
MI	hsa-mir-548f-3	MI0006376	K562
NA	hsa-mir-1244-2	MI0015974	-
MI	hsa-mir-5706	MI0019314	K562;MCF7
MI	hsa-mir-4633	MI0017260	K562;MCF7
BT	hsa-mir-4460	MI0016806	MCF7
MI	hsa-mir-3936	MI0016592	K562;MCF7
BT	hsa-mir-1289-2	MI0006351	MCF7
MI	hsa-mir-3661	MI0016062	K562;MCF7
MI	hsa-mir-4461	MI0016807	K562;MCF7
NA	hsa-mir-5692c-1	MI0019288	-
NA	hsa-mir-874	MI0005532	-
MI	hsa-mir-3655	MI0016055	K562;MCF7
MI	hsa-mir-5197	MI0018176	MCF7
BT	hsa-mir-584	MI0003591	K562;MCF7
MI	hsa-mir-143	MI0000459	K562;MCF7
MI	hsa-mir-145	MI0000461	K562;MCF7
MI	hsa-mir-378a	MI0000786	K562
MI	hsa-mir-1294	MI0006356	MCF7
MI	hsa-mir-3141	MI0014165	K562
BT	hsa-mir-1303	MI0006370	K562;MCF7
BT	hsa-mir-378h	MI0016808	MCF7
MI	hsa-mir-3142	MI0014166	K562
MI	hsa-mir-146a	MI0000477	K562
MI	hsa-mir-103a-1	MI0000109	K562;MCF7
MI	hsa-mir-103b-1	MI0007261	MCF7
NA	hsa-mir-218-2	MI0000295	-
NA	hsa-mir-585	MI0003592	-
NA	hsa-mir-378e	MI0016750	-
MI	hsa-mir-3912	MI0016416	K562;MCF7
NA	hsa-mir-5003	MI0017869	-
BT	hsa-mir-4634	MI0017261	MCF7
MI	hsa-mir-1271	MI0003814	K562;MCF7
BT	hsa-mir-4281	MI0015885	K562;MCF7
MI	hsa-mir-1229	MI0006319	K562
NA	hsa-mir-340	MI0000802	-
MI	hsa-mir-4638	MI0017265	K562
MI	hsa-mir-4645	MI0017272	K562
NA	hsa-mir-3691	MI0016092	-
NA	hsa-mir-5683	MI0019284	-
BT	hsa-mir-5689	MI0019294	K562;MCF7
MI	hsa-mir-4639	MI0017266	K562
MI	hsa-mir-548a-1	MI0003593	MCF7
MI	hsa-mir-3143	MI0014167	K562;MCF7
MI	hsa-mir-877	MI0005561	K562;MCF7
MI	hsa-mir-4640	MI0017267	K562;MCF7
MI	hsa-mir-4646	MI0017273	K562;MCF7
MI	hsa-mir-1236	MI0006326	K562;MCF7
NA	hsa-mir-3135b	MI0016809	-
MI	hsa-mir-219-1	MI0000296	K562;MCF7
MI	hsa-mir-5004	MI0017870	K562;MCF7
MI	hsa-mir-3934	MI0016590	K562
BT	hsa-mir-1275	MI0006415	K562;MCF7
MI	hsa-mir-5690	MI0019295	K562
MI	hsa-mir-3925	MI0016433	K562;MCF7
BT	hsa-mir-4462	MI0016810	MCF7
MI	hsa-mir-4641	MI0017268	K562
MI	hsa-mir-4647	MI0017274	K562
MI	hsa-mir-4642	MI0017269	K562
MI	hsa-mir-586	MI0003594	K562
NA	hsa-mir-206	MI0000490	-
NA	hsa-mir-133b	MI0000822	-
NA	hsa-mir-5685	MI0019287	-
MI	hsa-mir-548u	MI0014168	K562
NA	hsa-mir-30c-2	MI0000254	-
MI	hsa-mir-30a	MI0000088	K562
NA	hsa-mir-4282	MI0015890	-
NA	hsa-mir-4463	MI0016811	-
MI	hsa-mir-4464	MI0016812	K562
NA	hsa-mir-4643	MI0017270	-
NA	hsa-mir-2113	MI0003939	-
NA	hsa-mir-548ai	MI0016813	-
BT	hsa-mir-587	MI0003595	MCF7
MI	hsa-mir-548b	MI0003596	K562
NA	hsa-mir-3144	MI0014169	-
NA	hsa-mir-588	MI0003597	-
NA	hsa-mir-548h-5	MI0016751	-
NA	hsa-mir-548aj-1	MI0016814	-
BT	hsa-mir-3662	MI0016063	K562
MI	hsa-mir-548a-2	MI0003598	K562
NA	hsa-mir-3145	MI0014170	-
MI	hsa-mir-3668	MI0016069	K562
NA	hsa-mir-4465	MI0016816	-
BT	hsa-mir-1273c	MI0014171	MCF7
NA	hsa-mir-1202	MI0006334	-
MI	hsa-mir-4466	MI0016817	K562;MCF7
BT	hsa-mir-3692	MI0016093	K562
BT	hsa-mir-3918	MI0016424	K562
BT	hsa-mir-1913	MI0008334	MCF7
MI	hsa-mir-3939	MI0016596	K562
MI	hsa-mir-4644	MI0017271	K562
MI	hsa-mir-339	MI0000815	K562;MCF7
BT	hsa-mir-4655	MI0017283	K562;MCF7
MI	hsa-mir-4648	MI0017275	MCF7
BT	hsa-mir-4656	MI0017284	K562;MCF7
MI	hsa-mir-589	MI0003599	K562;MCF7
MI	hsa-mir-3683	MI0016084	K562
NA	hsa-mir-1302-6	MI0006367	-
MI	hsa-mir-3146	MI0014172	K562;MCF7
MI	hsa-mir-1183	MI0006276	K562
MI	hsa-mir-148a	MI0000253	K562
BT	hsa-mir-196b	MI0001150	MCF7
BT	hsa-mir-550a-3	MI0003762	K562;MCF7
BT	hsa-mir-550a-1	MI0003600	K562;MCF7
NA	hsa-mir-550b-1	MI0016686	-
BT	hsa-mir-550a-2	MI0003601	K562;MCF7
NA	hsa-mir-550b-2	MI0016687	-
NA	hsa-mir-548n	MI0006399	-
BT	hsa-mir-1200	MI0006332	K562;MCF7
MI	hsa-mir-3943	MI0016600	K562
MI	hsa-mir-4649	MI0017276	K562
MI	hsa-mir-4657	MI0017285	K562
NA	hsa-mir-4283-1	MI0015892	-
NA	hsa-mir-3147	MI0014173	-
NA	hsa-mir-4283-2	MI0015982	-
NA	hsa-mir-4650-1	MI0017277	-
NA	hsa-mir-3914-1	MI0016419	-
NA	hsa-mir-3914-2	MI0016421	-
NA	hsa-mir-4650-2	MI0017278	-
MI	hsa-mir-4284	MI0015893	K562;MCF7
MI	hsa-mir-590	MI0003602	K562
MI	hsa-mir-4651	MI0017279	K562
MI	hsa-mir-1285-1	MI0006346	K562
MI	hsa-mir-653	MI0003674	MCF7
MI	hsa-mir-489	MI0003124	MCF7
BT	hsa-mir-4652	MI0017280	MCF7
MI	hsa-mir-591	MI0003603	K562
MI	hsa-mir-5692a-1	MI0019297	K562
MI	hsa-mir-5692c-2	MI0019289	K562
MI	hsa-mir-3609	MI0015999	K562
MI	hsa-mir-25	MI0000082	K562;MCF7
MI	hsa-mir-93	MI0000095	K562;MCF7
MI	hsa-mir-106b	MI0000734	K562;MCF7
MI	hsa-mir-4658	MI0017286	K562
MI	hsa-mir-4653	MI0017281	K562
MI	hsa-mir-4285	MI0015891	MCF7
MI	hsa-mir-548o	MI0006402	MCF7
MI	hsa-mir-5090	MI0017979	K562
MI	hsa-mir-4467	MI0016818	K562
NA	hsa-mir-3666	MI0016067	-
MI	hsa-mir-592	MI0003604	K562
MI	hsa-mir-593	MI0003605	K562
BT	hsa-mir-129-1	MI0000252	K562;MCF7
MI	hsa-mir-182	MI0000272	K562;MCF7
MI	hsa-mir-96	MI0000098	K562;MCF7
MI	hsa-mir-183	MI0000273	K562;MCF7
BT	hsa-mir-335	MI0000816	MCF7
MI	hsa-mir-29a	MI0000087	K562
MI	hsa-mir-29b-1	MI0000105	K562
MI	hsa-mir-3654	MI0016054	K562
NA	hsa-mir-490	MI0003125	-
NA	hsa-mir-4468	MI0016819	-
NA	hsa-mir-548f-4	MI0006377	-
MI	hsa-mir-671	MI0003760	K562;MCF7
BT	hsa-mir-3907	MI0016410	MCF7
BT	hsa-mir-153-2	MI0000464	MCF7
MI	hsa-mir-595	MI0003607	K562
MI	hsa-mir-5707	MI0019315	K562
NA	hsa-mir-3674	MI0016075	-
MI	hsa-mir-596	MI0003608	K562
MI	hsa-mir-4659a	MI0017287	K562
NA	hsa-mir-4659b	MI0017291	-
NA	hsa-mir-548i-3	MI0006423	-
MI	hsa-mir-4660	MI0017288	K562
NA	hsa-mir-597	MI0003609	-
NA	hsa-mir-124-1	MI0000443	-
NA	hsa-mir-4286	MI0015894	-
MI	hsa-mir-1322	MI0006653	K562
NA	hsa-mir-598	MI0003610	-
NA	hsa-mir-5692a-2	MI0019298	-
MI	hsa-mir-3926-1	MI0016434	K562
NA	hsa-mir-3926-2	MI0016437	-
NA	hsa-mir-383	MI0000791	-
NA	hsa-mir-548v	MI0014174	-
MI	hsa-mir-320a	MI0000542	K562;MCF7
NA	hsa-mir-548h-4	MI0006414	-
NA	hsa-mir-3622b	MI0016014	-
NA	hsa-mir-3622a	MI0016013	-
BT	hsa-mir-4287	MI0015895	K562
NA	hsa-mir-4288	MI0015896	-
NA	hsa-mir-3148	MI0014175	-
BT	hsa-mir-548ao	MI0017871	MCF7
BT	hsa-mir-486	MI0002470	K562
MI	hsa-mir-4469	MI0016820	K562;MCF7
MI	hsa-mir-4470	MI0016821	K562
NA	hsa-mir-124-2	MI0000444	-
NA	hsa-mir-5681a	MI0019281	-
NA	hsa-mir-5681b	MI0019293	-
NA	hsa-mir-2052	MI0010486	-
MI	hsa-mir-3149	MI0014176	K562
BT	hsa-mir-5708	MI0019316	MCF7
BT	hsa-mir-4661	MI0017289	K562
BT	hsa-mir-378d-2	MI0003840	K562;MCF7
MI	hsa-mir-3150b	MI0016426	MCF7
MI	hsa-mir-3150a	MI0014177	MCF7
NA	hsa-mir-599	MI0003611	-
NA	hsa-mir-875	MI0005541	-
BT	hsa-mir-1273a	MI0006409	MCF7
MI	hsa-mir-4471	MI0016822	K562;MCF7
NA	hsa-mir-5680	MI0019280	-
NA	hsa-mir-3151	MI0014178	-
NA	hsa-mir-548a-3	MI0003612	-
NA	hsa-mir-2053	MI0010487	-
NA	hsa-mir-3610	MI0016000	-
MI	hsa-mir-4663	MI0017292	K562;MCF7
MI	hsa-mir-548aa-1	MI0016689	K562;MCF7
BT	hsa-mir-548d-1	MI0003668	K562
MI	hsa-mir-4662b	MI0017293	MCF7
MI	hsa-mir-4662a	MI0017290	MCF7
MI	hsa-mir-1204	MI0006337	K562;MCF7
MI	hsa-mir-1205	MI0006338	MCF7
MI	hsa-mir-1206	MI0006339	MCF7
MI	hsa-mir-1207	MI0006340	K562;MCF7
BT	hsa-mir-1208	MI0006341	MCF7
BT	hsa-mir-3686	MI0016087	K562
BT	hsa-mir-3673	MI0016074	K562
BT	hsa-mir-3669	MI0016070	K562
MI	hsa-mir-5194	MI0018173	K562;MCF7
MI	hsa-mir-30b	MI0000441	K562;MCF7
MI	hsa-mir-30d	MI0000255	K562;MCF7
BT	hsa-mir-151a	MI0000809	MCF7
NA	hsa-mir-1302-7	MI0006368	-
BT	hsa-mir-4472-1	MI0016823	MCF7
MI	hsa-mir-4664	MI0017294	K562;MCF7
MI	hsa-mir-937	MI0005759	K562;MCF7
MI	hsa-mir-661	MI0003669	K562;MCF7
MI	hsa-mir-939	MI0005761	K562;MCF7
MI	hsa-mir-1234	MI0006324	K562;MCF7
NA	hsa-mir-1302-9	MI0015978	-
MI	hsa-mir-101-2	MI0000739	K562;MCF7
BT	hsa-mir-4665	MI0017295	K562
NA	hsa-mir-3152	MI0014179	-
NA	hsa-mir-4473	MI0016825	-
NA	hsa-mir-4474	MI0016826	-
MI	hsa-mir-491	MI0003126	K562;MCF7
BT	hsa-mir-31	MI0000089	K562;MCF7
NA	hsa-mir-876	MI0005542	-
NA	hsa-mir-873	MI0005564	-
MI	hsa-mir-4667	MI0017297	K562;MCF7
NA	hsa-mir-4475	MI0016827	-
NA	hsa-mir-4540	MI0016911	-
NA	hsa-mir-4476	MI0016828	-
MI	hsa-mir-4477b	MI0016830	MCF7
MI	hsa-mir-4477a	MI0016829	MCF7
NA	hsa-mir-1299	MI0006359	-
NA	hsa-mir-204	MI0000284	-
MI	hsa-mir-7-1	MI0000263	K562;MCF7
MI	hsa-mir-4289	MI0015898	MCF7
MI	hsa-mir-3153	MI0014180	K562;MCF7
NA	hsa-mir-4290	MI0015899	-
BT	hsa-mir-3910-1	MI0016414	MCF7
NA	hsa-mir-3910-2	MI0016431	-
MI	hsa-mir-3651	MI0016051	K562
NA	hsa-mir-4670	MI0017301	-
MI	hsa-mir-548au	MI0019145	K562;MCF7
NA	hsa-mir-4291	MI0015900	-
MI	hsa-let-7a-1	MI0000060	K562;MCF7
MI	hsa-let-7f-1	MI0000067	K562;MCF7
MI	hsa-let-7d	MI0000065	K562;MCF7
MI	hsa-mir-2278	MI0011285	K562
MI	hsa-mir-23b	MI0000439	K562;MCF7
MI	hsa-mir-27b	MI0000440	K562;MCF7
MI	hsa-mir-3074	MI0014181	MCF7
MI	hsa-mir-24-1	MI0000080	K562;MCF7
MI	hsa-mir-1302-8	MI0006369	K562
BT	hsa-mir-32	MI0000090	MCF7
BT	hsa-mir-3927	MI0016435	MCF7
MI	hsa-mir-4668	MI0017298	K562;MCF7
NA	hsa-mir-455	MI0003513	-
NA	hsa-mir-147a	MI0000262	-
MI	hsa-mir-4478	MI0016831	K562
MI	hsa-mir-600	MI0003613	K562
BT	hsa-mir-601	MI0003614	MCF7
MI	hsa-mir-181a-2	MI0000269	K562
MI	hsa-mir-181b-2	MI0000683	K562
MI	hsa-mir-3911	MI0016415	K562;MCF7
MI	hsa-mir-3960	MI0016964	K562;MCF7
MI	hsa-mir-2861	MI0013006	K562;MCF7
MI	hsa-mir-4672	MI0017303	K562;MCF7
MI	hsa-mir-199b	MI0000282	K562;MCF7
MI	hsa-mir-3154	MI0014182	K562;MCF7
MI	hsa-mir-219-2	MI0000740	K562
MI	hsa-mir-2964a	MI0017299	K562
MI	hsa-mir-548aw	MI0019283	K562
MI	hsa-mir-4669	MI0017300	MCF7
BT	hsa-mir-3689c	MI0016832	K562;MCF7
BT	hsa-mir-3689a	MI0016090	K562;MCF7
BT	hsa-mir-3689d-1	MI0016834	K562;MCF7
BT	hsa-mir-3689b	MI0016411	K562;MCF7
BT	hsa-mir-3689d-2	MI0016835	K562;MCF7
BT	hsa-mir-3689e	MI0016836	K562;MCF7
BT	hsa-mir-3689f	MI0016837	K562;MCF7
MI	hsa-mir-4673	MI0017304	K562;MCF7
MI	hsa-mir-4674	MI0017305	K562
MI	hsa-mir-126	MI0000471	K562;MCF7
MI	hsa-mir-4292	MI0015897	K562;MCF7
MI	hsa-mir-4479	MI0016838	K562;MCF7
MI	hsa-mir-3621	MI0016012	K562;MCF7
BT	hsa-mir-602	MI0003615	K562;MCF7
BT	hsa-mir-5699	MI0019306	MCF7
MI	hsa-mir-3155a	MI0014183	K562;MCF7
BT	hsa-mir-548ak	MI0016840	K562
NA	hsa-mir-4480	MI0016841	-
NA	hsa-mir-4481	MI0016842	-
NA	hsa-mir-548q	MI0010637	-
NA	hsa-mir-4293	MI0015826	-
NA	hsa-mir-1265	MI0006401	-
NA	hsa-mir-511-1	MI0003127	-
NA	hsa-mir-511-2	MI0003128	-
NA	hsa-mir-4675	MI0017306	-
MI	hsa-mir-1915	MI0008336	K562;MCF7
NA	hsa-mir-1254-2	MI0016747	-
BT	hsa-mir-603	MI0003616	MCF7
NA	hsa-mir-604	MI0003617	-
MI	hsa-mir-938	MI0005760	MCF7
MI	hsa-mir-3611	MI0016001	K562
MI	hsa-mir-4683	MI0017315	MCF7
NA	hsa-mir-5100	MI0019116	-
NA	hsa-mir-3156-1	MI0014184	-
NA	hsa-mir-4294	MI0015827	-
NA	hsa-mir-605	MI0003618	-
BT	hsa-mir-548f-1	MI0006374	MCF7
NA	hsa-mir-3924	MI0016432	-
BT	hsa-mir-1296	MI0003780	K562
MI	hsa-mir-1254-1	MI0006388	K562
MI	hsa-mir-4676	MI0017307	K562;MCF7
NA	hsa-mir-606	MI0003619	-
NA	hsa-mir-346	MI0000826	-
NA	hsa-mir-4678	MI0017309	-
NA	hsa-mir-4679-2	MI0017311	-
BT	hsa-mir-4679-1	MI0017310	MCF7
MI	hsa-mir-107	MI0000114	K562
MI	hsa-mir-3157	MI0014185	K562
MI	hsa-mir-607	MI0003620	K562
BT	hsa-mir-5686	MI0019290	K562;MCF7
BT	hsa-mir-1287	MI0006349	K562;MCF7
MI	hsa-mir-4685	MI0017317	K562
MI	hsa-mir-608	MI0003621	K562
MI	hsa-mir-3158-1	MI0014186	K562
MI	hsa-mir-3158-2	MI0014187	K562
MI	hsa-mir-146b	MI0003129	K562;MCF7
MI	hsa-mir-1307	MI0006444	K562
NA	hsa-mir-936	MI0005758	-
BT	hsa-mir-609	MI0003622	K562;MCF7
MI	hsa-mir-4482-1	MI0016843	MCF7
MI	hsa-mir-4680	MI0017312	K562;MCF7
MI	hsa-mir-548e	MI0006344	K562
NA	hsa-mir-4295	MI0015822	-
NA	hsa-mir-4483	MI0016844	-
MI	hsa-mir-2110	MI0010629	MCF7
BT	hsa-mir-3663	MI0016064	MCF7
BT	hsa-mir-4681	MI0017313	K562;MCF7
MI	hsa-mir-4682	MI0017314	K562;MCF7
NA	hsa-mir-3941	MI0016598	-
BT	hsa-mir-4296	MI0015823	K562;MCF7
NA	hsa-mir-4484	MI0016845	-
NA	hsa-mir-4297	MI0015824	-
NA	hsa-mir-378c	MI0015825	-
MI	hsa-mir-202	MI0003130	K562
MI	hsa-mir-3944	MI0016601	K562
MI	hsa-mir-210	MI0000286	K562;MCF7
BT	hsa-mir-4298	MI0015830	K562;MCF7
MI	hsa-mir-675	MI0005416	K562
MI	hsa-mir-483	MI0002467	MCF7
NA	hsa-mir-4686	MI0017318	-
MI	hsa-mir-4687	MI0017319	K562
NA	hsa-mir-302e	MI0006417	-
MI	hsa-mir-5691	MI0019296	MCF7
MI	hsa-mir-4485	MI0016846	K562
NA	hsa-mir-4299	MI0015829	-
MI	hsa-mir-3159	MI0014188	K562;MCF7
NA	hsa-mir-4486	MI0016847	-
BT	hsa-mir-4694	MI0017327	MCF7
NA	hsa-mir-610	MI0003623	-
MI	hsa-mir-1343	MI0017320	K562
MI	hsa-mir-3973	MI0016991	MCF7
BT	hsa-mir-670	MI0003933	K562
MI	hsa-mir-129-2	MI0000473	K562
MI	hsa-mir-4688	MI0017321	K562;MCF7
MI	hsa-mir-3160-1	MI0014189	K562;MCF7
MI	hsa-mir-3160-2	MI0014190	K562
MI	hsa-mir-5582	MI0019138	K562
MI	hsa-mir-4487	MI0016848	K562
MI	hsa-mir-3161	MI0014191	MCF7
MI	hsa-mir-130a	MI0000448	K562;MCF7
MI	hsa-mir-3162	MI0014192	K562
MI	hsa-mir-4488	MI0016849	K562
MI	hsa-mir-611	MI0003624	K562;MCF7
MI	hsa-mir-1908	MI0008329	K562;MCF7
MI	hsa-mir-1237	MI0006327	K562;MCF7
MI	hsa-mir-192	MI0000234	K562;MCF7
MI	hsa-mir-194-2	MI0000732	K562;MCF7
MI	hsa-mir-612	MI0003625	K562;MCF7
MI	hsa-mir-4690	MI0017323	K562;MCF7
MI	hsa-mir-4489	MI0016850	K562;MCF7
MI	hsa-mir-3163	MI0014193	K562
MI	hsa-mir-4691	MI0017324	K562
BT	hsa-mir-3164	MI0014194	K562;MCF7
MI	hsa-mir-548k	MI0006354	K562;MCF7
BT	hsa-mir-3664	MI0016065	MCF7
MI	hsa-mir-3165	MI0014195	K562;MCF7
BT	hsa-mir-139	MI0000261	K562
MI	hsa-mir-4692	MI0017325	K562
BT	hsa-mir-548al	MI0016851	K562;MCF7
MI	hsa-mir-4696	MI0017329	K562
MI	hsa-mir-326	MI0000808	K562
MI	hsa-mir-708	MI0005543	MCF7
BT	hsa-mir-5579	MI0019133	K562;MCF7
NA	hsa-mir-4300	MI0015831	-
BT	hsa-mir-3166	MI0014196	K562;MCF7
NA	hsa-mir-4490	MI0016852	-
NA	hsa-mir-1261	MI0006396	-
MI	hsa-mir-1304	MI0006371	K562;MCF7
MI	hsa-mir-548l	MI0006361	K562
BT	hsa-mir-1260b	MI0014197	K562
NA	hsa-mir-3920	MI0016427	-
NA	hsa-mir-4693	MI0017326	-
NA	hsa-mir-4491	MI0016853	-
BT	hsa-mir-34b	MI0000742	K562
BT	hsa-mir-34c	MI0000743	K562
NA	hsa-mir-4301	MI0015828	-
MI	hsa-mir-4492	MI0016854	K562;MCF7
MI	hsa-mir-3656	MI0016056	K562;MCF7
MI	hsa-mir-125b-1	MI0000446	K562
BT	hsa-let-7a-2	MI0000061	K562;MCF7
BT	hsa-mir-100	MI0000102	K562;MCF7
NA	hsa-mir-4493	MI0016855	-
NA	hsa-mir-3167	MI0014198	-
NA	hsa-mir-4697	MI0017330	-
MI	hsa-mir-3649	MI0016049	K562;MCF7
MI	hsa-mir-200c	MI0000650	K562;MCF7
MI	hsa-mir-141	MI0000457	K562;MCF7
NA	hsa-mir-1244-3	MI0015975	-
MI	hsa-mir-613	MI0003626	MCF7
MI	hsa-mir-614	MI0003627	MCF7
NA	hsa-mir-3974	MI0016992	-
NA	hsa-mir-920	MI0005712	-
NA	hsa-mir-4302	MI0015833	-
NA	hsa-mir-4698	MI0017331	-
BT	hsa-mir-4494	MI0016856	K562;MCF7
MI	hsa-mir-1291	MI0006353	K562
MI	hsa-mir-4701	MI0017334	MCF7
MI	hsa-mir-1293	MI0006355	K562
MI	hsa-mir-196a-2	MI0000279	MCF7
MI	hsa-mir-615	MI0003628	K562
MI	hsa-mir-3198-2	MI0017335	K562;MCF7
MI	hsa-mir-148b	MI0000811	K562;MCF7
MI	hsa-mir-1228	MI0006318	K562
MI	hsa-mir-616	MI0003629	K562;MCF7
MI	hsa-mir-26a-2	MI0000750	K562;MCF7
BT	hsa-let-7i	MI0000434	K562;MCF7
MI	hsa-mir-548c	MI0003630	K562;MCF7
MI	hsa-mir-548z	MI0016688	K562;MCF7
MI	hsa-mir-1279	MI0006426	K562
MI	hsa-mir-3913-1	MI0016417	K562
NA	hsa-mir-3913-2	MI0016418	-
MI	hsa-mir-1252	MI0006434	MCF7
BT	hsa-mir-617	MI0003631	MCF7
BT	hsa-mir-618	MI0003632	MCF7
BT	hsa-mir-4699	MI0017332	MCF7
BT	hsa-mir-5700	MI0019307	MCF7
BT	hsa-mir-492	MI0003131	K562;MCF7
MI	hsa-mir-331	MI0000812	K562
MI	hsa-mir-3685	MI0016086	K562
BT	hsa-mir-1251	MI0006386	MCF7
BT	hsa-mir-135a-2	MI0000453	MCF7
NA	hsa-mir-4495	MI0016857	-
NA	hsa-mir-4303	MI0015834	-
MI	hsa-mir-1827	MI0008195	K562
MI	hsa-mir-3652	MI0016052	K562;MCF7
BT	hsa-mir-3922	MI0016429	K562
MI	hsa-mir-4496	MI0016858	K562
MI	hsa-mir-619	MI0003633	K562
MI	hsa-mir-4497	MI0016859	K562;MCF7
NA	hsa-mir-3657	MI0016057	-
NA	hsa-mir-1302-1	MI0006362	-
BT	hsa-mir-620	MI0003634	K562
MI	hsa-mir-4472-2	MI0016824	MCF7
NA	hsa-mir-1178	MI0006271	-
MI	hsa-mir-4498	MI0016860	K562
MI	hsa-mir-4700	MI0017333	K562
BT	hsa-mir-4304	MI0015832	K562;MCF7
MI	hsa-mir-3908	MI0016412	K562;MCF7
MI	hsa-mir-5188	MI0018167	K562
NA	hsa-mir-4419b	MI0016861	-
NA	hsa-mir-3612	MI0016002	-
NA	hsa-mir-4499	MI0016862	-
BT	hsa-mir-2276	MI0011282	MCF7
NA	hsa-mir-4305	MI0015835	-
MI	hsa-mir-320d-1	MI0008190	MCF7
MI	hsa-mir-621	MI0003635	MCF7
MI	hsa-mir-3168	MI0014199	K562;MCF7
NA	hsa-mir-5006	MI0017873	-
MI	hsa-mir-3613	MI0016003	K562;MCF7
MI	hsa-mir-16-1	MI0000070	K562;MCF7
BT	hsa-mir-15a	MI0000069	K562;MCF7
NA	hsa-mir-5693	MI0019300	-
MI	hsa-mir-4703	MI0017336	K562;MCF7
NA	hsa-mir-759	MI0004065	-
NA	hsa-mir-1297	MI0006358	-
NA	hsa-mir-5007	MI0017874	-
NA	hsa-mir-3169	MI0014200	-
NA	hsa-mir-548x-2	MI0016833	-
NA	hsa-mir-4704	MI0017337	-
NA	hsa-mir-3665	MI0016066	-
NA	hsa-mir-4500	MI0016863	-
NA	hsa-mir-622	MI0003636	-
MI	hsa-mir-17	MI0000071	K562;MCF7
MI	hsa-mir-18a	MI0000072	K562;MCF7
MI	hsa-mir-19a	MI0000073	K562;MCF7
MI	hsa-mir-20a	MI0000076	K562;MCF7
MI	hsa-mir-19b-1	MI0000074	K562;MCF7
MI	hsa-mir-92a-1	MI0000093	K562;MCF7
BT	hsa-mir-548as	MI0019132	K562
NA	hsa-mir-4501	MI0016864	-
BT	hsa-mir-3170	MI0014201	MCF7
MI	hsa-mir-623	MI0003637	K562
BT	hsa-mir-4306	MI0015836	K562;MCF7
NA	hsa-mir-2681	MI0012062	-
NA	hsa-mir-4705	MI0017338	-
MI	hsa-mir-1267	MI0006404	K562
MI	hsa-mir-548ar	MI0019131	K562
MI	hsa-mir-4502	MI0016865	K562
MI	hsa-mir-4707	MI0017340	K562;MCF7
BT	hsa-mir-208a	MI0000251	K562
BT	hsa-mir-208b	MI0005570	K562;MCF7
NA	hsa-mir-4307	MI0015838	-
NA	hsa-mir-3171	MI0014202	-
MI	hsa-mir-624	MI0003638	K562;MCF7
BT	hsa-mir-4503	MI0016866	K562;MCF7
NA	hsa-mir-548y	MI0016595	-
MI	hsa-mir-4504	MI0016867	MCF7
MI	hsa-mir-5580	MI0019135	MCF7
MI	hsa-mir-4308	MI0015839	MCF7
NA	hsa-mir-5586	MI0019143	-
BT	hsa-mir-548h-1	MI0006411	MCF7
MI	hsa-mir-4706	MI0017339	MCF7
MI	hsa-mir-4708	MI0017341	MCF7
MI	hsa-mir-625	MI0003639	MCF7
BT	hsa-mir-5694	MI0019301	MCF7
MI	hsa-mir-4505	MI0016868	K562;MCF7
BT	hsa-mir-4709	MI0017342	K562;MCF7
MI	hsa-mir-1260a	MI0006394	MCF7
BT	hsa-mir-4506	MI0016869	MCF7
MI	hsa-mir-3173	MI0014204	K562;MCF7
MI	hsa-mir-151b	MI0003772	K562
MI	hsa-mir-342	MI0000805	K562
MI	hsa-mir-345	MI0000825	K562
MI	hsa-mir-2392	MI0016870	K562
MI	hsa-mir-770	MI0005118	K562
MI	hsa-mir-493	MI0003132	K562
MI	hsa-mir-337	MI0000806	K562
MI	hsa-mir-665	MI0005563	K562
MI	hsa-mir-431	MI0001721	K562
MI	hsa-mir-433	MI0001723	K562
MI	hsa-mir-127	MI0000472	K562
MI	hsa-mir-432	MI0003133	K562
MI	hsa-mir-136	MI0000475	K562
MI	hsa-mir-370	MI0000778	K562
NA	hsa-mir-379	MI0000787	-
NA	hsa-mir-411	MI0003675	-
NA	hsa-mir-299	MI0000744	-
NA	hsa-mir-380	MI0000788	-
NA	hsa-mir-1197	MI0006656	-
NA	hsa-mir-323a	MI0000807	-
NA	hsa-mir-758	MI0003757	-
NA	hsa-mir-329-1	MI0001725	-
NA	hsa-mir-329-2	MI0001726	-
NA	hsa-mir-494	MI0003134	-
NA	hsa-mir-1193	MI0014205	-
NA	hsa-mir-543	MI0005565	-
NA	hsa-mir-495	MI0003135	-
NA	hsa-mir-376c	MI0000776	-
NA	hsa-mir-376a-2	MI0003529	-
NA	hsa-mir-654	MI0003676	-
NA	hsa-mir-376b	MI0002466	-
NA	hsa-mir-376a-1	MI0000784	-
NA	hsa-mir-300	MI0005525	-
NA	hsa-mir-1185-1	MI0003844	-
NA	hsa-mir-1185-2	MI0003821	-
NA	hsa-mir-381	MI0000789	-
NA	hsa-mir-487b	MI0003530	-
NA	hsa-mir-539	MI0003514	-
NA	hsa-mir-889	MI0005540	-
NA	hsa-mir-544a	MI0003515	-
NA	hsa-mir-655	MI0003677	-
NA	hsa-mir-487a	MI0002471	-
NA	hsa-mir-382	MI0000790	-
NA	hsa-mir-134	MI0000474	-
NA	hsa-mir-668	MI0003761	-
NA	hsa-mir-485	MI0002469	-
NA	hsa-mir-323b	MI0014206	-
NA	hsa-mir-154	MI0000480	-
NA	hsa-mir-496	MI0003136	-
NA	hsa-mir-377	MI0000785	-
NA	hsa-mir-541	MI0005539	-
NA	hsa-mir-409	MI0001735	-
NA	hsa-mir-412	MI0002464	-
NA	hsa-mir-369	MI0000777	-
NA	hsa-mir-410	MI0002465	-
NA	hsa-mir-656	MI0003678	-
BT	hsa-mir-1247	MI0006382	MCF7
BT	hsa-mir-4309	MI0015837	K562;MCF7
MI	hsa-mir-203	MI0000283	MCF7
MI	hsa-mir-3545	MI0017343	MCF7
MI	hsa-mir-4710	MI0017344	K562;MCF7
BT	hsa-mir-4539	MI0016910	MCF7
BT	hsa-mir-4507	MI0016871	MCF7
BT	hsa-mir-4538	MI0016909	MCF7
BT	hsa-mir-4537	MI0016908	MCF7
BT	hsa-mir-5195	MI0018174	MCF7
NA	hsa-mir-3118-4	MI0014207	-
NA	hsa-mir-5701-1	MI0019308	-
NA	hsa-mir-3118-6	MI0015981	-
NA	hsa-mir-5701-2	MI0019593	-
MI	hsa-mir-1268a	MI0006405	K562
NA	hsa-mir-4509-1	MI0016873	-
MI	hsa-mir-4508	MI0016872	K562
NA	hsa-mir-4715	MI0017349	-
NA	hsa-mir-4509-2	MI0016874	-
NA	hsa-mir-4509-3	MI0016875	-
NA	hsa-mir-211	MI0000287	-
BT	hsa-mir-1233-1	MI0006323	K562
BT	hsa-mir-1233-2	MI0015973	K562;MCF7
NA	hsa-mir-3942	MI0016599	-
NA	hsa-mir-4510	MI0016876	-
MI	hsa-mir-626	MI0003640	K562
MI	hsa-mir-4310	MI0015840	K562
MI	hsa-mir-627	MI0003641	K562
MI	hsa-mir-1282	MI0006429	K562
BT	hsa-mir-147b	MI0005544	MCF7
MI	hsa-mir-4716	MI0017350	K562
MI	hsa-mir-4712	MI0017346	K562;MCF7
BT	hsa-mir-4713	MI0017347	K562
MI	hsa-mir-1266	MI0006403	MCF7
MI	hsa-mir-628	MI0003642	K562
NA	hsa-mir-2116	MI0010635	-
BT	hsa-mir-190a	MI0000486	MCF7
MI	hsa-mir-422a	MI0001444	K562
MI	hsa-mir-1272	MI0006408	K562
BT	hsa-mir-4511	MI0016877	K562
BT	hsa-mir-4311	MI0015841	K562;MCF7
MI	hsa-mir-4512	MI0016878	K562
MI	hsa-mir-4312	MI0015842	K562
MI	hsa-mir-629	MI0003643	K562;MCF7
BT	hsa-mir-630	MI0003644	MCF7
MI	hsa-mir-4513	MI0016879	K562
MI	hsa-mir-631	MI0003645	K562;MCF7
NA	hsa-mir-4313	MI0015843	-
NA	hsa-mir-3713	MI0016134	-
BT	hsa-mir-184	MI0000481	K562
BT	hsa-mir-5572	MI0019117	MCF7
BT	hsa-mir-549	MI0003679	MCF7
MI	hsa-mir-4514	MI0016880	K562
MI	hsa-mir-4515	MI0016881	K562
BT	hsa-mir-1276	MI0006416	K562;MCF7
BT	hsa-mir-548ap	MI0017875	K562;MCF7
BT	hsa-mir-1179	MI0006272	K562;MCF7
BT	hsa-mir-7-2	MI0000264	K562;MCF7
MI	hsa-mir-3529	MI0017351	K562;MCF7
MI	hsa-mir-9-3	MI0000468	K562;MCF7
MI	hsa-mir-5094	MI0017983	K562;MCF7
MI	hsa-mir-5009	MI0017877	K562;MCF7
MI	hsa-mir-3174	MI0014208	MCF7
MI	hsa-mir-3175	MI0014209	K562
MI	hsa-mir-1469	MI0007074	K562;MCF7
MI	hsa-mir-4714	MI0017348	MCF7
NA	hsa-mir-1302-10	MI0015979	-
MI	hsa-mir-5587	MI0019144	K562;MCF7
MI	hsa-mir-3176	MI0014210	K562;MCF7
MI	hsa-mir-662	MI0003670	MCF7
BT	hsa-mir-3177	MI0014211	K562;MCF7
MI	hsa-mir-1225	MI0006311	K562
MI	hsa-mir-4516	MI0016882	K562;MCF7
MI	hsa-mir-3180-5	MI0016409	K562;MCF7
MI	hsa-mir-3677	MI0016078	K562;MCF7
MI	hsa-mir-940	MI0005762	K562;MCF7
MI	hsa-mir-4717	MI0017352	K562;MCF7
MI	hsa-mir-3178	MI0014212	K562;MCF7
MI	hsa-mir-548h-2	MI0006412	K562
NA	hsa-mir-4718	MI0017353	-
MI	hsa-mir-193b	MI0003137	K562;MCF7
MI	hsa-mir-365a	MI0000767	K562;MCF7
NA	hsa-mir-3179-1	MI0014213	-
NA	hsa-mir-3670-1	MI0016071	-
NA	hsa-mir-3180-1	MI0014214	-
MI	hsa-mir-1972-1	MI0009982	K562
NA	hsa-mir-3180-4	MI0016408	-
MI	hsa-mir-484	MI0002468	K562;MCF7
NA	hsa-mir-3179-2	MI0014216	-
NA	hsa-mir-3670-2	MI0019112	-
NA	hsa-mir-3180-2	MI0014215	-
NA	hsa-mir-3180-3	MI0014217	-
NA	hsa-mir-3179-3	MI0014221	-
MI	hsa-mir-3680-1	MI0016081	K562
NA	hsa-mir-548w	MI0014222	-
MI	hsa-mir-4721	MI0017356	K562;MCF7
MI	hsa-mir-4517	MI0016883	K562;MCF7
BT	hsa-mir-3680-2	MI0019113	K562;MCF7
MI	hsa-mir-4518	MI0016884	K562
MI	hsa-mir-4519	MI0016885	K562;MCF7
MI	hsa-mir-762	MI0003892	K562;MCF7
BT	hsa-mir-3181	MI0014223	K562;MCF7
NA	hsa-mir-3935	MI0016591	-
NA	hsa-mir-138-2	MI0000455	-
MI	hsa-mir-328	MI0000804	K562
MI	hsa-mir-1538	MI0007259	K562
BT	hsa-mir-140	MI0000456	K562;MCF7
NA	hsa-mir-1972-2	MI0015977	-
NA	hsa-mir-4719	MI0017354	-
MI	hsa-mir-4720	MI0017355	K562;MCF7
NA	hsa-mir-3182	MI0014224	-
MI	hsa-mir-5093	MI0017982	MCF7
MI	hsa-mir-1910	MI0008331	MCF7
MI	hsa-mir-5189	MI0018168	K562
MI	hsa-mir-4722	MI0017357	K562
NA	hsa-mir-3183	MI0014225	-
MI	hsa-mir-22	MI0000078	K562;MCF7
MI	hsa-mir-132	MI0000449	K562;MCF7
MI	hsa-mir-212	MI0000288	K562;MCF7
NA	hsa-mir-1253	MI0006387	-
NA	hsa-mir-4520a	MI0016886	-
MI	hsa-mir-4520b	MI0017358	K562
MI	hsa-mir-195	MI0000489	K562;MCF7
MI	hsa-mir-497	MI0003138	K562;MCF7
MI	hsa-mir-324	MI0000813	K562
MI	hsa-mir-4314	MI0015846	K562
MI	hsa-mir-4521	MI0016887	K562;MCF7
MI	hsa-mir-3676	MI0016077	K562;MCF7
MI	hsa-mir-744	MI0005559	K562
NA	hsa-mir-1269b	MI0016888	-
MI	hsa-mir-548h-3	MI0006413	K562
MI	hsa-mir-4731	MI0017368	K562
MI	hsa-mir-1288	MI0006432	K562
MI	hsa-mir-33b	MI0003646	K562;MCF7
MI	hsa-mir-1180	MI0006273	K562
MI	hsa-mir-4522	MI0016889	K562;MCF7
MI	hsa-mir-4723	MI0017359	K562
MI	hsa-mir-451a	MI0001729	K562;MCF7
MI	hsa-mir-451b	MI0017360	K562
MI	hsa-mir-144	MI0000460	K562;MCF7
MI	hsa-mir-4732	MI0017369	K562;MCF7
MI	hsa-mir-4523	MI0016890	K562
MI	hsa-mir-423	MI0001445	K562
BT	hsa-mir-3184	MI0014226	K562
MI	hsa-mir-4733	MI0017370	K562
BT	hsa-mir-4724	MI0017361	K562;MCF7
MI	hsa-mir-193a	MI0000487	K562;MCF7
MI	hsa-mir-4725	MI0017362	K562;MCF7
MI	hsa-mir-365b	MI0000769	K562;MCF7
MI	hsa-mir-632	MI0003647	K562
MI	hsa-mir-2909	MI0013083	K562;MCF7
MI	hsa-mir-4734	MI0017371	K562;MCF7
MI	hsa-mir-4726	MI0017363	K562;MCF7
MI	hsa-mir-4727	MI0017364	K562;MCF7
MI	hsa-mir-4728	MI0017365	K562
MI	hsa-mir-548at	MI0019137	K562
MI	hsa-mir-5010	MI0017878	K562
BT	hsa-mir-2117	MI0010636	K562;MCF7
NA	hsa-mir-4315-1	MI0015844	-
MI	hsa-mir-5089	MI0017978	K562;MCF7
MI	hsa-mir-152	MI0000462	K562
BT	hsa-mir-1203	MI0006335	K562;MCF7
MI	hsa-mir-10a	MI0000266	K562
MI	hsa-mir-196a-1	MI0000238	K562
MI	hsa-mir-3185	MI0014227	K562
MI	hsa-mir-3614	MI0016004	K562
MI	hsa-mir-142	MI0000458	K562
MI	hsa-mir-4736	MI0017373	K562;MCF7
MI	hsa-mir-454	MI0003820	K562;MCF7
MI	hsa-mir-301a	MI0000745	K562;MCF7
MI	hsa-mir-4729	MI0017366	MCF7
MI	hsa-mir-21	MI0000077	K562;MCF7
MI	hsa-mir-4737	MI0017374	K562;MCF7
MI	hsa-mir-633	MI0003648	MCF7
MI	hsa-mir-3064	MI0017375	K562;MCF7
MI	hsa-mir-5047	MI0017932	K562;MCF7
BT	hsa-mir-4315-2	MI0015983	MCF7
BT	hsa-mir-634	MI0003649	MCF7
MI	hsa-mir-548aa-2	MI0016690	K562;MCF7
BT	hsa-mir-548d-2	MI0003671	MCF7
MI	hsa-mir-635	MI0003650	K562;MCF7
BT	hsa-mir-4524b	MI0019114	K562
BT	hsa-mir-4524a	MI0016891	K562
MI	hsa-mir-3615	MI0016005	MCF7
MI	hsa-mir-3678	MI0016079	K562
MI	hsa-mir-4738	MI0017376	K562;MCF7
MI	hsa-mir-636	MI0003651	K562
MI	hsa-mir-4316	MI0015845	K562
MI	hsa-mir-4739	MI0017377	K562;MCF7
MI	hsa-mir-1268b	MI0016748	K562;MCF7
MI	hsa-mir-4730	MI0017367	K562
MI	hsa-mir-657	MI0003681	K562
MI	hsa-mir-3065	MI0014228	K562
MI	hsa-mir-338	MI0000814	K562
BT	hsa-mir-1250	MI0006385	K562;MCF7
MI	hsa-mir-4740	MI0017378	K562
MI	hsa-mir-3186	MI0014229	K562
MI	hsa-mir-4525	MI0016892	K562
NA	hsa-mir-3976	MI0016994	-
NA	hsa-mir-4317	MI0015850	-
NA	hsa-mir-5190	MI0018169	-
MI	hsa-mir-4526	MI0016893	MCF7
NA	hsa-mir-3156-2	MI0014230	-
MI	hsa-mir-320c-1	MI0003778	K562;MCF7
MI	hsa-mir-133a-1	MI0000450	K562
MI	hsa-mir-1-2	MI0000437	K562
BT	hsa-mir-4741	MI0017379	MCF7
BT	hsa-mir-320c-2	MI0008191	MCF7
NA	hsa-mir-302f	MI0006418	-
MI	hsa-mir-3975	MI0016993	K562;MCF7
NA	hsa-mir-187	MI0000274	-
MI	hsa-mir-3929	MI0016439	K562;MCF7
BT	hsa-mir-4318	MI0015847	MCF7
NA	hsa-mir-924	MI0005716	-
NA	hsa-mir-5583-2	MI0019140	-
NA	hsa-mir-5583-1	MI0019139	-
NA	hsa-mir-4319	MI0015848	-
NA	hsa-mir-4527	MI0016894	-
BT	hsa-mir-4743	MI0017381	MCF7
NA	hsa-mir-4744	MI0017382	-
MI	hsa-mir-1539	MI0007260	K562;MCF7
BT	hsa-mir-4320	MI0015849	MCF7
NA	hsa-mir-4528	MI0016895	-
NA	hsa-mir-4529	MI0016896	-
NA	hsa-mir-122	MI0000442	-
NA	hsa-mir-3591	MI0017383	-
NA	hsa-mir-5011	MI0017879	-
MI	hsa-mir-548av	MI0019152	K562
NA	hsa-mir-1302-11	MI0015980	-
MI	hsa-mir-4745	MI0017384	K562;MCF7
MI	hsa-mir-3187	MI0014231	K562;MCF7
MI	hsa-mir-1909	MI0008330	K562
MI	hsa-mir-1227	MI0006316	K562;MCF7
MI	hsa-mir-4321	MI0015852	K562;MCF7
MI	hsa-mir-637	MI0003652	K562;MCF7
MI	hsa-mir-4746	MI0017385	K562
MI	hsa-mir-7-3	MI0000265	K562
MI	hsa-mir-4747	MI0017386	K562;MCF7
MI	hsa-mir-3940	MI0016597	K562
MI	hsa-mir-4999	MI0017865	K562
BT	hsa-mir-5589	MI0019148	K562;MCF7
MI	hsa-mir-4322	MI0015851	K562
MI	hsa-mir-1181	MI0006274	K562
MI	hsa-mir-1238	MI0006328	K562;MCF7
MI	hsa-mir-638	MI0003653	K562;MCF7
MI	hsa-mir-4748	MI0017387	K562;MCF7
MI	hsa-mir-199a-1	MI0000242	K562
MI	hsa-mir-5684	MI0019285	K562;MCF7
MI	hsa-mir-5695	MI0019302	K562;MCF7
MI	hsa-mir-24-2	MI0000081	K562;MCF7
MI	hsa-mir-27a	MI0000085	K562;MCF7
MI	hsa-mir-23a	MI0000079	K562;MCF7
MI	hsa-mir-181c	MI0000271	K562;MCF7
MI	hsa-mir-181d	MI0003139	K562;MCF7
MI	hsa-mir-639	MI0003654	K562
MI	hsa-mir-1470	MI0007075	K562
MI	hsa-mir-3188	MI0014232	K562;MCF7
MI	hsa-mir-3189	MI0014233	K562;MCF7
MI	hsa-mir-640	MI0003655	K562;MCF7
NA	hsa-mir-1270-1	MI0006407	-
NA	hsa-mir-1270-2	MI0015976	-
BT	hsa-mir-5196	MI0018175	K562;MCF7
MI	hsa-mir-4530	MI0016897	MCF7
MI	hsa-mir-641	MI0003656	K562;MCF7
NA	hsa-mir-4323	MI0015853	-
MI	hsa-mir-4531	MI0016898	MCF7
MI	hsa-mir-330	MI0000803	K562;MCF7
MI	hsa-mir-642a	MI0003657	K562
MI	hsa-mir-642b	MI0016685	K562;MCF7
MI	hsa-mir-769	MI0003834	K562
MI	hsa-mir-320e	MI0014234	K562
MI	hsa-mir-3190	MI0014235	K562;MCF7
MI	hsa-mir-3191	MI0014236	K562;MCF7
BT	hsa-mir-4324	MI0015854	K562;MCF7
MI	hsa-mir-150	MI0000479	K562
MI	hsa-mir-5088	MI0017977	K562;MCF7
MI	hsa-mir-4749	MI0017388	K562;MCF7
MI	hsa-mir-4750	MI0017389	K562;MCF7
MI	hsa-mir-4751	MI0017390	K562;MCF7
MI	hsa-mir-99b	MI0000746	K562
MI	hsa-let-7e	MI0000066	K562
MI	hsa-mir-125a	MI0000469	K562
MI	hsa-mir-643	MI0003658	K562;MCF7
BT	hsa-mir-512-1	MI0003140	MCF7
NA	hsa-mir-512-2	MI0003141	-
NA	hsa-mir-1323	MI0003786	-
NA	hsa-mir-498	MI0003142	-
NA	hsa-mir-520e	MI0003143	-
NA	hsa-mir-515-1	MI0003144	-
NA	hsa-mir-519e	MI0003145	-
NA	hsa-mir-520f	MI0003146	-
NA	hsa-mir-515-2	MI0003147	-
NA	hsa-mir-519c	MI0003148	-
NA	hsa-mir-1283-1	MI0003832	-
NA	hsa-mir-520a	MI0003149	-
NA	hsa-mir-526b	MI0003150	-
NA	hsa-mir-519b	MI0003151	-
NA	hsa-mir-525	MI0003152	-
NA	hsa-mir-523	MI0003153	-
NA	hsa-mir-518f	MI0003154	-
NA	hsa-mir-520b	MI0003155	-
NA	hsa-mir-518b	MI0003156	-
MI	hsa-mir-526a-1	MI0003157	MCF7
MI	hsa-mir-520c	MI0003158	MCF7
MI	hsa-mir-518c	MI0003159	MCF7
MI	hsa-mir-524	MI0003160	MCF7
MI	hsa-mir-517a	MI0003161	MCF7
MI	hsa-mir-519d	MI0003162	MCF7
MI	hsa-mir-521-2	MI0003163	MCF7
MI	hsa-mir-520d	MI0003164	MCF7
MI	hsa-mir-517b	MI0003165	MCF7
MI	hsa-mir-520g	MI0003166	MCF7
BT	hsa-mir-516b-2	MI0003167	MCF7
BT	hsa-mir-526a-2	MI0003168	MCF7
BT	hsa-mir-518e	MI0003169	MCF7
BT	hsa-mir-518a-1	MI0003170	MCF7
BT	hsa-mir-518d	MI0003171	MCF7
BT	hsa-mir-516b-1	MI0003172	MCF7
BT	hsa-mir-518a-2	MI0003173	MCF7
BT	hsa-mir-517c	MI0003174	MCF7
NA	hsa-mir-520h	MI0003175	-
NA	hsa-mir-521-1	MI0003176	-
NA	hsa-mir-522	MI0003177	-
NA	hsa-mir-519a-1	MI0003178	-
NA	hsa-mir-527	MI0003179	-
NA	hsa-mir-516a-1	MI0003180	-
NA	hsa-mir-1283-2	MI0006430	-
NA	hsa-mir-516a-2	MI0003181	-
NA	hsa-mir-519a-2	MI0003182	-
NA	hsa-mir-371a	MI0000779	-
NA	hsa-mir-371b	MI0017393	-
NA	hsa-mir-372	MI0000780	-
NA	hsa-mir-373	MI0000781	-
MI	hsa-mir-935	MI0005757	MCF7
NA	hsa-mir-4752	MI0017391	-
MI	hsa-mir-4754	MI0017394	K562;MCF7
MI	hsa-mir-1292	MI0006433	K562;MCF7
MI	hsa-mir-103a-2	MI0000108	K562;MCF7
BT	hsa-mir-103b-2	MI0007262	K562
MI	hsa-mir-3192	MI0014237	K562
MI	hsa-mir-663a	MI0003672	K562;MCF7
MI	hsa-mir-3193	MI0014238	K562;MCF7
MI	hsa-mir-1825	MI0008193	K562;MCF7
MI	hsa-mir-4755	MI0017395	K562
NA	hsa-mir-644a	MI0003659	-
MI	hsa-mir-499a	MI0003183	K562
NA	hsa-mir-499b	MI0017396	-
MI	hsa-mir-1289-1	MI0006350	K562;MCF7
MI	hsa-mir-548o-2	MI0016746	K562;MCF7
BT	hsa-mir-3646	MI0016046	K562;MCF7
NA	hsa-mir-3617	MI0016007	-
BT	hsa-mir-3616	MI0016006	MCF7
MI	hsa-mir-645	MI0003660	K562;MCF7
MI	hsa-mir-1302-5	MI0006366	MCF7
BT	hsa-mir-3194	MI0014239	MCF7
MI	hsa-mir-4756	MI0017397	MCF7
MI	hsa-mir-4325	MI0015865	MCF7
MI	hsa-mir-4532	MI0016899	MCF7
MI	hsa-mir-296	MI0000747	MCF7
MI	hsa-mir-298	MI0005523	MCF7
BT	hsa-mir-646	MI0003661	MCF7
NA	hsa-mir-4533	MI0016900	-
NA	hsa-mir-548ag-2	MI0016794	-
MI	hsa-mir-1257	MI0006391	MCF7
MI	hsa-mir-3195	MI0014240	MCF7
MI	hsa-mir-4758	MI0017399	K562;MCF7
MI	hsa-mir-1-1	MI0000651	K562
MI	hsa-mir-133a-2	MI0000451	K562
BT	hsa-mir-124-3	MI0000445	K562;MCF7
MI	hsa-mir-3196	MI0014241	MCF7
MI	hsa-mir-4326	MI0015866	MCF7
MI	hsa-mir-941-1	MI0005763	MCF7
MI	hsa-mir-941-3	MI0005765	MCF7
MI	hsa-mir-941-4	MI0005766	MCF7
MI	hsa-mir-1914	MI0008335	K562;MCF7
MI	hsa-mir-647	MI0003662	K562;MCF7
BT	hsa-mir-3648	MI0016048	MCF7
BT	hsa-mir-3687	MI0016088	K562;MCF7
NA	hsa-mir-3156-3	MI0014242	-
NA	hsa-mir-3118-5	MI0014243	-
BT	hsa-mir-99a	MI0000101	MCF7
BT	hsa-let-7c	MI0000064	MCF7
BT	hsa-mir-125b-2	MI0000470	MCF7
BT	hsa-mir-548x	MI0014244	K562
NA	hsa-mir-155	MI0000681	-
BT	hsa-mir-4759	MI0017400	K562;MCF7
NA	hsa-mir-4327	MI0015867	-
NA	hsa-mir-802	MI0003906	-
NA	hsa-mir-4760	MI0017401	-
BT	hsa-mir-3197	MI0014245	MCF7
MI	hsa-mir-5692b	MI0019311	K562;MCF7
MI	hsa-mir-3198-1	MI0014246	K562
MI	hsa-mir-648	MI0003663	K562
MI	hsa-mir-4761	MI0017402	K562
MI	hsa-mir-185	MI0000482	K562;MCF7
MI	hsa-mir-3618	MI0016008	K562;MCF7
MI	hsa-mir-1306	MI0006443	K562;MCF7
MI	hsa-mir-1286	MI0006348	K562
MI	hsa-mir-649	MI0003664	K562
MI	hsa-mir-301b	MI0005568	K562;MCF7
MI	hsa-mir-130b	MI0000748	K562;MCF7
BT	hsa-mir-650	MI0003665	K562
BT	hsa-mir-5571	MI0019115	K562
MI	hsa-mir-548j	MI0006345	K562
BT	hsa-mir-3199-1	MI0014247	K562;MCF7
BT	hsa-mir-3199-2	MI0014248	K562;MCF7
MI	hsa-mir-3653	MI0016053	K562
MI	hsa-mir-3200	MI0014249	MCF7
BT	hsa-mir-3928	MI0016438	K562;MCF7
NA	hsa-mir-4764	MI0017405	-
BT	hsa-mir-3909	MI0016413	K562;MCF7
MI	hsa-mir-658	MI0003682	K562;MCF7
MI	hsa-mir-659	MI0003683	K562;MCF7
MI	hsa-mir-4534	MI0016901	K562
MI	hsa-mir-4766	MI0017407	K562
MI	hsa-mir-1281	MI0006428	K562
MI	hsa-mir-33a	MI0000091	K562
MI	hsa-mir-378i	MI0016902	K562
MI	hsa-mir-1249	MI0006384	K562
BT	hsa-mir-4762	MI0017403	K562;MCF7
MI	hsa-mir-3619	MI0016009	K562;MCF7
MI	hsa-let-7a-3	MI0000062	K562;MCF7
MI	hsa-mir-4763	MI0017404	K562;MCF7
MI	hsa-let-7b	MI0000063	K562;MCF7
BT	hsa-mir-3201	MI0014250	K562;MCF7
NA	hsa-mir-4535	MI0016903	-
NA	hsa-mir-3667	MI0016068	-
NA	hsa-mir-3690	MI0016091	-
NA	hsa-mir-4770	MI0017411	-
BT	hsa-mir-4767	MI0017408	K562;MCF7
NA	hsa-mir-651	MI0003666	-
BT	hsa-mir-548ax	MI0019286	K562
BT	hsa-mir-548am	MI0016904	MCF7
BT	hsa-mir-4768	MI0017409	K562;MCF7
NA	hsa-mir-23c	MI0016010	-
NA	hsa-mir-4666b	MI0019299	-
NA	hsa-mir-3915	MI0016420	-
NA	hsa-mir-548f-5	MI0006378	-
NA	hsa-mir-548aj-2	MI0016815	-
NA	hsa-mir-3937	MI0016593	-
NA	hsa-mir-1587	MI0016905	-
NA	hsa-mir-221	MI0000298	-
BT	hsa-mir-222	MI0000299	K562;MCF7
MI	hsa-mir-4769	MI0017410	K562;MCF7
BT	hsa-mir-532	MI0003205	K562;MCF7
BT	hsa-mir-188	MI0000484	K562;MCF7
BT	hsa-mir-500a	MI0003184	K562;MCF7
BT	hsa-mir-362	MI0000762	K562;MCF7
BT	hsa-mir-501	MI0003185	K562;MCF7
BT	hsa-mir-500b	MI0015903	K562;MCF7
BT	hsa-mir-660	MI0003684	K562;MCF7
BT	hsa-mir-502	MI0003186	K562;MCF7
NA	hsa-mir-98	MI0000100	-
NA	hsa-let-7f-2	MI0000068	-
NA	hsa-mir-4536-2	MI0019149	-
BT	hsa-mir-4536-1	MI0016906	MCF7
NA	hsa-mir-1468	MI0003782	-
MI	hsa-mir-223	MI0000300	K562
NA	hsa-mir-676	MI0016436	-
MI	hsa-mir-421	MI0003685	K562
MI	hsa-mir-374b	MI0005566	K562
BT	hsa-mir-374c	MI0016684	MCF7
MI	hsa-mir-545	MI0003516	K562;MCF7
MI	hsa-mir-374a	MI0000782	K562;MCF7
NA	hsa-mir-384	MI0001145	-
NA	hsa-mir-325	MI0000824	-
NA	hsa-mir-4328	MI0015904	-
NA	hsa-mir-548i-4	MI0006424	-
NA	hsa-mir-1321	MI0006652	-
NA	hsa-mir-361	MI0000760	-
NA	hsa-mir-548m	MI0006400	-
NA	hsa-mir-548an	MI0016907	-
MI	hsa-mir-652	MI0003667	K562
MI	hsa-mir-3978	MI0016996	K562
BT	hsa-mir-4329	MI0015901	MCF7
NA	hsa-mir-764	MI0003944	-
NA	hsa-mir-1912	MI0008333	-
NA	hsa-mir-1264	MI0003758	-
NA	hsa-mir-1298	MI0003938	-
NA	hsa-mir-1911	MI0008332	-
NA	hsa-mir-448	MI0001637	-
MI	hsa-mir-1277	MI0006419	K562
MI	hsa-mir-766	MI0003836	K562
NA	hsa-mir-3672	MI0016073	-
NA	hsa-mir-363	MI0000764	-
NA	hsa-mir-92a-2	MI0000094	-
NA	hsa-mir-19b-2	MI0000075	-
NA	hsa-mir-20b	MI0001519	-
NA	hsa-mir-18b	MI0001518	-
NA	hsa-mir-106a	MI0000113	-
MI	hsa-mir-450b	MI0005531	K562
MI	hsa-mir-450a-1	MI0001652	K562
MI	hsa-mir-450a-2	MI0003187	K562
MI	hsa-mir-542	MI0003686	K562
MI	hsa-mir-503	MI0003188	K562
MI	hsa-mir-424	MI0001446	K562
MI	hsa-mir-934	MI0005756	K562
NA	hsa-mir-504	MI0003189	-
MI	hsa-mir-505	MI0003190	K562
NA	hsa-mir-320d-2	MI0008192	-
NA	hsa-mir-890	MI0005533	-
NA	hsa-mir-888	MI0005537	-
NA	hsa-mir-892a	MI0005528	-
NA	hsa-mir-892b	MI0005538	-
NA	hsa-mir-891b	MI0005534	-
NA	hsa-mir-891a	MI0005524	-
NA	hsa-mir-513c	MI0006649	-
NA	hsa-mir-513b	MI0006648	-
NA	hsa-mir-513a-1	MI0003191	-
NA	hsa-mir-513a-2	MI0003192	-
NA	hsa-mir-506	MI0003193	-
NA	hsa-mir-507	MI0003194	-
NA	hsa-mir-508	MI0003195	-
NA	hsa-mir-514b	MI0014251	-
NA	hsa-mir-509-2	MI0005530	-
NA	hsa-mir-509-3	MI0005717	-
NA	hsa-mir-509-1	MI0003196	-
NA	hsa-mir-510	MI0003197	-
NA	hsa-mir-514a-1	MI0003198	-
NA	hsa-mir-514a-2	MI0003199	-
NA	hsa-mir-514a-3	MI0003200	-
NA	hsa-mir-2114	MI0010633	-
NA	hsa-mir-4330	MI0015902	-
MI	hsa-mir-224	MI0000301	K562
MI	hsa-mir-452	MI0001733	K562
NA	hsa-mir-105-1	MI0000111	-
NA	hsa-mir-767	MI0003763	-
NA	hsa-mir-105-2	MI0000112	-
MI	hsa-mir-3202-1	MI0014252	K562
MI	hsa-mir-3202-2	MI0014253	K562
BT	hsa-mir-718	MI0012489	MCF7
MI	hsa-mir-644b	MI0019134	K562;MCF7
BT	hsa-mir-1184-1	MI0006277	MCF7
NA	hsa-mir-1184-2	MI0015971	-
NA	hsa-mir-1184-3	MI0015972	-
BT: basal transcription
MI: miRNA-related chromatin interactions
NA: not assigned

## Sheet: Dataset S5
Dataset S5. miRNA-target interactions in chromatin communities.
miRNA gene	Target	Community ID of miRNA	Community ID of target
hsa-let-7a-3	NM_000264	2272	41
hsa-let-7a-3	NM_000332	2272	105
hsa-let-7a-3	NM_000788	2272	189
hsa-let-7a-3	NM_001001481	2272	254
hsa-let-7a-3	NM_001002295	2272	291
hsa-let-7a-3	NM_001012762	2272	29
hsa-let-7a-3	NM_001017415	2272	556
hsa-let-7a-3	NM_001018004	2272	114
hsa-let-7a-3	NM_001024227	2272	201
hsa-let-7a-3	NM_001032	2272	245
hsa-let-7a-3	NM_001039618	2272	709
hsa-let-7a-3	NM_001040020	2272	721
hsa-let-7a-3	NM_001080415	2272	831
hsa-let-7a-3	NM_001080533	2272	2
hsa-let-7a-3	NM_001098210	2272	872
hsa-let-7a-3	NM_001104586	2272	948
hsa-let-7a-3	NM_001105	2272	950
hsa-let-7a-3	NM_001106	2272	961
hsa-let-7a-3	NM_001130688	2272	1081
hsa-let-7a-3	NM_001134709	2272	115
hsa-let-7a-3	NM_001163287	2272	396
hsa-let-7a-3	NM_001212	2272	647
hsa-let-7a-3	NM_001459	2272	52
hsa-let-7a-3	NM_001656	2272	370
hsa-let-7a-3	NM_001664	2272	142
hsa-let-7a-3	NM_001812	2272	1691
hsa-let-7a-3	NM_001827	2272	1692
hsa-let-7a-3	NM_001938	2272	1696
hsa-let-7a-3	NM_001946	2272	1537
hsa-let-7a-3	NM_001951	2272	854
hsa-let-7a-3	NM_002114	2272	1391
hsa-let-7a-3	NM_002128	2272	1710
hsa-let-7a-3	NM_002137	2272	1542
hsa-let-7a-3	NM_002165	2272	1472
hsa-let-7a-3	NM_002210	2272	1234
hsa-let-7a-3	NM_002370	2272	27
hsa-let-7a-3	NM_002397	2272	1480
hsa-let-7a-3	NM_002398	2272	1735
hsa-let-7a-3	NM_002482	2272	116
hsa-let-7a-3	NM_002577	2272	769
hsa-let-7a-3	NM_002595	2272	1402
hsa-let-7a-3	NM_002655	2272	481
hsa-let-7a-3	NM_002687	2272	442
hsa-let-7a-3	NM_002719	2272	1749
hsa-let-7a-3	NM_002918	2272	219
hsa-let-7a-3	NM_002956	2272	1632
hsa-let-7a-3	NM_003016	2272	417
hsa-let-7a-3	NM_003070	2272	1770
hsa-let-7a-3	NM_003073	2272	301
hsa-let-7a-3	NM_003082	2272	1772
hsa-let-7a-3	NM_003110	2272	1237
hsa-let-7a-3	NM_003133	2272	415
hsa-let-7a-3	NM_003352	2272	364
hsa-let-7a-3	NM_003373	2272	1007
hsa-let-7a-3	NM_003403	2272	695
hsa-let-7a-3	NM_003409	2272	1208
hsa-let-7a-3	NM_003439	2272	171
hsa-let-7a-3	NM_003453	2272	711
hsa-let-7a-3	NM_003462	2272	631
hsa-let-7a-3	NM_003592	2272	264
hsa-let-7a-3	NM_003620	2272	907
hsa-let-7a-3	NM_003642	2272	688
hsa-let-7a-3	NM_003670	2272	1808
hsa-let-7a-3	NM_004083	2272	21
hsa-let-7a-3	NM_004136	2272	1074
hsa-let-7a-3	NM_004206	2272	1559
hsa-let-7a-3	NM_004209	2272	94
hsa-let-7a-3	NM_004272	2272	988
hsa-let-7a-3	NM_004301	2272	1340
hsa-let-7a-3	NM_004337	2272	416
hsa-let-7a-3	NM_004430	2272	522
hsa-let-7a-3	NM_004444	2272	171
hsa-let-7a-3	NM_004523	2272	1750
hsa-let-7a-3	NM_004690	2272	1567
hsa-let-7a-3	NM_004705	2272	1871
hsa-let-7a-3	NM_004741	2272	972
hsa-let-7a-3	NM_004757	2272	1178
hsa-let-7a-3	NM_005095	2272	536
hsa-let-7a-3	NM_005120	2272	67
hsa-let-7a-3	NM_005121	2272	52
hsa-let-7a-3	NM_005384	2272	1684
hsa-let-7a-3	NM_005402	2272	1911
hsa-let-7a-3	NM_005426	2272	615
hsa-let-7a-3	NM_005433	2272	1017
hsa-let-7a-3	NM_005472	2272	1226
hsa-let-7a-3	NM_005517	2272	134
hsa-let-7a-3	NM_005524	2272	1913
hsa-let-7a-3	NM_005534	2272	193
hsa-let-7a-3	NM_005544	2272	1383
hsa-let-7a-3	NM_005642	2272	1919
hsa-let-7a-3	NM_005645	2272	345
hsa-let-7a-3	NM_005680	2272	665
hsa-let-7a-3	NM_005721	2272	1923
hsa-let-7a-3	NM_005754	2272	1833
hsa-let-7a-3	NM_005786	2272	1928
hsa-let-7a-3	NM_005828	2272	190
hsa-let-7a-3	NM_005859	2272	385
hsa-let-7a-3	NM_005885	2272	1939
hsa-let-7a-3	NM_005902	2272	1238
hsa-let-7a-3	NM_005906	2272	735
hsa-let-7a-3	NM_005955	2272	631
hsa-let-7a-3	NM_006027	2272	45
hsa-let-7a-3	NM_006090	2272	405
hsa-let-7a-3	NM_006136	2272	1953
hsa-let-7a-3	NM_006241	2272	1955
hsa-let-7a-3	NM_006265	2272	1814
hsa-let-7a-3	NM_006266	2272	227
hsa-let-7a-3	NM_006445	2272	1339
hsa-let-7a-3	NM_006494	2272	1281
hsa-let-7a-3	NM_006496	2272	749
hsa-let-7a-3	NM_006565	2272	64
hsa-let-7a-3	NM_006640	2272	973
hsa-let-7a-3	NM_006745	2272	550
hsa-let-7a-3	NM_006874	2272	1457
hsa-let-7a-3	NM_006924	2272	814
hsa-let-7a-3	NM_007086	2272	410
hsa-let-7a-3	NM_007149	2272	52
hsa-let-7a-3	NM_007158	2272	52
hsa-let-7a-3	NM_007212	2272	952
hsa-let-7a-3	NM_007373	2272	1498
hsa-let-7a-3	NM_012113	2272	358
hsa-let-7a-3	NM_012129	2272	781
hsa-let-7a-3	NM_012141	2272	625
hsa-let-7a-3	NM_012197	2272	924
hsa-let-7a-3	NM_012234	2272	1950
hsa-let-7a-3	NM_012258	2272	748
hsa-let-7a-3	NM_012311	2272	275
hsa-let-7a-3	NM_012330	2272	393
hsa-let-7a-3	NM_012333	2272	2011
hsa-let-7a-3	NM_012414	2272	2014
hsa-let-7a-3	NM_013255	2272	1254
hsa-let-7a-3	NM_013293	2272	1974
hsa-let-7a-3	NM_013438	2272	1712
hsa-let-7a-3	NM_013943	2272	1932
hsa-let-7a-3	NM_014000	2272	1007
hsa-let-7a-3	NM_014021	2272	1375
hsa-let-7a-3	NM_014039	2272	1843
hsa-let-7a-3	NM_014149	2272	1620
hsa-let-7a-3	NM_014233	2272	107
hsa-let-7a-3	NM_014315	2272	245
hsa-let-7a-3	NM_014325	2272	1314
hsa-let-7a-3	NM_014423	2272	1421
hsa-let-7a-3	NM_014577	2272	1124
hsa-let-7a-3	NM_014633	2272	772
hsa-let-7a-3	NM_014671	2272	1365
hsa-let-7a-3	NM_014679	2272	1622
hsa-let-7a-3	NM_014720	2272	2045
hsa-let-7a-3	NM_014751	2272	2047
hsa-let-7a-3	NM_014774	2272	770
hsa-let-7a-3	NM_014779	2272	1899
hsa-let-7a-3	NM_014803	2272	1099
hsa-let-7a-3	NM_014827	2272	1431
hsa-let-7a-3	NM_014830	2272	1441
hsa-let-7a-3	NM_014947	2272	562
hsa-let-7a-3	NM_015024	2272	1414
hsa-let-7a-3	NM_015040	2272	1438
hsa-let-7a-3	NM_015049	2272	787
hsa-let-7a-3	NM_015076	2272	650
hsa-let-7a-3	NM_015176	2272	994
hsa-let-7a-3	NM_015215	2272	1502
hsa-let-7a-3	NM_015350	2272	422
hsa-let-7a-3	NM_015358	2272	1901
hsa-let-7a-3	NM_015387	2272	361
hsa-let-7a-3	NM_015423	2272	2072
hsa-let-7a-3	NM_015435	2272	2073
hsa-let-7a-3	NM_015484	2272	2033
hsa-let-7a-3	NM_015531	2272	1791
hsa-let-7a-3	NM_015565	2272	277
hsa-let-7a-3	NM_015578	2272	979
hsa-let-7a-3	NM_015641	2272	2084
hsa-let-7a-3	NM_015695	2272	1485
hsa-let-7a-3	NM_015891	2272	591
hsa-let-7a-3	NM_016018	2272	2088
hsa-let-7a-3	NM_016213	2272	216
hsa-let-7a-3	NM_016216	2272	2027
hsa-let-7a-3	NM_016271	2272	1475
hsa-let-7a-3	NM_016304	2272	1512
hsa-let-7a-3	NM_016315	2272	1646
hsa-let-7a-3	NM_016374	2272	677
hsa-let-7a-3	NM_016513	2272	1675
hsa-let-7a-3	NM_016545	2272	1489
hsa-let-7a-3	NM_016936	2272	817
hsa-let-7a-3	NM_017423	2272	1081
hsa-let-7a-3	NM_017438	2272	392
hsa-let-7a-3	NM_017444	2272	1310
hsa-let-7a-3	NM_017453	2272	679
hsa-let-7a-3	NM_017612	2272	1632
hsa-let-7a-3	NM_017632	2272	1678
hsa-let-7a-3	NM_017669	2272	377
hsa-let-7a-3	NM_017672	2272	1055
hsa-let-7a-3	NM_017676	2272	2067
hsa-let-7a-3	NM_017759	2272	683
hsa-let-7a-3	NM_017822	2272	1592
hsa-let-7a-3	NM_017975	2272	223
hsa-let-7a-3	NM_018048	2272	1259
hsa-let-7a-3	NM_018170	2272	905
hsa-let-7a-3	NM_018266	2272	2102
hsa-let-7a-3	NM_018307	2272	657
hsa-let-7a-3	NM_018372	2272	156
hsa-let-7a-3	NM_018439	2272	2136
hsa-let-7a-3	NM_018569	2272	1054
hsa-let-7a-3	NM_018695	2272	370
hsa-let-7a-3	NM_018844	2272	411
hsa-let-7a-3	NM_019072	2272	370
hsa-let-7a-3	NM_019843	2272	398
hsa-let-7a-3	NM_020117	2272	2147
hsa-let-7a-3	NM_020338	2272	2157
hsa-let-7a-3	NM_020463	2272	353
hsa-let-7a-3	NM_020772	2272	231
hsa-let-7a-3	NM_020801	2272	1851
hsa-let-7a-3	NM_020839	2272	486
hsa-let-7a-3	NM_020846	2272	1784
hsa-let-7a-3	NM_020928	2272	796
hsa-let-7a-3	NM_021003	2272	2089
hsa-let-7a-3	NM_021038	2272	2165
hsa-let-7a-3	NM_021140	2272	2169
hsa-let-7a-3	NM_021145	2272	1175
hsa-let-7a-3	NM_021215	2272	2042
hsa-let-7a-3	NM_021629	2272	1340
hsa-let-7a-3	NM_021960	2272	1507
hsa-let-7a-3	NM_021970	2272	78
hsa-let-7a-3	NM_021999	2272	103
hsa-let-7a-3	NM_022374	2272	614
hsa-let-7a-3	NM_022476	2272	490
hsa-let-7a-3	NM_022483	2272	526
hsa-let-7a-3	NM_022652	2272	1537
hsa-let-7a-3	NM_022756	2272	631
hsa-let-7a-3	NM_022763	2272	1123
hsa-let-7a-3	NM_022771	2272	1288
hsa-let-7a-3	NM_022836	2272	1649
hsa-let-7a-3	NM_022900	2272	730
hsa-let-7a-3	NM_022915	2272	2161
hsa-let-7a-3	NM_022918	2272	1397
hsa-let-7a-3	NM_023001	2272	1754
hsa-let-7a-3	NM_024065	2272	1886
hsa-let-7a-3	NM_024071	2272	918
hsa-let-7a-3	NM_024529	2272	752
hsa-let-7a-3	NM_024551	2272	2187
hsa-let-7a-3	NM_024680	2272	1658
hsa-let-7a-3	NM_024828	2272	616
hsa-let-7a-3	NM_024881	2272	1883
hsa-let-7a-3	NM_024942	2272	404
hsa-let-7a-3	NM_024953	2272	666
hsa-let-7a-3	NM_025090	2272	1875
hsa-let-7a-3	NM_025138	2272	499
hsa-let-7a-3	NM_025146	2272	1683
hsa-let-7a-3	NM_025160	2272	994
hsa-let-7a-3	NM_030571	2272	1192
hsa-let-7a-3	NM_030647	2272	2178
hsa-let-7a-3	NM_030808	2272	234
hsa-let-7a-3	NM_031157	2272	1028
hsa-let-7a-3	NM_031370	2272	322
hsa-let-7a-3	NM_032017	2272	1326
hsa-let-7a-3	NM_032138	2272	1253
hsa-let-7a-3	NM_032186	2272	2103
hsa-let-7a-3	NM_032256	2272	885
hsa-let-7a-3	NM_032312	2272	1157
hsa-let-7a-3	NM_032338	2272	2090
hsa-let-7a-3	NM_032408	2272	811
hsa-let-7a-3	NM_032410	2272	1305
hsa-let-7a-3	NM_032431	2272	52
hsa-let-7a-3	NM_032436	2272	816
hsa-let-7a-3	NM_032521	2272	52
hsa-let-7a-3	NM_032590	2272	351
hsa-let-7a-3	NM_032682	2272	494
hsa-let-7a-3	NM_032833	2272	1569
hsa-let-7a-3	NM_032999	2272	1338
hsa-let-7a-3	NM_033055	2272	7
hsa-let-7a-3	NM_033103	2272	2125
hsa-let-7a-3	NM_033211	2272	2067
hsa-let-7a-3	NM_033215	2272	987
hsa-let-7a-3	NM_033331	2272	1809
hsa-let-7a-3	NM_033360	2272	263
hsa-let-7a-3	NM_052903	2272	943
hsa-let-7a-3	NM_053042	2272	246
hsa-let-7a-3	NM_053053	2272	2109
hsa-let-7a-3	NM_057749	2272	670
hsa-let-7a-3	NM_133372	2272	431
hsa-let-7a-3	NM_134442	2272	1034
hsa-let-7a-3	NM_138285	2272	2022
hsa-let-7a-3	NM_138391	2272	821
hsa-let-7a-3	NM_138471	2272	700
hsa-let-7a-3	NM_138714	2272	967
hsa-let-7a-3	NM_139078	2272	666
hsa-let-7a-3	NM_139160	2272	802
hsa-let-7a-3	NM_144581	2272	888
hsa-let-7a-3	NM_144618	2272	691
hsa-let-7a-3	NM_144664	2272	1622
hsa-let-7a-3	NM_145254	2272	804
hsa-let-7a-3	NM_148894	2272	2237
hsa-let-7a-3	NM_152265	2272	1155
hsa-let-7a-3	NM_152409	2272	1132
hsa-let-7a-3	NM_152416	2272	670
hsa-let-7a-3	NM_152417	2272	481
hsa-let-7a-3	NM_152484	2272	516
hsa-let-7a-3	NM_152737	2272	1364
hsa-let-7a-3	NM_153223	2272	634
hsa-let-7a-3	NM_153607	2272	1394
hsa-let-7a-3	NM_153705	2272	2058
hsa-let-7a-3	NM_153816	2272	52
hsa-let-7a-3	NM_170719	2272	499
hsa-let-7a-3	NM_172230	2272	52
hsa-let-7a-3	NM_173083	2272	1680
hsa-let-7a-3	NM_173468	2272	189
hsa-let-7a-3	NM_173469	2272	1252
hsa-let-7a-3	NM_173475	2272	1051
hsa-let-7a-3	NM_173569	2272	1230
hsa-let-7a-3	NM_173822	2272	715
hsa-let-7a-3	NM_174916	2272	2193
hsa-let-7a-3	NM_175854	2272	1374
hsa-let-7a-3	NM_176814	2272	1682
hsa-let-7a-3	NM_180989	2272	2031
hsa-let-7a-3	NM_181353	2272	1472
hsa-let-7a-3	NM_182505	2272	598
hsa-let-7a-3	NM_182972	2272	505
hsa-let-7a-3	NM_182976	2272	1110
hsa-let-7a-3	NM_194071	2272	1616
hsa-let-7a-3	NM_194271	2272	1156
hsa-let-7a-3	NM_194282	2272	322
hsa-let-7a-3	NM_198268	2272	1649
hsa-let-7a-3	NM_198581	2272	1158
hsa-let-7a-3	NM_199436	2272	1157
hsa-let-7a-3	NM_203390	2272	1171
hsa-let-7a-3	NM_203462	2272	925
hsa-let-7a-3	NM_205768	2272	1960
hsa-let-7a-3	NM_000403	2272	63
hsa-let-7a-3	NM_000437	2272	134
hsa-let-7a-3	NM_000546	2272	3
hsa-let-7a-3	NM_001004304	2272	204
hsa-let-7a-3	NM_001004354	2272	160
hsa-let-7a-3	NM_001008708	2272	426
hsa-let-7a-3	NM_001012754	2272	499
hsa-let-7a-3	NM_001013842	2272	522
hsa-let-7a-3	NM_001015055	2272	448
hsa-let-7a-3	NM_001017923	2272	563
hsa-let-7a-3	NM_001017989	2272	55
hsa-let-7a-3	NM_001018108	2272	578
hsa-let-7a-3	NM_001039574	2272	705
hsa-let-7a-3	NM_001039770	2272	126
hsa-let-7a-3	NM_001040715	2272	331
hsa-let-7a-3	NM_001066	2272	798
hsa-let-7a-3	NM_001080396	2272	739
hsa-let-7a-3	NM_001127223	2272	161
hsa-let-7a-3	NM_001134375	2272	1099
hsa-let-7a-3	NM_001134666	2272	78
hsa-let-7a-3	NM_001144875	2272	144
hsa-let-7a-3	NM_001146314	2272	172
hsa-let-7a-3	NM_001159860	2272	1297
hsa-let-7a-3	NM_001161708	2272	1325
hsa-let-7a-3	NM_001172	2272	1412
hsa-let-7a-3	NM_001219	2272	1037
hsa-let-7a-3	NM_001283	2272	171
hsa-let-7a-3	NM_001383	2272	870
hsa-let-7a-3	NM_001418	2272	772
hsa-let-7a-3	NM_001542	2272	389
hsa-let-7a-3	NM_001626	2272	1610
hsa-let-7a-3	NM_001695	2272	637
hsa-let-7a-3	NM_001859	2272	8
hsa-let-7a-3	NM_001894	2272	1490
hsa-let-7a-3	NM_001955	2272	1391
hsa-let-7a-3	NM_002013	2272	563
hsa-let-7a-3	NM_002040	2272	311
hsa-let-7a-3	NM_002078	2272	76
hsa-let-7a-3	NM_002214	2272	1721
hsa-let-7a-3	NM_002296	2272	1730
hsa-let-7a-3	NM_002319	2272	171
hsa-let-7a-3	NM_002357	2272	1564
hsa-let-7a-3	NM_002401	2272	190
hsa-let-7a-3	NM_002467	2272	1738
hsa-let-7a-3	NM_002586	2272	153
hsa-let-7a-3	NM_002727	2272	651
hsa-let-7a-3	NM_002928	2272	1552
hsa-let-7a-3	NM_002964	2272	1766
hsa-let-7a-3	NM_003074	2272	619
hsa-let-7a-3	NM_003168	2272	77
hsa-let-7a-3	NM_003220	2272	636
hsa-let-7a-3	NM_003337	2272	977
hsa-let-7a-3	NM_003575	2272	264
hsa-let-7a-3	NM_003600	2272	655
hsa-let-7a-3	NM_003705	2272	688
hsa-let-7a-3	NM_003799	2272	893
hsa-let-7a-3	NM_003846	2272	502
hsa-let-7a-3	NM_003908	2272	1826
hsa-let-7a-3	NM_003941	2272	948
hsa-let-7a-3	NM_004199	2272	569
hsa-let-7a-3	NM_004231	2272	1037
hsa-let-7a-3	NM_004300	2272	744
hsa-let-7a-3	NM_004313	2272	1847
hsa-let-7a-3	NM_004456	2272	264
hsa-let-7a-3	NM_004520	2272	881
hsa-let-7a-3	NM_004537	2272	1864
hsa-let-7a-3	NM_004584	2272	199
hsa-let-7a-3	NM_004756	2272	1185
hsa-let-7a-3	NM_004805	2272	52
hsa-let-7a-3	NM_004823	2272	707
hsa-let-7a-3	NM_004834	2272	52
hsa-let-7a-3	NM_004888	2272	857
hsa-let-7a-3	NM_004943	2272	55
hsa-let-7a-3	NM_004992	2272	9
hsa-let-7a-3	NM_005009	2272	155
hsa-let-7a-3	NM_005187	2272	29
hsa-let-7a-3	NM_005224	2272	51
hsa-let-7a-3	NM_005252	2272	1906
hsa-let-7a-3	NM_005445	2272	1852
hsa-let-7a-3	NM_005504	2272	1444
hsa-let-7a-3	NM_005704	2272	94
hsa-let-7a-3	NM_005858	2272	1934
hsa-let-7a-3	NM_005911	2272	194
hsa-let-7a-3	NM_005998	2272	335
hsa-let-7a-3	NM_006016	2272	853
hsa-let-7a-3	NM_006051	2272	159
hsa-let-7a-3	NM_006094	2272	1347
hsa-let-7a-3	NM_006122	2272	16
hsa-let-7a-3	NM_006256	2272	1676
hsa-let-7a-3	NM_006299	2272	52
hsa-let-7a-3	NM_006367	2272	99
hsa-let-7a-3	NM_006534	2272	52
hsa-let-7a-3	NM_006589	2272	52
hsa-let-7a-3	NM_006693	2272	171
hsa-let-7a-3	NM_006713	2272	1982
hsa-let-7a-3	NM_006763	2272	1984
hsa-let-7a-3	NM_006892	2272	903
hsa-let-7a-3	NM_006951	2272	480
hsa-let-7a-3	NM_006991	2272	590
hsa-let-7a-3	NM_007268	2272	923
hsa-let-7a-3	NM_007283	2272	318
hsa-let-7a-3	NM_007371	2272	1765
hsa-let-7a-3	NM_012097	2272	676
hsa-let-7a-3	NM_012117	2272	1028
hsa-let-7a-3	NM_012200	2272	52
hsa-let-7a-3	NM_012268	2272	179
hsa-let-7a-3	NM_012405	2272	230
hsa-let-7a-3	NM_012475	2272	98
hsa-let-7a-3	NM_013291	2272	52
hsa-let-7a-3	NM_013302	2272	2018
hsa-let-7a-3	NM_013316	2272	407
hsa-let-7a-3	NM_013355	2272	140
hsa-let-7a-3	NM_013375	2272	52
hsa-let-7a-3	NM_013446	2272	1242
hsa-let-7a-3	NM_014042	2272	192
hsa-let-7a-3	NM_014176	2272	1386
hsa-let-7a-3	NM_014278	2272	716
hsa-let-7a-3	NM_014282	2272	1809
hsa-let-7a-3	NM_014305	2272	2031
hsa-let-7a-3	NM_014554	2272	91
hsa-let-7a-3	NM_014584	2272	1082
hsa-let-7a-3	NM_014668	2272	2043
hsa-let-7a-3	NM_014670	2272	715
hsa-let-7a-3	NM_014726	2272	1725
hsa-let-7a-3	NM_014875	2272	627
hsa-let-7a-3	NM_014877	2272	1755
hsa-let-7a-3	NM_014976	2272	480
hsa-let-7a-3	NM_015100	2272	1018
hsa-let-7a-3	NM_015107	2272	1453
hsa-let-7a-3	NM_015199	2272	1491
hsa-let-7a-3	NM_015396	2272	2027
hsa-let-7a-3	NM_015488	2272	801
hsa-let-7a-3	NM_015534	2272	1825
hsa-let-7a-3	NM_015550	2272	2082
hsa-let-7a-3	NM_015599	2272	1547
hsa-let-7a-3	NM_015726	2272	873
hsa-let-7a-3	NM_015836	2272	2086
hsa-let-7a-3	NM_015895	2272	827
hsa-let-7a-3	NM_015897	2272	1477
hsa-let-7a-3	NM_016125	2272	52
hsa-let-7a-3	NM_016424	2272	1951
hsa-let-7a-3	NM_016464	2272	1315
hsa-let-7a-3	NM_016530	2272	114
hsa-let-7a-3	NM_016573	2272	1461
hsa-let-7a-3	NM_016602	2272	81
hsa-let-7a-3	NM_016623	2272	2104
hsa-let-7a-3	NM_016732	2272	1826
hsa-let-7a-3	NM_017552	2272	51
hsa-let-7a-3	NM_017573	2272	51
hsa-let-7a-3	NM_017576	2272	1712
hsa-let-7a-3	NM_017586	2272	227
hsa-let-7a-3	NM_017595	2272	249
hsa-let-7a-3	NM_017673	2272	952
hsa-let-7a-3	NM_017682	2272	53
hsa-let-7a-3	NM_017765	2272	641
hsa-let-7a-3	NM_017893	2272	1344
hsa-let-7a-3	NM_017902	2272	1894
hsa-let-7a-3	NM_018028	2272	261
hsa-let-7a-3	NM_018101	2272	631
hsa-let-7a-3	NM_018113	2272	406
hsa-let-7a-3	NM_018171	2272	1635
hsa-let-7a-3	NM_018195	2272	851
hsa-let-7a-3	NM_018202	2272	2033
hsa-let-7a-3	NM_018323	2272	2020
hsa-let-7a-3	NM_018351	2272	639
hsa-let-7a-3	NM_018360	2272	1219
hsa-let-7a-3	NM_018387	2272	1407
hsa-let-7a-3	NM_018433	2272	363
hsa-let-7a-3	NM_018489	2272	52
hsa-let-7a-3	NM_018638	2272	703
hsa-let-7a-3	NM_018982	2272	1396
hsa-let-7a-3	NM_018984	2272	1314
hsa-let-7a-3	NM_018988	2272	623
hsa-let-7a-3	NM_019083	2272	7
hsa-let-7a-3	NM_019624	2272	287
hsa-let-7a-3	NM_019625	2272	287
hsa-let-7a-3	NM_019857	2272	1219
hsa-let-7a-3	NM_020122	2272	846
hsa-let-7a-3	NM_020310	2272	879
hsa-let-7a-3	NM_020378	2272	111
hsa-let-7a-3	NM_020764	2272	94
hsa-let-7a-3	NM_020768	2272	592
hsa-let-7a-3	NM_020774	2272	1994
hsa-let-7a-3	NM_020795	2272	3
hsa-let-7a-3	NM_020800	2272	294
hsa-let-7a-3	NM_021168	2272	155
hsa-let-7a-3	NM_021183	2272	760
hsa-let-7a-3	NM_022078	2272	374
hsa-let-7a-3	NM_022082	2272	1482
hsa-let-7a-3	NM_022365	2272	1566
hsa-let-7a-3	NM_022492	2272	448
hsa-let-7a-3	NM_022745	2272	770
hsa-let-7a-3	NM_022767	2272	1717
hsa-let-7a-3	NM_022781	2272	1462
hsa-let-7a-3	NM_023009	2272	784
hsa-let-7a-3	NM_023039	2272	682
hsa-let-7a-3	NM_024015	2272	281
hsa-let-7a-3	NM_024325	2272	1674
hsa-let-7a-3	NM_024663	2272	146
hsa-let-7a-3	NM_024672	2272	322
hsa-let-7a-3	NM_024852	2272	1904
hsa-let-7a-3	NM_024864	2272	660
hsa-let-7a-3	NM_025188	2272	52
hsa-let-7a-3	NM_025194	2272	1185
hsa-let-7a-3	NM_025195	2272	2052
hsa-let-7a-3	NM_030780	2272	1354
hsa-let-7a-3	NM_030786	2272	1325
hsa-let-7a-3	NM_030915	2272	1035
hsa-let-7a-3	NM_031482	2272	1092
hsa-let-7a-3	NM_031953	2272	986
hsa-let-7a-3	NM_032145	2272	574
hsa-let-7a-3	NM_032182	2272	2202
hsa-let-7a-3	NM_032223	2272	52
hsa-let-7a-3	NM_032353	2272	81
hsa-let-7a-3	NM_032424	2272	2072
hsa-let-7a-3	NM_032603	2272	448
hsa-let-7a-3	NM_032740	2272	52
hsa-let-7a-3	NM_032837	2272	897
hsa-let-7a-3	NM_032857	2272	114
hsa-let-7a-3	NM_033089	2272	1966
hsa-let-7a-3	NM_033161	2272	227
hsa-let-7a-3	NM_033549	2272	1950
hsa-let-7a-3	NM_052839	2272	1306
hsa-let-7a-3	NM_052865	2272	474
hsa-let-7a-3	NM_052875	2272	678
hsa-let-7a-3	NM_053056	2272	2220
hsa-let-7a-3	NM_057175	2272	1457
hsa-let-7a-3	NM_101395	2272	129
hsa-let-7a-3	NM_133174	2272	159
hsa-let-7a-3	NM_138300	2272	52
hsa-let-7a-3	NM_138395	2272	361
hsa-let-7a-3	NM_138396	2272	21
hsa-let-7a-3	NM_138455	2272	1354
hsa-let-7a-3	NM_138927	2272	193
hsa-let-7a-3	NM_139244	2272	1042
hsa-let-7a-3	NM_139283	2272	1349
hsa-let-7a-3	NM_145686	2272	52
hsa-let-7a-3	NM_152268	2272	1868
hsa-let-7a-3	NM_152292	2272	78
hsa-let-7a-3	NM_152305	2272	2102
hsa-let-7a-3	NM_152407	2272	2183
hsa-let-7a-3	NM_152463	2272	1372
hsa-let-7a-3	NM_152522	2272	1933
hsa-let-7a-3	NM_152837	2272	298
hsa-let-7a-3	NM_152990	2272	121
hsa-let-7a-3	NM_153042	2272	115
hsa-let-7a-3	NM_153280	2272	1144
hsa-let-7a-3	NM_153340	2272	749
hsa-let-7a-3	NM_153686	2272	1373
hsa-let-7a-3	NM_170665	2272	1207
hsa-let-7a-3	NM_170675	2272	1587
hsa-let-7a-3	NM_170677	2272	1587
hsa-let-7a-3	NM_172037	2272	226
hsa-let-7a-3	NM_172316	2272	1587
hsa-let-7a-3	NM_173630	2272	1842
hsa-let-7a-3	NM_173686	2272	522
hsa-let-7a-3	NM_173797	2272	988
hsa-let-7a-3	NM_173829	2272	1937
hsa-let-7a-3	NM_175852	2272	784
hsa-let-7a-3	NM_175871	2272	35
hsa-let-7a-3	NM_175872	2272	588
hsa-let-7a-3	NM_175884	2272	31
hsa-let-7a-3	NM_175907	2272	1928
hsa-let-7a-3	NM_178310	2272	29
hsa-let-7a-3	NM_178830	2272	179
hsa-let-7a-3	NM_181659	2272	52
hsa-let-7a-3	NM_182485	2272	1433
hsa-let-7a-3	NM_182488	2272	229
hsa-let-7a-3	NM_182547	2272	327
hsa-let-7a-3	NM_182765	2272	2247
hsa-let-7a-3	NM_182931	2272	2141
hsa-let-7a-3	NM_182977	2272	526
hsa-let-7a-3	NM_183237	2272	1554
hsa-let-7a-3	NM_183425	2272	545
hsa-let-7a-3	NM_198256	2272	2043
hsa-let-7a-3	NM_198401	2272	767
hsa-let-7a-3	NM_198526	2272	1714
hsa-let-7a-3	NM_199421	2272	410
hsa-let-7a-3	NM_201269	2272	2103
hsa-let-7a-3	NM_201280	2272	1135
hsa-let-7a-3	NM_201542	2272	1650
hsa-let-7a-3	NM_201567	2272	1689
hsa-let-7a-3	NM_202470	2272	1837
hsa-let-7a-3	NM_203346	2272	414
hsa-let-7a-3	NM_203374	2272	111
hsa-let-7a-3	NM_206831	2272	791
hsa-let-7a-3	NM_207171	2272	1018
hsa-let-7a-3	NM_207371	2272	461
hsa-let-7a-3	NM_207396	2272	230
hsa-let-7a-3	NM_212551	2272	52
hsa-let-7a-3	NM_213651	2272	2021
hsa-let-7b	NM_000264	2272	41
hsa-let-7b	NM_000332	2272	105
hsa-let-7b	NM_000380	2272	120
hsa-let-7b	NM_000876	2272	166
hsa-let-7b	NM_001001481	2272	254
hsa-let-7b	NM_001002295	2272	291
hsa-let-7b	NM_001012762	2272	29
hsa-let-7b	NM_001017415	2272	556
hsa-let-7b	NM_001018004	2272	114
hsa-let-7b	NM_001025366	2272	309
hsa-let-7b	NM_001034173	2272	667
hsa-let-7b	NM_001039618	2272	709
hsa-let-7b	NM_001040020	2272	721
hsa-let-7b	NM_001080415	2272	831
hsa-let-7b	NM_001080533	2272	2
hsa-let-7b	NM_001098210	2272	872
hsa-let-7b	NM_001104586	2272	948
hsa-let-7b	NM_001105	2272	950
hsa-let-7b	NM_001106	2272	961
hsa-let-7b	NM_001130688	2272	1081
hsa-let-7b	NM_001163287	2272	396
hsa-let-7b	NM_001212	2272	647
hsa-let-7b	NM_001459	2272	52
hsa-let-7b	NM_001656	2272	370
hsa-let-7b	NM_001664	2272	142
hsa-let-7b	NM_001812	2272	1691
hsa-let-7b	NM_001826	2272	52
hsa-let-7b	NM_001827	2272	1692
hsa-let-7b	NM_001918	2272	7
hsa-let-7b	NM_001938	2272	1696
hsa-let-7b	NM_001946	2272	1537
hsa-let-7b	NM_001951	2272	854
hsa-let-7b	NM_002114	2272	1391
hsa-let-7b	NM_002128	2272	1710
hsa-let-7b	NM_002137	2272	1542
hsa-let-7b	NM_002165	2272	1472
hsa-let-7b	NM_002210	2272	1234
hsa-let-7b	NM_002397	2272	1480
hsa-let-7b	NM_002482	2272	116
hsa-let-7b	NM_002577	2272	769
hsa-let-7b	NM_002595	2272	1402
hsa-let-7b	NM_002655	2272	481
hsa-let-7b	NM_002687	2272	442
hsa-let-7b	NM_002719	2272	1749
hsa-let-7b	NM_002918	2272	219
hsa-let-7b	NM_002956	2272	1632
hsa-let-7b	NM_003016	2272	417
hsa-let-7b	NM_003070	2272	1770
hsa-let-7b	NM_003073	2272	301
hsa-let-7b	NM_003082	2272	1772
hsa-let-7b	NM_003110	2272	1237
hsa-let-7b	NM_003129	2272	1285
hsa-let-7b	NM_003200	2272	51
hsa-let-7b	NM_003352	2272	364
hsa-let-7b	NM_003373	2272	1007
hsa-let-7b	NM_003403	2272	695
hsa-let-7b	NM_003409	2272	1208
hsa-let-7b	NM_003439	2272	171
hsa-let-7b	NM_003453	2272	711
hsa-let-7b	NM_003462	2272	631
hsa-let-7b	NM_003592	2272	264
hsa-let-7b	NM_003620	2272	907
hsa-let-7b	NM_003642	2272	688
hsa-let-7b	NM_003670	2272	1808
hsa-let-7b	NM_003859	2272	52
hsa-let-7b	NM_004083	2272	21
hsa-let-7b	NM_004130	2272	1446
hsa-let-7b	NM_004136	2272	1074
hsa-let-7b	NM_004206	2272	1559
hsa-let-7b	NM_004272	2272	988
hsa-let-7b	NM_004301	2272	1340
hsa-let-7b	NM_004337	2272	416
hsa-let-7b	NM_004422	2272	3
hsa-let-7b	NM_004430	2272	522
hsa-let-7b	NM_004444	2272	171
hsa-let-7b	NM_004486	2272	140
hsa-let-7b	NM_004523	2272	1750
hsa-let-7b	NM_004690	2272	1567
hsa-let-7b	NM_004705	2272	1871
hsa-let-7b	NM_004741	2272	972
hsa-let-7b	NM_004757	2272	1178
hsa-let-7b	NM_005038	2272	408
hsa-let-7b	NM_005095	2272	536
hsa-let-7b	NM_005120	2272	67
hsa-let-7b	NM_005402	2272	1911
hsa-let-7b	NM_005426	2272	615
hsa-let-7b	NM_005433	2272	1017
hsa-let-7b	NM_005472	2272	1226
hsa-let-7b	NM_005517	2272	134
hsa-let-7b	NM_005524	2272	1913
hsa-let-7b	NM_005534	2272	193
hsa-let-7b	NM_005544	2272	1383
hsa-let-7b	NM_005642	2272	1919
hsa-let-7b	NM_005680	2272	665
hsa-let-7b	NM_005721	2272	1923
hsa-let-7b	NM_005828	2272	190
hsa-let-7b	NM_005859	2272	385
hsa-let-7b	NM_005885	2272	1939
hsa-let-7b	NM_005955	2272	631
hsa-let-7b	NM_005985	2272	52
hsa-let-7b	NM_006027	2272	45
hsa-let-7b	NM_006090	2272	405
hsa-let-7b	NM_006136	2272	1953
hsa-let-7b	NM_006241	2272	1955
hsa-let-7b	NM_006265	2272	1814
hsa-let-7b	NM_006266	2272	227
hsa-let-7b	NM_006402	2272	705
hsa-let-7b	NM_006445	2272	1339
hsa-let-7b	NM_006494	2272	1281
hsa-let-7b	NM_006496	2272	749
hsa-let-7b	NM_006530	2272	74
hsa-let-7b	NM_006565	2272	64
hsa-let-7b	NM_006572	2272	1976
hsa-let-7b	NM_006640	2272	973
hsa-let-7b	NM_006660	2272	1922
hsa-let-7b	NM_006745	2272	550
hsa-let-7b	NM_006924	2272	814
hsa-let-7b	NM_007086	2272	410
hsa-let-7b	NM_007149	2272	52
hsa-let-7b	NM_007212	2272	952
hsa-let-7b	NM_007373	2272	1498
hsa-let-7b	NM_012113	2272	358
hsa-let-7b	NM_012129	2272	781
hsa-let-7b	NM_012141	2272	625
hsa-let-7b	NM_012197	2272	924
hsa-let-7b	NM_012234	2272	1950
hsa-let-7b	NM_012258	2272	748
hsa-let-7b	NM_012311	2272	275
hsa-let-7b	NM_012330	2272	393
hsa-let-7b	NM_012333	2272	2011
hsa-let-7b	NM_012382	2272	241
hsa-let-7b	NM_012414	2272	2014
hsa-let-7b	NM_013255	2272	1254
hsa-let-7b	NM_013293	2272	1974
hsa-let-7b	NM_013438	2272	1712
hsa-let-7b	NM_013943	2272	1932
hsa-let-7b	NM_014000	2272	1007
hsa-let-7b	NM_014039	2272	1843
hsa-let-7b	NM_014149	2272	1620
hsa-let-7b	NM_014233	2272	107
hsa-let-7b	NM_014315	2272	245
hsa-let-7b	NM_014325	2272	1314
hsa-let-7b	NM_014423	2272	1421
hsa-let-7b	NM_014458	2272	1001
hsa-let-7b	NM_014577	2272	1124
hsa-let-7b	NM_014633	2272	772
hsa-let-7b	NM_014671	2272	1365
hsa-let-7b	NM_014751	2272	2047
hsa-let-7b	NM_014774	2272	770
hsa-let-7b	NM_014803	2272	1099
hsa-let-7b	NM_014827	2272	1431
hsa-let-7b	NM_014830	2272	1441
hsa-let-7b	NM_014875	2272	627
hsa-let-7b	NM_014947	2272	562
hsa-let-7b	NM_015017	2272	1825
hsa-let-7b	NM_015024	2272	1414
hsa-let-7b	NM_015040	2272	1438
hsa-let-7b	NM_015049	2272	787
hsa-let-7b	NM_015076	2272	650
hsa-let-7b	NM_015176	2272	994
hsa-let-7b	NM_015215	2272	1502
hsa-let-7b	NM_015350	2272	422
hsa-let-7b	NM_015358	2272	1901
hsa-let-7b	NM_015387	2272	361
hsa-let-7b	NM_015397	2272	2071
hsa-let-7b	NM_015484	2272	2033
hsa-let-7b	NM_015496	2272	670
hsa-let-7b	NM_015565	2272	277
hsa-let-7b	NM_015578	2272	979
hsa-let-7b	NM_015641	2272	2084
hsa-let-7b	NM_015874	2272	1907
hsa-let-7b	NM_016018	2272	2088
hsa-let-7b	NM_016195	2272	2095
hsa-let-7b	NM_016199	2272	51
hsa-let-7b	NM_016213	2272	216
hsa-let-7b	NM_016271	2272	1475
hsa-let-7b	NM_016304	2272	1512
hsa-let-7b	NM_016315	2272	1646
hsa-let-7b	NM_016374	2272	677
hsa-let-7b	NM_016513	2272	1675
hsa-let-7b	NM_016545	2272	1489
hsa-let-7b	NM_016578	2272	2101
hsa-let-7b	NM_016936	2272	817
hsa-let-7b	NM_017423	2272	1081
hsa-let-7b	NM_017438	2272	392
hsa-let-7b	NM_017612	2272	1632
hsa-let-7b	NM_017641	2272	1424
hsa-let-7b	NM_017669	2272	377
hsa-let-7b	NM_017672	2272	1055
hsa-let-7b	NM_017676	2272	2067
hsa-let-7b	NM_017704	2272	1701
hsa-let-7b	NM_017759	2272	683
hsa-let-7b	NM_018048	2272	1259
hsa-let-7b	NM_018061	2272	460
hsa-let-7b	NM_018077	2272	203
hsa-let-7b	NM_018170	2272	905
hsa-let-7b	NM_018266	2272	2102
hsa-let-7b	NM_018307	2272	657
hsa-let-7b	NM_018372	2272	156
hsa-let-7b	NM_018569	2272	1054
hsa-let-7b	NM_018695	2272	370
hsa-let-7b	NM_019072	2272	370
hsa-let-7b	NM_019843	2272	398
hsa-let-7b	NM_020117	2272	2147
hsa-let-7b	NM_020338	2272	2157
hsa-let-7b	NM_020463	2272	353
hsa-let-7b	NM_020529	2272	818
hsa-let-7b	NM_020772	2272	231
hsa-let-7b	NM_020801	2272	1851
hsa-let-7b	NM_020839	2272	486
hsa-let-7b	NM_020846	2272	1784
hsa-let-7b	NM_020928	2272	796
hsa-let-7b	NM_021038	2272	2165
hsa-let-7b	NM_021140	2272	2169
hsa-let-7b	NM_021145	2272	1175
hsa-let-7b	NM_021215	2272	2042
hsa-let-7b	NM_021629	2272	1340
hsa-let-7b	NM_021960	2272	1507
hsa-let-7b	NM_021970	2272	78
hsa-let-7b	NM_022374	2272	614
hsa-let-7b	NM_022476	2272	490
hsa-let-7b	NM_022483	2272	526
hsa-let-7b	NM_022652	2272	1537
hsa-let-7b	NM_022756	2272	631
hsa-let-7b	NM_022763	2272	1123
hsa-let-7b	NM_022771	2272	1288
hsa-let-7b	NM_022900	2272	730
hsa-let-7b	NM_022915	2272	2161
hsa-let-7b	NM_022918	2272	1397
hsa-let-7b	NM_023001	2272	1754
hsa-let-7b	NM_023034	2272	108
hsa-let-7b	NM_024065	2272	1886
hsa-let-7b	NM_024071	2272	918
hsa-let-7b	NM_024529	2272	752
hsa-let-7b	NM_024551	2272	2187
hsa-let-7b	NM_024594	2272	2189
hsa-let-7b	NM_024790	2272	513
hsa-let-7b	NM_024828	2272	616
hsa-let-7b	NM_024844	2272	284
hsa-let-7b	NM_024942	2272	404
hsa-let-7b	NM_024953	2272	666
hsa-let-7b	NM_025090	2272	1875
hsa-let-7b	NM_025138	2272	499
hsa-let-7b	NM_025146	2272	1683
hsa-let-7b	NM_025154	2272	1091
hsa-let-7b	NM_025160	2272	994
hsa-let-7b	NM_030571	2272	1192
hsa-let-7b	NM_030647	2272	2178
hsa-let-7b	NM_030808	2272	234
hsa-let-7b	NM_031370	2272	322
hsa-let-7b	NM_032017	2272	1326
hsa-let-7b	NM_032138	2272	1253
hsa-let-7b	NM_032186	2272	2103
hsa-let-7b	NM_032231	2272	216
hsa-let-7b	NM_032256	2272	885
hsa-let-7b	NM_032288	2272	473
hsa-let-7b	NM_032312	2272	1157
hsa-let-7b	NM_032408	2272	811
hsa-let-7b	NM_032410	2272	1305
hsa-let-7b	NM_032431	2272	52
hsa-let-7b	NM_032521	2272	52
hsa-let-7b	NM_032590	2272	351
hsa-let-7b	NM_032682	2272	494
hsa-let-7b	NM_032999	2272	1338
hsa-let-7b	NM_033055	2272	7
hsa-let-7b	NM_033103	2272	2125
hsa-let-7b	NM_033211	2272	2067
hsa-let-7b	NM_033331	2272	1809
hsa-let-7b	NM_033360	2272	263
hsa-let-7b	NM_033420	2272	51
hsa-let-7b	NM_053042	2272	246
hsa-let-7b	NM_053053	2272	2109
hsa-let-7b	NM_057749	2272	670
hsa-let-7b	NM_133372	2272	431
hsa-let-7b	NM_134442	2272	1034
hsa-let-7b	NM_138285	2272	2022
hsa-let-7b	NM_138391	2272	821
hsa-let-7b	NM_138471	2272	700
hsa-let-7b	NM_138714	2272	967
hsa-let-7b	NM_139078	2272	666
hsa-let-7b	NM_139160	2272	802
hsa-let-7b	NM_144581	2272	888
hsa-let-7b	NM_144618	2272	691
hsa-let-7b	NM_144664	2272	1622
hsa-let-7b	NM_145034	2272	333
hsa-let-7b	NM_145169	2272	2093
hsa-let-7b	NM_145207	2272	1699
hsa-let-7b	NM_145254	2272	804
hsa-let-7b	NM_148894	2272	2237
hsa-let-7b	NM_152265	2272	1155
hsa-let-7b	NM_152409	2272	1132
hsa-let-7b	NM_152416	2272	670
hsa-let-7b	NM_152417	2272	481
hsa-let-7b	NM_152484	2272	516
hsa-let-7b	NM_152737	2272	1364
hsa-let-7b	NM_153223	2272	634
hsa-let-7b	NM_153607	2272	1394
hsa-let-7b	NM_153705	2272	2058
hsa-let-7b	NM_153816	2272	52
hsa-let-7b	NM_173083	2272	1680
hsa-let-7b	NM_173468	2272	189
hsa-let-7b	NM_173475	2272	1051
hsa-let-7b	NM_173569	2272	1230
hsa-let-7b	NM_173822	2272	715
hsa-let-7b	NM_174916	2272	2193
hsa-let-7b	NM_175854	2272	1374
hsa-let-7b	NM_176814	2272	1682
hsa-let-7b	NM_180989	2272	2031
hsa-let-7b	NM_181353	2272	1472
hsa-let-7b	NM_182488	2272	229
hsa-let-7b	NM_182505	2272	598
hsa-let-7b	NM_182569	2272	52
hsa-let-7b	NM_182762	2272	1721
hsa-let-7b	NM_182972	2272	505
hsa-let-7b	NM_182976	2272	1110
hsa-let-7b	NM_194071	2272	1616
hsa-let-7b	NM_194271	2272	1156
hsa-let-7b	NM_194282	2272	322
hsa-let-7b	NM_194318	2272	1980
hsa-let-7b	NM_199436	2272	1157
hsa-let-7b	NM_203390	2272	1171
hsa-let-7b	NM_203467	2272	245
hsa-let-7b	NM_205768	2272	1960
hsa-let-7b	NM_000063	2272	18
hsa-let-7b	NM_000403	2272	63
hsa-let-7b	NM_000437	2272	134
hsa-let-7b	NM_000546	2272	3
hsa-let-7b	NM_001004304	2272	204
hsa-let-7b	NM_001004354	2272	160
hsa-let-7b	NM_001008216	2272	63
hsa-let-7b	NM_001008708	2272	426
hsa-let-7b	NM_001012754	2272	499
hsa-let-7b	NM_001013842	2272	522
hsa-let-7b	NM_001015055	2272	448
hsa-let-7b	NM_001017923	2272	563
hsa-let-7b	NM_001017989	2272	55
hsa-let-7b	NM_001018108	2272	578
hsa-let-7b	NM_001039574	2272	705
hsa-let-7b	NM_001039770	2272	126
hsa-let-7b	NM_001040715	2272	331
hsa-let-7b	NM_001048205	2272	110
hsa-let-7b	NM_001066	2272	798
hsa-let-7b	NM_001127223	2272	161
hsa-let-7b	NM_001127621	2272	63
hsa-let-7b	NM_001134375	2272	1099
hsa-let-7b	NM_001134666	2272	78
hsa-let-7b	NM_001144869	2272	1226
hsa-let-7b	NM_001144875	2272	144
hsa-let-7b	NM_001145903	2272	18
hsa-let-7b	NM_001146314	2272	172
hsa-let-7b	NM_001159860	2272	1297
hsa-let-7b	NM_001161708	2272	1325
hsa-let-7b	NM_001170726	2272	213
hsa-let-7b	NM_001170880	2272	213
hsa-let-7b	NM_001170881	2272	213
hsa-let-7b	NM_001172	2272	1412
hsa-let-7b	NM_001177358	2272	213
hsa-let-7b	NM_001178063	2272	18
hsa-let-7b	NM_001186	2272	277
hsa-let-7b	NM_001219	2272	1037
hsa-let-7b	NM_001242521	2272	1602
hsa-let-7b	NM_001283	2272	171
hsa-let-7b	NM_001383	2272	870
hsa-let-7b	NM_001418	2272	772
hsa-let-7b	NM_001421	2272	1023
hsa-let-7b	NM_001542	2272	389
hsa-let-7b	NM_001614	2272	54
hsa-let-7b	NM_001626	2272	1610
hsa-let-7b	NM_001695	2272	637
hsa-let-7b	NM_001859	2272	8
hsa-let-7b	NM_001894	2272	1490
hsa-let-7b	NM_001955	2272	1391
hsa-let-7b	NM_002013	2272	563
hsa-let-7b	NM_002040	2272	311
hsa-let-7b	NM_002078	2272	76
hsa-let-7b	NM_002168	2272	1714
hsa-let-7b	NM_002214	2272	1721
hsa-let-7b	NM_002296	2272	1730
hsa-let-7b	NM_002319	2272	171
hsa-let-7b	NM_002357	2272	1564
hsa-let-7b	NM_002401	2272	190
hsa-let-7b	NM_002467	2272	1738
hsa-let-7b	NM_002586	2272	153
hsa-let-7b	NM_002727	2272	651
hsa-let-7b	NM_002829	2272	1255
hsa-let-7b	NM_002928	2272	1552
hsa-let-7b	NM_002964	2272	1766
hsa-let-7b	NM_003074	2272	619
hsa-let-7b	NM_003203	2272	1553
hsa-let-7b	NM_003220	2272	636
hsa-let-7b	NM_003337	2272	977
hsa-let-7b	NM_003575	2272	264
hsa-let-7b	NM_003600	2272	655
hsa-let-7b	NM_003705	2272	688
hsa-let-7b	NM_003799	2272	893
hsa-let-7b	NM_003846	2272	502
hsa-let-7b	NM_003908	2272	1826
hsa-let-7b	NM_003941	2272	948
hsa-let-7b	NM_004199	2272	569
hsa-let-7b	NM_004231	2272	1037
hsa-let-7b	NM_004300	2272	744
hsa-let-7b	NM_004313	2272	1847
hsa-let-7b	NM_004456	2272	264
hsa-let-7b	NM_004520	2272	881
hsa-let-7b	NM_004537	2272	1864
hsa-let-7b	NM_004584	2272	199
hsa-let-7b	NM_004805	2272	52
hsa-let-7b	NM_004823	2272	707
hsa-let-7b	NM_004834	2272	52
hsa-let-7b	NM_004836	2272	1884
hsa-let-7b	NM_004888	2272	857
hsa-let-7b	NM_004943	2272	55
hsa-let-7b	NM_004958	2272	1891
hsa-let-7b	NM_004960	2272	93
hsa-let-7b	NM_004992	2272	9
hsa-let-7b	NM_005009	2272	155
hsa-let-7b	NM_005132	2272	110
hsa-let-7b	NM_005224	2272	51
hsa-let-7b	NM_005252	2272	1906
hsa-let-7b	NM_005258	2272	642
hsa-let-7b	NM_005445	2272	1852
hsa-let-7b	NM_005504	2272	1444
hsa-let-7b	NM_005704	2272	94
hsa-let-7b	NM_005858	2272	1934
hsa-let-7b	NM_005911	2272	194
hsa-let-7b	NM_006016	2272	853
hsa-let-7b	NM_006051	2272	159
hsa-let-7b	NM_006094	2272	1347
hsa-let-7b	NM_006122	2272	16
hsa-let-7b	NM_006256	2272	1676
hsa-let-7b	NM_006299	2272	52
hsa-let-7b	NM_006367	2272	99
hsa-let-7b	NM_006497	2272	870
hsa-let-7b	NM_006534	2272	52
hsa-let-7b	NM_006589	2272	52
hsa-let-7b	NM_006693	2272	171
hsa-let-7b	NM_006713	2272	1982
hsa-let-7b	NM_006763	2272	1984
hsa-let-7b	NM_006892	2272	903
hsa-let-7b	NM_006943	2272	1966
hsa-let-7b	NM_006951	2272	480
hsa-let-7b	NM_006991	2272	590
hsa-let-7b	NM_007268	2272	923
hsa-let-7b	NM_007283	2272	318
hsa-let-7b	NM_012097	2272	676
hsa-let-7b	NM_012117	2272	1028
hsa-let-7b	NM_012154	2272	1310
hsa-let-7b	NM_012200	2272	52
hsa-let-7b	NM_012268	2272	179
hsa-let-7b	NM_012291	2272	204
hsa-let-7b	NM_012405	2272	230
hsa-let-7b	NM_012475	2272	98
hsa-let-7b	NM_013291	2272	52
hsa-let-7b	NM_013302	2272	2018
hsa-let-7b	NM_013316	2272	407
hsa-let-7b	NM_013325	2272	1363
hsa-let-7b	NM_013355	2272	140
hsa-let-7b	NM_013446	2272	1242
hsa-let-7b	NM_014042	2272	192
hsa-let-7b	NM_014176	2272	1386
hsa-let-7b	NM_014212	2272	1861
hsa-let-7b	NM_014278	2272	716
hsa-let-7b	NM_014282	2272	1809
hsa-let-7b	NM_014305	2272	2031
hsa-let-7b	NM_014484	2272	52
hsa-let-7b	NM_014584	2272	1082
hsa-let-7b	NM_014668	2272	2043
hsa-let-7b	NM_014670	2272	715
hsa-let-7b	NM_014726	2272	1725
hsa-let-7b	NM_014876	2272	1533
hsa-let-7b	NM_014877	2272	1755
hsa-let-7b	NM_014901	2272	820
hsa-let-7b	NM_015014	2272	1318
hsa-let-7b	NM_015100	2272	1018
hsa-let-7b	NM_015107	2272	1453
hsa-let-7b	NM_015151	2272	253
hsa-let-7b	NM_015199	2272	1491
hsa-let-7b	NM_015396	2272	2027
hsa-let-7b	NM_015488	2272	801
hsa-let-7b	NM_015550	2272	2082
hsa-let-7b	NM_015599	2272	1547
hsa-let-7b	NM_015726	2272	873
hsa-let-7b	NM_015836	2272	2086
hsa-let-7b	NM_015897	2272	1477
hsa-let-7b	NM_016125	2272	52
hsa-let-7b	NM_016424	2272	1951
hsa-let-7b	NM_016464	2272	1315
hsa-let-7b	NM_016530	2272	114
hsa-let-7b	NM_016573	2272	1461
hsa-let-7b	NM_016604	2272	652
hsa-let-7b	NM_016623	2272	2104
hsa-let-7b	NM_016732	2272	1826
hsa-let-7b	NM_017444	2272	1310
hsa-let-7b	NM_017552	2272	51
hsa-let-7b	NM_017576	2272	1712
hsa-let-7b	NM_017586	2272	227
hsa-let-7b	NM_017595	2272	249
hsa-let-7b	NM_017629	2272	1904
hsa-let-7b	NM_017673	2272	952
hsa-let-7b	NM_017682	2272	53
hsa-let-7b	NM_017893	2272	1344
hsa-let-7b	NM_017902	2272	1894
hsa-let-7b	NM_017944	2272	772
hsa-let-7b	NM_018026	2272	52
hsa-let-7b	NM_018101	2272	631
hsa-let-7b	NM_018113	2272	406
hsa-let-7b	NM_018171	2272	1635
hsa-let-7b	NM_018195	2272	851
hsa-let-7b	NM_018323	2272	2020
hsa-let-7b	NM_018351	2272	639
hsa-let-7b	NM_018360	2272	1219
hsa-let-7b	NM_018387	2272	1407
hsa-let-7b	NM_018433	2272	363
hsa-let-7b	NM_018489	2272	52
hsa-let-7b	NM_018638	2272	703
hsa-let-7b	NM_018982	2272	1396
hsa-let-7b	NM_018988	2272	623
hsa-let-7b	NM_019083	2272	7
hsa-let-7b	NM_019624	2272	287
hsa-let-7b	NM_019625	2272	287
hsa-let-7b	NM_019857	2272	1219
hsa-let-7b	NM_020155	2272	213
hsa-let-7b	NM_020310	2272	879
hsa-let-7b	NM_020354	2272	1705
hsa-let-7b	NM_020378	2272	111
hsa-let-7b	NM_020764	2272	94
hsa-let-7b	NM_020768	2272	592
hsa-let-7b	NM_020774	2272	1994
hsa-let-7b	NM_020795	2272	3
hsa-let-7b	NM_020800	2272	294
hsa-let-7b	NM_021168	2272	155
hsa-let-7b	NM_021183	2272	760
hsa-let-7b	NM_021575	2272	826
hsa-let-7b	NM_022078	2272	374
hsa-let-7b	NM_022082	2272	1482
hsa-let-7b	NM_022365	2272	1566
hsa-let-7b	NM_022492	2272	448
hsa-let-7b	NM_022566	2272	2064
hsa-let-7b	NM_022745	2272	770
hsa-let-7b	NM_022767	2272	1717
hsa-let-7b	NM_022781	2272	1462
hsa-let-7b	NM_022831	2272	1557
hsa-let-7b	NM_022834	2272	538
hsa-let-7b	NM_023009	2272	784
hsa-let-7b	NM_023039	2272	682
hsa-let-7b	NM_024325	2272	1674
hsa-let-7b	NM_024663	2272	146
hsa-let-7b	NM_024672	2272	322
hsa-let-7b	NM_024852	2272	1904
hsa-let-7b	NM_025188	2272	52
hsa-let-7b	NM_025194	2272	1185
hsa-let-7b	NM_025195	2272	2052
hsa-let-7b	NM_030780	2272	1354
hsa-let-7b	NM_030786	2272	1325
hsa-let-7b	NM_030915	2272	1035
hsa-let-7b	NM_031482	2272	1092
hsa-let-7b	NM_031953	2272	986
hsa-let-7b	NM_032145	2272	574
hsa-let-7b	NM_032174	2272	149
hsa-let-7b	NM_032223	2272	52
hsa-let-7b	NM_032353	2272	81
hsa-let-7b	NM_032424	2272	2072
hsa-let-7b	NM_032603	2272	448
hsa-let-7b	NM_032731	2272	953
hsa-let-7b	NM_032740	2272	52
hsa-let-7b	NM_032800	2272	1154
hsa-let-7b	NM_032837	2272	897
hsa-let-7b	NM_032857	2272	114
hsa-let-7b	NM_033089	2272	1966
hsa-let-7b	NM_033161	2272	227
hsa-let-7b	NM_033549	2272	1950
hsa-let-7b	NM_052839	2272	1306
hsa-let-7b	NM_052865	2272	474
hsa-let-7b	NM_052875	2272	678
hsa-let-7b	NM_053056	2272	2220
hsa-let-7b	NM_057175	2272	1457
hsa-let-7b	NM_101395	2272	129
hsa-let-7b	NM_133174	2272	159
hsa-let-7b	NM_138300	2272	52
hsa-let-7b	NM_138396	2272	21
hsa-let-7b	NM_138455	2272	1354
hsa-let-7b	NM_139242	2272	1043
hsa-let-7b	NM_139244	2272	1042
hsa-let-7b	NM_139283	2272	1349
hsa-let-7b	NM_145686	2272	52
hsa-let-7b	NM_145690	2272	767
hsa-let-7b	NM_145899	2272	425
hsa-let-7b	NM_145901	2272	425
hsa-let-7b	NM_152268	2272	1868
hsa-let-7b	NM_152292	2272	78
hsa-let-7b	NM_152305	2272	2102
hsa-let-7b	NM_152308	2272	1812
hsa-let-7b	NM_152407	2272	2183
hsa-let-7b	NM_152522	2272	1933
hsa-let-7b	NM_152652	2272	1172
hsa-let-7b	NM_152837	2272	298
hsa-let-7b	NM_152990	2272	121
hsa-let-7b	NM_153280	2272	1144
hsa-let-7b	NM_153340	2272	749
hsa-let-7b	NM_153686	2272	1373
hsa-let-7b	NM_170665	2272	1207
hsa-let-7b	NM_170675	2272	1587
hsa-let-7b	NM_170677	2272	1587
hsa-let-7b	NM_170746	2272	1190
hsa-let-7b	NM_172037	2272	226
hsa-let-7b	NM_172316	2272	1587
hsa-let-7b	NM_173470	2272	768
hsa-let-7b	NM_173630	2272	1842
hsa-let-7b	NM_173686	2272	522
hsa-let-7b	NM_173797	2272	988
hsa-let-7b	NM_173829	2272	1937
hsa-let-7b	NM_175852	2272	784
hsa-let-7b	NM_175871	2272	35
hsa-let-7b	NM_175872	2272	588
hsa-let-7b	NM_175884	2272	31
hsa-let-7b	NM_178830	2272	179
hsa-let-7b	NM_178863	2272	10
hsa-let-7b	NM_181659	2272	52
hsa-let-7b	NM_182485	2272	1433
hsa-let-7b	NM_182547	2272	327
hsa-let-7b	NM_182765	2272	2247
hsa-let-7b	NM_182931	2272	2141
hsa-let-7b	NM_182977	2272	526
hsa-let-7b	NM_183237	2272	1554
hsa-let-7b	NM_183425	2272	545
hsa-let-7b	NM_198256	2272	2043
hsa-let-7b	NM_198401	2272	767
hsa-let-7b	NM_199421	2272	410
hsa-let-7b	NM_201269	2272	2103
hsa-let-7b	NM_201280	2272	1135
hsa-let-7b	NM_201542	2272	1650
hsa-let-7b	NM_201567	2272	1689
hsa-let-7b	NM_202470	2272	1837
hsa-let-7b	NM_203346	2272	414
hsa-let-7b	NM_203374	2272	111
hsa-let-7b	NM_206831	2272	791
hsa-let-7b	NM_206866	2272	277
hsa-let-7b	NM_207171	2272	1018
hsa-let-7b	NM_207396	2272	230
hsa-let-7b	NM_213651	2272	2021
hsa-let-7d	NM_004075	1647	649
hsa-let-7d	NM_004539	1647	43
hsa-let-7d	NM_004582	1647	1
hsa-let-7d	NM_012141	1647	625
hsa-let-7d	NM_015387	1647	361
hsa-let-7d	NM_015443	1647	1484
hsa-let-7d	NM_018164	1647	1410
hsa-let-7d	NM_020928	1647	796
hsa-let-7d	NM_033055	1647	7
hsa-let-7d	NM_138400	1647	1365
hsa-let-7d	NM_138779	1647	36
hsa-let-7d	NM_139078	1647	666
hsa-let-7d	NM_145169	1647	2093
hsa-let-7d	NM_173475	1647	1051
hsa-let-7d	NM_000075	1647	21
hsa-let-7d	NM_000403	1647	63
hsa-let-7d	NM_000546	1647	3
hsa-let-7d	NM_000995	1647	239
hsa-let-7d	NM_001004304	1647	204
hsa-let-7d	NM_001004354	1647	160
hsa-let-7d	NM_001008708	1647	426
hsa-let-7d	NM_001012267	1647	320
hsa-let-7d	NM_001012754	1647	499
hsa-let-7d	NM_001013842	1647	522
hsa-let-7d	NM_001015055	1647	448
hsa-let-7d	NM_001017923	1647	563
hsa-let-7d	NM_001017989	1647	55
hsa-let-7d	NM_001018108	1647	578
hsa-let-7d	NM_001039574	1647	705
hsa-let-7d	NM_001040715	1647	331
hsa-let-7d	NM_001066	1647	798
hsa-let-7d	NM_001098614	1647	885
hsa-let-7d	NM_001126	1647	1013
hsa-let-7d	NM_001134375	1647	1099
hsa-let-7d	NM_001134666	1647	78
hsa-let-7d	NM_001144869	1647	1226
hsa-let-7d	NM_001144875	1647	144
hsa-let-7d	NM_001146314	1647	172
hsa-let-7d	NM_001159860	1647	1297
hsa-let-7d	NM_001160113	1647	485
hsa-let-7d	NM_001170726	1647	213
hsa-let-7d	NM_001172	1647	1412
hsa-let-7d	NM_001186	1647	277
hsa-let-7d	NM_001283	1647	171
hsa-let-7d	NM_001382	1647	62
hsa-let-7d	NM_001383	1647	870
hsa-let-7d	NM_001394	1647	537
hsa-let-7d	NM_001406	1647	3
hsa-let-7d	NM_001418	1647	772
hsa-let-7d	NM_001626	1647	1610
hsa-let-7d	NM_001859	1647	8
hsa-let-7d	NM_001905	1647	1390
hsa-let-7d	NM_001955	1647	1391
hsa-let-7d	NM_001964	1647	652
hsa-let-7d	NM_002013	1647	563
hsa-let-7d	NM_002078	1647	76
hsa-let-7d	NM_002214	1647	1721
hsa-let-7d	NM_002268	1647	294
hsa-let-7d	NM_002296	1647	1730
hsa-let-7d	NM_002468	1647	961
hsa-let-7d	NM_002586	1647	153
hsa-let-7d	NM_002727	1647	651
hsa-let-7d	NM_002751	1647	271
hsa-let-7d	NM_002928	1647	1552
hsa-let-7d	NM_003074	1647	619
hsa-let-7d	NM_003220	1647	636
hsa-let-7d	NM_003337	1647	977
hsa-let-7d	NM_003575	1647	264
hsa-let-7d	NM_003846	1647	502
hsa-let-7d	NM_003908	1647	1826
hsa-let-7d	NM_003941	1647	948
hsa-let-7d	NM_004040	1647	1831
hsa-let-7d	NM_004091	1647	63
hsa-let-7d	NM_004231	1647	1037
hsa-let-7d	NM_004300	1647	744
hsa-let-7d	NM_004317	1647	53
hsa-let-7d	NM_004346	1647	1850
hsa-let-7d	NM_004417	1647	621
hsa-let-7d	NM_004456	1647	264
hsa-let-7d	NM_004537	1647	1864
hsa-let-7d	NM_004584	1647	199
hsa-let-7d	NM_004756	1647	1185
hsa-let-7d	NM_004805	1647	52
hsa-let-7d	NM_004823	1647	707
hsa-let-7d	NM_004834	1647	52
hsa-let-7d	NM_004836	1647	1884
hsa-let-7d	NM_004888	1647	857
hsa-let-7d	NM_004896	1647	651
hsa-let-7d	NM_004992	1647	9
hsa-let-7d	NM_005009	1647	155
hsa-let-7d	NM_005099	1647	98
hsa-let-7d	NM_005187	1647	29
hsa-let-7d	NM_005252	1647	1906
hsa-let-7d	NM_005313	1647	578
hsa-let-7d	NM_005445	1647	1852
hsa-let-7d	NM_005472	1647	1226
hsa-let-7d	NM_005704	1647	94
hsa-let-7d	NM_005858	1647	1934
hsa-let-7d	NM_005940	1647	301
hsa-let-7d	NM_005998	1647	335
hsa-let-7d	NM_006051	1647	159
hsa-let-7d	NM_006122	1647	16
hsa-let-7d	NM_006306	1647	632
hsa-let-7d	NM_006534	1647	52
hsa-let-7d	NM_006589	1647	52
hsa-let-7d	NM_006693	1647	171
hsa-let-7d	NM_006713	1647	1982
hsa-let-7d	NM_006742	1647	64
hsa-let-7d	NM_006761	1647	844
hsa-let-7d	NM_006819	1647	213
hsa-let-7d	NM_006991	1647	590
hsa-let-7d	NM_007055	1647	599
hsa-let-7d	NM_007076	1647	1314
hsa-let-7d	NM_007159	1647	1681
hsa-let-7d	NM_007218	1647	1285
hsa-let-7d	NM_007268	1647	923
hsa-let-7d	NM_007283	1647	318
hsa-let-7d	NM_007371	1647	1765
hsa-let-7d	NM_012200	1647	52
hsa-let-7d	NM_012268	1647	179
hsa-let-7d	NM_012401	1647	271
hsa-let-7d	NM_012405	1647	230
hsa-let-7d	NM_012414	1647	2014
hsa-let-7d	NM_013291	1647	52
hsa-let-7d	NM_013302	1647	2018
hsa-let-7d	NM_013316	1647	407
hsa-let-7d	NM_013355	1647	140
hsa-let-7d	NM_014000	1647	1007
hsa-let-7d	NM_014176	1647	1386
hsa-let-7d	NM_014282	1647	1809
hsa-let-7d	NM_014305	1647	2031
hsa-let-7d	NM_014554	1647	91
hsa-let-7d	NM_014584	1647	1082
hsa-let-7d	NM_014668	1647	2043
hsa-let-7d	NM_014670	1647	715
hsa-let-7d	NM_014726	1647	1725
hsa-let-7d	NM_014810	1647	333
hsa-let-7d	NM_014830	1647	1441
hsa-let-7d	NM_014847	1647	207
hsa-let-7d	NM_014976	1647	480
hsa-let-7d	NM_015151	1647	253
hsa-let-7d	NM_015199	1647	1491
hsa-let-7d	NM_015299	1647	110
hsa-let-7d	NM_015488	1647	801
hsa-let-7d	NM_015550	1647	2082
hsa-let-7d	NM_015599	1647	1547
hsa-let-7d	NM_015836	1647	2086
hsa-let-7d	NM_015897	1647	1477
hsa-let-7d	NM_016125	1647	52
hsa-let-7d	NM_016202	1647	111
hsa-let-7d	NM_016274	1647	358
hsa-let-7d	NM_016530	1647	114
hsa-let-7d	NM_016573	1647	1461
hsa-let-7d	NM_016602	1647	81
hsa-let-7d	NM_016623	1647	2104
hsa-let-7d	NM_016732	1647	1826
hsa-let-7d	NM_017552	1647	51
hsa-let-7d	NM_017576	1647	1712
hsa-let-7d	NM_017586	1647	227
hsa-let-7d	NM_017644	1647	2112
hsa-let-7d	NM_017673	1647	952
hsa-let-7d	NM_017682	1647	53
hsa-let-7d	NM_017765	1647	641
hsa-let-7d	NM_017893	1647	1344
hsa-let-7d	NM_017902	1647	1894
hsa-let-7d	NM_018049	1647	51
hsa-let-7d	NM_018101	1647	631
hsa-let-7d	NM_018122	1647	1001
hsa-let-7d	NM_018171	1647	1635
hsa-let-7d	NM_018195	1647	851
hsa-let-7d	NM_018360	1647	1219
hsa-let-7d	NM_018489	1647	52
hsa-let-7d	NM_018638	1647	703
hsa-let-7d	NM_018982	1647	1396
hsa-let-7d	NM_018984	1647	1314
hsa-let-7d	NM_018988	1647	623
hsa-let-7d	NM_019083	1647	7
hsa-let-7d	NM_019624	1647	287
hsa-let-7d	NM_019625	1647	287
hsa-let-7d	NM_019857	1647	1219
hsa-let-7d	NM_020155	1647	213
hsa-let-7d	NM_020310	1647	879
hsa-let-7d	NM_020378	1647	111
hsa-let-7d	NM_020768	1647	592
hsa-let-7d	NM_020770	1647	1018
hsa-let-7d	NM_020774	1647	1994
hsa-let-7d	NM_020795	1647	3
hsa-let-7d	NM_021168	1647	155
hsa-let-7d	NM_021195	1647	279
hsa-let-7d	NM_021210	1647	3
hsa-let-7d	NM_021575	1647	826
hsa-let-7d	NM_022082	1647	1482
hsa-let-7d	NM_022492	1647	448
hsa-let-7d	NM_022552	1647	2176
hsa-let-7d	NM_022566	1647	2064
hsa-let-7d	NM_022745	1647	770
hsa-let-7d	NM_022763	1647	1123
hsa-let-7d	NM_022767	1647	1717
hsa-let-7d	NM_022831	1647	1557
hsa-let-7d	NM_022918	1647	1397
hsa-let-7d	NM_023009	1647	784
hsa-let-7d	NM_023039	1647	682
hsa-let-7d	NM_024015	1647	281
hsa-let-7d	NM_024099	1647	52
hsa-let-7d	NM_024325	1647	1674
hsa-let-7d	NM_024573	1647	2120
hsa-let-7d	NM_024672	1647	322
hsa-let-7d	NM_024771	1647	213
hsa-let-7d	NM_024785	1647	1002
hsa-let-7d	NM_024864	1647	660
hsa-let-7d	NM_024913	1647	955
hsa-let-7d	NM_025180	1647	753
hsa-let-7d	NM_025194	1647	1185
hsa-let-7d	NM_030640	1647	1075
hsa-let-7d	NM_030786	1647	1325
hsa-let-7d	NM_031482	1647	1092
hsa-let-7d	NM_031953	1647	986
hsa-let-7d	NM_032186	1647	2103
hsa-let-7d	NM_032223	1647	52
hsa-let-7d	NM_032231	1647	216
hsa-let-7d	NM_032353	1647	81
hsa-let-7d	NM_032375	1647	52
hsa-let-7d	NM_032740	1647	52
hsa-let-7d	NM_032837	1647	897
hsa-let-7d	NM_032991	1647	1850
hsa-let-7d	NM_032999	1647	1338
hsa-let-7d	NM_033089	1647	1966
hsa-let-7d	NM_033103	1647	2125
hsa-let-7d	NM_033224	1647	327
hsa-let-7d	NM_033331	1647	1809
hsa-let-7d	NM_033503	1647	326
hsa-let-7d	NM_033549	1647	1950
hsa-let-7d	NM_052875	1647	678
hsa-let-7d	NM_052880	1647	1143
hsa-let-7d	NM_080867	1647	410
hsa-let-7d	NM_101395	1647	129
hsa-let-7d	NM_133174	1647	159
hsa-let-7d	NM_133263	1647	1420
hsa-let-7d	NM_134324	1647	349
hsa-let-7d	NM_138349	1647	867
hsa-let-7d	NM_138395	1647	361
hsa-let-7d	NM_138455	1647	1354
hsa-let-7d	NM_139279	1647	1337
hsa-let-7d	NM_144581	1647	888
hsa-let-7d	NM_145686	1647	52
hsa-let-7d	NM_145754	1647	52
hsa-let-7d	NM_145899	1647	425
hsa-let-7d	NM_145901	1647	425
hsa-let-7d	NM_152265	1647	1155
hsa-let-7d	NM_152268	1647	1868
hsa-let-7d	NM_152287	1647	40
hsa-let-7d	NM_152292	1647	78
hsa-let-7d	NM_152407	1647	2183
hsa-let-7d	NM_152433	1647	2072
hsa-let-7d	NM_152496	1647	631
hsa-let-7d	NM_152522	1647	1933
hsa-let-7d	NM_152622	1647	1026
hsa-let-7d	NM_152699	1647	769
hsa-let-7d	NM_152837	1647	298
hsa-let-7d	NM_152990	1647	121
hsa-let-7d	NM_153240	1647	1103
hsa-let-7d	NM_153340	1647	749
hsa-let-7d	NM_153686	1647	1373
hsa-let-7d	NM_170665	1647	1207
hsa-let-7d	NM_172037	1647	226
hsa-let-7d	NM_173630	1647	1842
hsa-let-7d	NM_173654	1647	1830
hsa-let-7d	NM_173664	1647	820
hsa-let-7d	NM_173686	1647	522
hsa-let-7d	NM_173797	1647	988
hsa-let-7d	NM_173810	1647	52
hsa-let-7d	NM_175852	1647	784
hsa-let-7d	NM_175871	1647	35
hsa-let-7d	NM_175872	1647	588
hsa-let-7d	NM_175884	1647	31
hsa-let-7d	NM_176863	1647	81
hsa-let-7d	NM_178310	1647	29
hsa-let-7d	NM_178830	1647	179
hsa-let-7d	NM_181093	1647	2127
hsa-let-7d	NM_181659	1647	52
hsa-let-7d	NM_182485	1647	1433
hsa-let-7d	NM_182488	1647	229
hsa-let-7d	NM_182547	1647	327
hsa-let-7d	NM_182931	1647	2141
hsa-let-7d	NM_182977	1647	526
hsa-let-7d	NM_183237	1647	1554
hsa-let-7d	NM_183425	1647	545
hsa-let-7d	NM_194285	1647	747
hsa-let-7d	NM_198120	1647	915
hsa-let-7d	NM_198256	1647	2043
hsa-let-7d	NM_198401	1647	767
hsa-let-7d	NM_198526	1647	1714
hsa-let-7d	NM_201269	1647	2103
hsa-let-7d	NM_201280	1647	1135
hsa-let-7d	NM_201542	1647	1650
hsa-let-7d	NM_201567	1647	1689
hsa-let-7d	NM_203346	1647	414
hsa-let-7d	NM_203374	1647	111
hsa-let-7d	NM_203390	1647	1171
hsa-let-7d	NM_206831	1647	791
hsa-let-7d	NM_206866	1647	277
hsa-let-7d	NM_213651	1647	2021
hsa-let-7f-1	NM_000264	1647	41
hsa-let-7f-1	NM_000332	1647	105
hsa-let-7f-1	NM_000380	1647	120
hsa-let-7f-1	NM_000788	1647	189
hsa-let-7f-1	NM_000876	1647	166
hsa-let-7f-1	NM_001001481	1647	254
hsa-let-7f-1	NM_001002295	1647	291
hsa-let-7f-1	NM_001010942	1647	465
hsa-let-7f-1	NM_001012762	1647	29
hsa-let-7f-1	NM_001017415	1647	556
hsa-let-7f-1	NM_001018004	1647	114
hsa-let-7f-1	NM_001032	1647	245
hsa-let-7f-1	NM_001039618	1647	709
hsa-let-7f-1	NM_001040020	1647	721
hsa-let-7f-1	NM_001080415	1647	831
hsa-let-7f-1	NM_001080533	1647	2
hsa-let-7f-1	NM_001098210	1647	872
hsa-let-7f-1	NM_001104586	1647	948
hsa-let-7f-1	NM_001105	1647	950
hsa-let-7f-1	NM_001106	1647	961
hsa-let-7f-1	NM_001130688	1647	1081
hsa-let-7f-1	NM_001130913	1647	93
hsa-let-7f-1	NM_001163287	1647	396
hsa-let-7f-1	NM_001212	1647	647
hsa-let-7f-1	NM_001459	1647	52
hsa-let-7f-1	NM_001656	1647	370
hsa-let-7f-1	NM_001664	1647	142
hsa-let-7f-1	NM_001812	1647	1691
hsa-let-7f-1	NM_001827	1647	1692
hsa-let-7f-1	NM_001938	1647	1696
hsa-let-7f-1	NM_001946	1647	1537
hsa-let-7f-1	NM_001951	1647	854
hsa-let-7f-1	NM_002114	1647	1391
hsa-let-7f-1	NM_002128	1647	1710
hsa-let-7f-1	NM_002137	1647	1542
hsa-let-7f-1	NM_002165	1647	1472
hsa-let-7f-1	NM_002210	1647	1234
hsa-let-7f-1	NM_002370	1647	27
hsa-let-7f-1	NM_002397	1647	1480
hsa-let-7f-1	NM_002482	1647	116
hsa-let-7f-1	NM_002577	1647	769
hsa-let-7f-1	NM_002595	1647	1402
hsa-let-7f-1	NM_002655	1647	481
hsa-let-7f-1	NM_002687	1647	442
hsa-let-7f-1	NM_002719	1647	1749
hsa-let-7f-1	NM_002956	1647	1632
hsa-let-7f-1	NM_003016	1647	417
hsa-let-7f-1	NM_003070	1647	1770
hsa-let-7f-1	NM_003073	1647	301
hsa-let-7f-1	NM_003082	1647	1772
hsa-let-7f-1	NM_003110	1647	1237
hsa-let-7f-1	NM_003129	1647	1285
hsa-let-7f-1	NM_003133	1647	415
hsa-let-7f-1	NM_003200	1647	51
hsa-let-7f-1	NM_003352	1647	364
hsa-let-7f-1	NM_003373	1647	1007
hsa-let-7f-1	NM_003403	1647	695
hsa-let-7f-1	NM_003409	1647	1208
hsa-let-7f-1	NM_003439	1647	171
hsa-let-7f-1	NM_003462	1647	631
hsa-let-7f-1	NM_003592	1647	264
hsa-let-7f-1	NM_003620	1647	907
hsa-let-7f-1	NM_003642	1647	688
hsa-let-7f-1	NM_003670	1647	1808
hsa-let-7f-1	NM_004083	1647	21
hsa-let-7f-1	NM_004136	1647	1074
hsa-let-7f-1	NM_004206	1647	1559
hsa-let-7f-1	NM_004209	1647	94
hsa-let-7f-1	NM_004272	1647	988
hsa-let-7f-1	NM_004301	1647	1340
hsa-let-7f-1	NM_004337	1647	416
hsa-let-7f-1	NM_004430	1647	522
hsa-let-7f-1	NM_004444	1647	171
hsa-let-7f-1	NM_004486	1647	140
hsa-let-7f-1	NM_004523	1647	1750
hsa-let-7f-1	NM_004690	1647	1567
hsa-let-7f-1	NM_004705	1647	1871
hsa-let-7f-1	NM_004741	1647	972
hsa-let-7f-1	NM_005095	1647	536
hsa-let-7f-1	NM_005120	1647	67
hsa-let-7f-1	NM_005402	1647	1911
hsa-let-7f-1	NM_005418	1647	236
hsa-let-7f-1	NM_005426	1647	615
hsa-let-7f-1	NM_005433	1647	1017
hsa-let-7f-1	NM_005472	1647	1226
hsa-let-7f-1	NM_005517	1647	134
hsa-let-7f-1	NM_005524	1647	1913
hsa-let-7f-1	NM_005534	1647	193
hsa-let-7f-1	NM_005544	1647	1383
hsa-let-7f-1	NM_005642	1647	1919
hsa-let-7f-1	NM_005645	1647	345
hsa-let-7f-1	NM_005680	1647	665
hsa-let-7f-1	NM_005721	1647	1923
hsa-let-7f-1	NM_005754	1647	1833
hsa-let-7f-1	NM_005786	1647	1928
hsa-let-7f-1	NM_005828	1647	190
hsa-let-7f-1	NM_005859	1647	385
hsa-let-7f-1	NM_005885	1647	1939
hsa-let-7f-1	NM_005902	1647	1238
hsa-let-7f-1	NM_005906	1647	735
hsa-let-7f-1	NM_005955	1647	631
hsa-let-7f-1	NM_005985	1647	52
hsa-let-7f-1	NM_006027	1647	45
hsa-let-7f-1	NM_006090	1647	405
hsa-let-7f-1	NM_006136	1647	1953
hsa-let-7f-1	NM_006241	1647	1955
hsa-let-7f-1	NM_006265	1647	1814
hsa-let-7f-1	NM_006266	1647	227
hsa-let-7f-1	NM_006445	1647	1339
hsa-let-7f-1	NM_006494	1647	1281
hsa-let-7f-1	NM_006554	1647	1975
hsa-let-7f-1	NM_006565	1647	64
hsa-let-7f-1	NM_006640	1647	973
hsa-let-7f-1	NM_006745	1647	550
hsa-let-7f-1	NM_006874	1647	1457
hsa-let-7f-1	NM_006924	1647	814
hsa-let-7f-1	NM_007086	1647	410
hsa-let-7f-1	NM_007149	1647	52
hsa-let-7f-1	NM_007158	1647	52
hsa-let-7f-1	NM_007212	1647	952
hsa-let-7f-1	NM_007373	1647	1498
hsa-let-7f-1	NM_012129	1647	781
hsa-let-7f-1	NM_012141	1647	625
hsa-let-7f-1	NM_012197	1647	924
hsa-let-7f-1	NM_012234	1647	1950
hsa-let-7f-1	NM_012258	1647	748
hsa-let-7f-1	NM_012311	1647	275
hsa-let-7f-1	NM_012330	1647	393
hsa-let-7f-1	NM_012333	1647	2011
hsa-let-7f-1	NM_012414	1647	2014
hsa-let-7f-1	NM_013255	1647	1254
hsa-let-7f-1	NM_013293	1647	1974
hsa-let-7f-1	NM_013438	1647	1712
hsa-let-7f-1	NM_013943	1647	1932
hsa-let-7f-1	NM_014000	1647	1007
hsa-let-7f-1	NM_014039	1647	1843
hsa-let-7f-1	NM_014149	1647	1620
hsa-let-7f-1	NM_014233	1647	107
hsa-let-7f-1	NM_014315	1647	245
hsa-let-7f-1	NM_014325	1647	1314
hsa-let-7f-1	NM_014423	1647	1421
hsa-let-7f-1	NM_014577	1647	1124
hsa-let-7f-1	NM_014633	1647	772
hsa-let-7f-1	NM_014671	1647	1365
hsa-let-7f-1	NM_014679	1647	1622
hsa-let-7f-1	NM_014751	1647	2047
hsa-let-7f-1	NM_014774	1647	770
hsa-let-7f-1	NM_014803	1647	1099
hsa-let-7f-1	NM_014827	1647	1431
hsa-let-7f-1	NM_014830	1647	1441
hsa-let-7f-1	NM_014875	1647	627
hsa-let-7f-1	NM_014885	1647	750
hsa-let-7f-1	NM_014947	1647	562
hsa-let-7f-1	NM_015017	1647	1825
hsa-let-7f-1	NM_015024	1647	1414
hsa-let-7f-1	NM_015040	1647	1438
hsa-let-7f-1	NM_015049	1647	787
hsa-let-7f-1	NM_015076	1647	650
hsa-let-7f-1	NM_015176	1647	994
hsa-let-7f-1	NM_015215	1647	1502
hsa-let-7f-1	NM_015350	1647	422
hsa-let-7f-1	NM_015358	1647	1901
hsa-let-7f-1	NM_015387	1647	361
hsa-let-7f-1	NM_015435	1647	2073
hsa-let-7f-1	NM_015484	1647	2033
hsa-let-7f-1	NM_015496	1647	670
hsa-let-7f-1	NM_015565	1647	277
hsa-let-7f-1	NM_015578	1647	979
hsa-let-7f-1	NM_015641	1647	2084
hsa-let-7f-1	NM_015695	1647	1485
hsa-let-7f-1	NM_016018	1647	2088
hsa-let-7f-1	NM_016195	1647	2095
hsa-let-7f-1	NM_016199	1647	51
hsa-let-7f-1	NM_016216	1647	2027
hsa-let-7f-1	NM_016271	1647	1475
hsa-let-7f-1	NM_016304	1647	1512
hsa-let-7f-1	NM_016315	1647	1646
hsa-let-7f-1	NM_016374	1647	677
hsa-let-7f-1	NM_016513	1647	1675
hsa-let-7f-1	NM_016545	1647	1489
hsa-let-7f-1	NM_016936	1647	817
hsa-let-7f-1	NM_017423	1647	1081
hsa-let-7f-1	NM_017438	1647	392
hsa-let-7f-1	NM_017612	1647	1632
hsa-let-7f-1	NM_017669	1647	377
hsa-let-7f-1	NM_017672	1647	1055
hsa-let-7f-1	NM_017676	1647	2067
hsa-let-7f-1	NM_017759	1647	683
hsa-let-7f-1	NM_017822	1647	1592
hsa-let-7f-1	NM_017998	1647	1039
hsa-let-7f-1	NM_018048	1647	1259
hsa-let-7f-1	NM_018061	1647	460
hsa-let-7f-1	NM_018170	1647	905
hsa-let-7f-1	NM_018266	1647	2102
hsa-let-7f-1	NM_018307	1647	657
hsa-let-7f-1	NM_018372	1647	156
hsa-let-7f-1	NM_018439	1647	2136
hsa-let-7f-1	NM_018490	1647	2139
hsa-let-7f-1	NM_018569	1647	1054
hsa-let-7f-1	NM_018695	1647	370
hsa-let-7f-1	NM_018844	1647	411
hsa-let-7f-1	NM_019072	1647	370
hsa-let-7f-1	NM_019843	1647	398
hsa-let-7f-1	NM_020117	1647	2147
hsa-let-7f-1	NM_020184	1647	970
hsa-let-7f-1	NM_020338	1647	2157
hsa-let-7f-1	NM_020463	1647	353
hsa-let-7f-1	NM_020529	1647	818
hsa-let-7f-1	NM_020772	1647	231
hsa-let-7f-1	NM_020801	1647	1851
hsa-let-7f-1	NM_020846	1647	1784
hsa-let-7f-1	NM_021003	1647	2089
hsa-let-7f-1	NM_021038	1647	2165
hsa-let-7f-1	NM_021140	1647	2169
hsa-let-7f-1	NM_021145	1647	1175
hsa-let-7f-1	NM_021215	1647	2042
hsa-let-7f-1	NM_021629	1647	1340
hsa-let-7f-1	NM_021960	1647	1507
hsa-let-7f-1	NM_021970	1647	78
hsa-let-7f-1	NM_021999	1647	103
hsa-let-7f-1	NM_022374	1647	614
hsa-let-7f-1	NM_022476	1647	490
hsa-let-7f-1	NM_022483	1647	526
hsa-let-7f-1	NM_022652	1647	1537
hsa-let-7f-1	NM_022756	1647	631
hsa-let-7f-1	NM_022763	1647	1123
hsa-let-7f-1	NM_022771	1647	1288
hsa-let-7f-1	NM_022782	1647	287
hsa-let-7f-1	NM_022900	1647	730
hsa-let-7f-1	NM_022915	1647	2161
hsa-let-7f-1	NM_022918	1647	1397
hsa-let-7f-1	NM_023001	1647	1754
hsa-let-7f-1	NM_024065	1647	1886
hsa-let-7f-1	NM_024071	1647	918
hsa-let-7f-1	NM_024324	1647	1124
hsa-let-7f-1	NM_024529	1647	752
hsa-let-7f-1	NM_024551	1647	2187
hsa-let-7f-1	NM_024594	1647	2189
hsa-let-7f-1	NM_024680	1647	1658
hsa-let-7f-1	NM_024776	1647	2128
hsa-let-7f-1	NM_024828	1647	616
hsa-let-7f-1	NM_024881	1647	1883
hsa-let-7f-1	NM_024953	1647	666
hsa-let-7f-1	NM_025090	1647	1875
hsa-let-7f-1	NM_025138	1647	499
hsa-let-7f-1	NM_025146	1647	1683
hsa-let-7f-1	NM_025154	1647	1091
hsa-let-7f-1	NM_025160	1647	994
hsa-let-7f-1	NM_030571	1647	1192
hsa-let-7f-1	NM_030647	1647	2178
hsa-let-7f-1	NM_030808	1647	234
hsa-let-7f-1	NM_031370	1647	322
hsa-let-7f-1	NM_032017	1647	1326
hsa-let-7f-1	NM_032138	1647	1253
hsa-let-7f-1	NM_032186	1647	2103
hsa-let-7f-1	NM_032256	1647	885
hsa-let-7f-1	NM_032312	1647	1157
hsa-let-7f-1	NM_032408	1647	811
hsa-let-7f-1	NM_032410	1647	1305
hsa-let-7f-1	NM_032431	1647	52
hsa-let-7f-1	NM_032436	1647	816
hsa-let-7f-1	NM_032521	1647	52
hsa-let-7f-1	NM_032590	1647	351
hsa-let-7f-1	NM_032682	1647	494
hsa-let-7f-1	NM_032833	1647	1569
hsa-let-7f-1	NM_032999	1647	1338
hsa-let-7f-1	NM_033001	1647	1338
hsa-let-7f-1	NM_033055	1647	7
hsa-let-7f-1	NM_033103	1647	2125
hsa-let-7f-1	NM_033211	1647	2067
hsa-let-7f-1	NM_033215	1647	987
hsa-let-7f-1	NM_033331	1647	1809
hsa-let-7f-1	NM_033360	1647	263
hsa-let-7f-1	NM_033420	1647	51
hsa-let-7f-1	NM_052903	1647	943
hsa-let-7f-1	NM_053042	1647	246
hsa-let-7f-1	NM_053053	1647	2109
hsa-let-7f-1	NM_057749	1647	670
hsa-let-7f-1	NM_130398	1647	45
hsa-let-7f-1	NM_133372	1647	431
hsa-let-7f-1	NM_134442	1647	1034
hsa-let-7f-1	NM_138285	1647	2022
hsa-let-7f-1	NM_138391	1647	821
hsa-let-7f-1	NM_138471	1647	700
hsa-let-7f-1	NM_138714	1647	967
hsa-let-7f-1	NM_139078	1647	666
hsa-let-7f-1	NM_139160	1647	802
hsa-let-7f-1	NM_144581	1647	888
hsa-let-7f-1	NM_144618	1647	691
hsa-let-7f-1	NM_144664	1647	1622
hsa-let-7f-1	NM_145169	1647	2093
hsa-let-7f-1	NM_152265	1647	1155
hsa-let-7f-1	NM_152409	1647	1132
hsa-let-7f-1	NM_152416	1647	670
hsa-let-7f-1	NM_152417	1647	481
hsa-let-7f-1	NM_152484	1647	516
hsa-let-7f-1	NM_152737	1647	1364
hsa-let-7f-1	NM_153223	1647	634
hsa-let-7f-1	NM_153607	1647	1394
hsa-let-7f-1	NM_153705	1647	2058
hsa-let-7f-1	NM_153816	1647	52
hsa-let-7f-1	NM_170719	1647	499
hsa-let-7f-1	NM_173083	1647	1680
hsa-let-7f-1	NM_173468	1647	189
hsa-let-7f-1	NM_173475	1647	1051
hsa-let-7f-1	NM_173569	1647	1230
hsa-let-7f-1	NM_173822	1647	715
hsa-let-7f-1	NM_174916	1647	2193
hsa-let-7f-1	NM_175854	1647	1374
hsa-let-7f-1	NM_176814	1647	1682
hsa-let-7f-1	NM_180989	1647	2031
hsa-let-7f-1	NM_181353	1647	1472
hsa-let-7f-1	NM_182488	1647	229
hsa-let-7f-1	NM_182505	1647	598
hsa-let-7f-1	NM_182972	1647	505
hsa-let-7f-1	NM_182976	1647	1110
hsa-let-7f-1	NM_194071	1647	1616
hsa-let-7f-1	NM_194282	1647	322
hsa-let-7f-1	NM_199436	1647	1157
hsa-let-7f-1	NM_203390	1647	1171
hsa-let-7f-1	NM_205768	1647	1960
hsa-let-7g	NM_000972	172	227
hsa-let-7g	NM_001001330	172	247
hsa-let-7g	NM_001002295	172	291
hsa-let-7g	NM_001003694	172	310
hsa-let-7g	NM_001007278	172	395
hsa-let-7g	NM_001012267	172	320
hsa-let-7g	NM_001040011	172	140
hsa-let-7g	NM_001079559	172	52
hsa-let-7g	NM_001080415	172	831
hsa-let-7g	NM_001101	172	841
hsa-let-7g	NM_001130688	172	1081
hsa-let-7g	NM_001407	172	742
hsa-let-7g	NM_001614	172	54
hsa-let-7g	NM_001731	172	1659
hsa-let-7g	NM_001812	172	1691
hsa-let-7g	NM_001827	172	1692
hsa-let-7g	NM_002079	172	1705
hsa-let-7g	NM_002087	172	107
hsa-let-7g	NM_002092	172	189
hsa-let-7g	NM_002106	172	78
hsa-let-7g	NM_002128	172	1710
hsa-let-7g	NM_002210	172	1234
hsa-let-7g	NM_002428	172	1497
hsa-let-7g	NM_002658	172	270
hsa-let-7g	NM_002697	172	1513
hsa-let-7g	NM_002748	172	1752
hsa-let-7g	NM_003189	172	792
hsa-let-7g	NM_003276	172	638
hsa-let-7g	NM_003352	172	364
hsa-let-7g	NM_003390	172	1215
hsa-let-7g	NM_003496	172	1106
hsa-let-7g	NM_003592	172	264
hsa-let-7g	NM_003601	172	1799
hsa-let-7g	NM_003637	172	502
hsa-let-7g	NM_003642	172	688
hsa-let-7g	NM_003993	172	52
hsa-let-7g	NM_004083	172	21
hsa-let-7g	NM_004241	172	247
hsa-let-7g	NM_004341	172	69
hsa-let-7g	NM_004521	172	600
hsa-let-7g	NM_004722	172	171
hsa-let-7g	NM_004831	172	1883
hsa-let-7g	NM_004860	172	3
hsa-let-7g	NM_004869	172	1702
hsa-let-7g	NM_005134	172	755
hsa-let-7g	NM_005274	172	1375
hsa-let-7g	NM_005318	172	260
hsa-let-7g	NM_005445	172	1852
hsa-let-7g	NM_005568	172	1916
hsa-let-7g	NM_005626	172	94
hsa-let-7g	NM_005688	172	137
hsa-let-7g	NM_005862	172	150
hsa-let-7g	NM_005863	172	452
hsa-let-7g	NM_006088	172	160
hsa-let-7g	NM_006094	172	1347
hsa-let-7g	NM_006313	172	1637
hsa-let-7g	NM_006359	172	768
hsa-let-7g	NM_006400	172	21
hsa-let-7g	NM_006526	172	52
hsa-let-7g	NM_006534	172	52
hsa-let-7g	NM_006565	172	64
hsa-let-7g	NM_006601	172	217
hsa-let-7g	NM_006602	172	1482
hsa-let-7g	NM_006603	172	783
hsa-let-7g	NM_006698	172	1385
hsa-let-7g	NM_006766	172	906
hsa-let-7g	NM_007067	172	388
hsa-let-7g	NM_007174	172	52
hsa-let-7g	NM_007187	172	1253
hsa-let-7g	NM_007373	172	1498
hsa-let-7g	NM_012141	172	625
hsa-let-7g	NM_012287	172	1955
hsa-let-7g	NM_012290	172	1032
hsa-let-7g	NM_012330	172	393
hsa-let-7g	NM_013386	172	2021
hsa-let-7g	NM_014023	172	1862
hsa-let-7g	NM_014251	172	1304
hsa-let-7g	NM_014341	172	231
hsa-let-7g	NM_014417	172	826
hsa-let-7g	NM_014623	172	89
hsa-let-7g	NM_014654	172	1733
hsa-let-7g	NM_014662	172	384
hsa-let-7g	NM_014679	172	1622
hsa-let-7g	NM_014761	172	609
hsa-let-7g	NM_014765	172	1318
hsa-let-7g	NM_014812	172	756
hsa-let-7g	NM_014910	172	1151
hsa-let-7g	NM_014975	172	53
hsa-let-7g	NM_015024	172	1414
hsa-let-7g	NM_015092	172	580
hsa-let-7g	NM_015215	172	1502
hsa-let-7g	NM_015361	172	2069
hsa-let-7g	NM_015984	172	752
hsa-let-7g	NM_016090	172	2080
hsa-let-7g	NM_016272	172	319
hsa-let-7g	NM_016333	172	1122
hsa-let-7g	NM_016513	172	1675
hsa-let-7g	NM_016530	172	114
hsa-let-7g	NM_016564	172	329
hsa-let-7g	NM_017444	172	1310
hsa-let-7g	NM_017789	172	970
hsa-let-7g	NM_017969	172	52
hsa-let-7g	NM_018025	172	2125
hsa-let-7g	NM_018061	172	460
hsa-let-7g	NM_018165	172	468
hsa-let-7g	NM_018184	172	1808
hsa-let-7g	NM_018198	172	1502
hsa-let-7g	NM_018309	172	1526
hsa-let-7g	NM_018361	172	2132
hsa-let-7g	NM_018372	172	156
hsa-let-7g	NM_018433	172	363
hsa-let-7g	NM_018475	172	2138
hsa-let-7g	NM_018490	172	2139
hsa-let-7g	NM_018689	172	2142
hsa-let-7g	NM_018695	172	370
hsa-let-7g	NM_019843	172	398
hsa-let-7g	NM_020162	172	647
hsa-let-7g	NM_020381	172	835
hsa-let-7g	NM_020418	172	172
[truncated: 85,305 more rows]

## Sheet: Dataset S6
Dataset S6. miRNA-disease associations.
miRNA gene	Disease	Category
hsa-mir-221	Thyroid carcinoma, papillary	Cancer
hsa-mir-181c	Thyroid carcinoma, papillary	Cancer
hsa-mir-146b	Thyroid carcinoma, papillary	Cancer
hsa-mir-181a-1	Thyroid carcinoma, papillary	Cancer
hsa-mir-21	Thyroid carcinoma, papillary	Cancer
hsa-mir-222	Thyroid carcinoma, papillary	Cancer
hsa-mir-221	Pancreatic cancer	Cancer
hsa-mir-424	Pancreatic cancer	Cancer
hsa-mir-301a	Pancreatic cancer	Cancer
hsa-mir-100	Pancreatic cancer	Cancer
hsa-mir-367	Pancreatic cancer	Cancer
hsa-mir-21	Pancreatic cancer	Cancer
hsa-mir-345	Pancreatic cancer	Cancer
hsa-mir-181c	Pancreatic cancer	Cancer
hsa-mir-15b	Pancreatic cancer	Cancer
hsa-mir-155	Pancreatic cancer	Cancer
hsa-mir-212	Pancreatic cancer	Cancer
hsa-mir-107	Pancreatic cancer	Cancer
hsa-let-7d	Pancreatic cancer	Cancer
hsa-let-7f-1	Pancreatic cancer	Cancer
hsa-mir-125b-1	Pancreatic cancer	Cancer
hsa-mir-139	Pancreatic cancer	Cancer
hsa-mir-142	Pancreatic cancer	Cancer
hsa-mir-16-1	Pancreatic cancer	Cancer
hsa-mir-181a-1	Pancreatic cancer	Cancer
hsa-mir-92a-1	Pancreatic cancer	Cancer
hsa-mir-24-1	Pancreatic cancer	Cancer
hsa-mir-24-2	Pancreatic cancer	Cancer
hsa-mir-375	Pancreatic cancer	Cancer
hsa-mir-10b	Glioblastoma multiforme, somatic	Cancer
hsa-mir-130a	Glioblastoma multiforme, somatic	Cancer
hsa-mir-221	Glioblastoma multiforme, somatic	Cancer
hsa-mir-125b-1	Glioblastoma multiforme, somatic	Cancer
hsa-mir-125b-2	Glioblastoma multiforme, somatic	Cancer
hsa-mir-9-2	Glioblastoma multiforme, somatic	Cancer
hsa-mir-21	Glioblastoma multiforme, somatic	Cancer
hsa-mir-25	Glioblastoma multiforme, somatic	Cancer
hsa-mir-128-1	Glioblastoma multiforme, somatic	Cancer
hsa-mir-181a-2	Glioblastoma multiforme, somatic	Cancer
hsa-mir-181b-1	Glioblastoma multiforme, somatic	Cancer
hsa-mir-181c	Glioblastoma multiforme, somatic	Cancer
hsa-mir-181b-1	Thyroid carcinoma, papillary	Cancer
hsa-mir-210	Pancreatic cancer	Cancer
hsa-mir-222	Pancreatic cancer	Cancer
hsa-mir-181b-2	Pancreatic cancer	Cancer
hsa-mir-181b-1	Pancreatic cancer	Cancer
hsa-mir-181d	Pancreatic cancer	Cancer
hsa-mir-223	Pancreatic cancer	Cancer
hsa-mir-125a	Pancreatic cancer	Cancer
hsa-mir-143	Pancreatic cancer	Cancer
hsa-mir-10a	Pancreatic cancer	Cancer
hsa-mir-146a	Pancreatic cancer	Cancer
hsa-mir-99a	Pancreatic cancer	Cancer
hsa-mir-199a-1	Pancreatic cancer	Cancer
hsa-mir-10b	Pancreatic cancer	Cancer
hsa-mir-199a-2	Pancreatic cancer	Cancer
hsa-mir-103a-2	Pancreatic cancer	Cancer
hsa-mir-205	Pancreatic cancer	Cancer
hsa-mir-23b	Pancreatic cancer	Cancer
hsa-mir-23a	Pancreatic cancer	Cancer
hsa-mir-148a	Pancreatic cancer	Cancer
hsa-mir-148b	Pancreatic cancer	Cancer
hsa-mir-7-1	Glioblastoma multiforme, somatic	Cancer
hsa-mir-7-2	Glioblastoma multiforme, somatic	Cancer
hsa-mir-7-3	Glioblastoma multiforme, somatic	Cancer
hsa-mir-494	Gastrointestinal	Gastrointestinal
hsa-mir-483	Gastrointestinal	Gastrointestinal
hsa-mir-383	Gastrointestinal	Gastrointestinal
hsa-mir-197	Gastrointestinal	Gastrointestinal
hsa-mir-339	Gastrointestinal	Gastrointestinal
hsa-mir-194-1	Gastrointestinal	Gastrointestinal
hsa-mir-198	Gastrointestinal	Gastrointestinal
hsa-mir-409	Gastrointestinal	Gastrointestinal
hsa-mir-199b	Gastrointestinal	Gastrointestinal
hsa-mir-199a-2	Gastrointestinal	Gastrointestinal
hsa-mir-199a-1	Gastrointestinal	Gastrointestinal
hsa-mir-7-3	Gastrointestinal	Gastrointestinal
hsa-mir-128-2	Gastrointestinal	Gastrointestinal
hsa-mir-125a	Gastrointestinal	Gastrointestinal
hsa-mir-125b-2	Gastrointestinal	Gastrointestinal
hsa-mir-195	Gastrointestinal	Gastrointestinal
hsa-mir-126	Gastrointestinal	Gastrointestinal
hsa-mir-125b-1	Gastrointestinal	Gastrointestinal
hsa-mir-100	Gastrointestinal	Gastrointestinal
hsa-mir-10b	Gastrointestinal	Gastrointestinal
hsa-mir-99a	Gastrointestinal	Gastrointestinal
hsa-mir-96	Gastrointestinal	Gastrointestinal
hsa-mir-497	Gastrointestinal	Gastrointestinal
hsa-mir-15a	Pituitary adenoma, growth hormone-secreting	Cancer
hsa-mir-16-1	Pituitary adenoma, growth hormone-secreting	Cancer
hsa-mir-16-1	Pituitary adenoma, prolactin-secreting	Cancer
hsa-mir-15a	Pituitary adenoma, prolactin-secreting	Cancer
hsa-mir-128-1	Cancer	Cancer
hsa-mir-136	Cancer	Cancer
hsa-mir-132	Cancer	Cancer
hsa-mir-223	Cancer	Cancer
hsa-mir-26a-1	Cancer	Cancer
hsa-mir-7-3	Cancer	Cancer
hsa-let-7a-1	Cancer	Cancer
hsa-let-7f-1	Cancer	Cancer
hsa-mir-26b	Cancer	Cancer
hsa-mir-9-3	Cancer	Cancer
hsa-mir-7-1	Cancer	Cancer
hsa-let-7e	Cancer	Cancer
hsa-mir-212	Cancer	Cancer
hsa-mir-197	Cancer	Cancer
hsa-mir-149	Cancer	Cancer
hsa-mir-100	Cancer	Cancer
hsa-mir-24-1	Cancer	Cancer
hsa-mir-135b	Colorectal cancer	Cancer
hsa-mir-135a-1	Colorectal cancer	Cancer
hsa-mir-135a-1	Adenomas, multiple colorectal	Cancer
hsa-mir-135b	Adenomas, multiple colorectal	Cancer
hsa-mir-145	Colorectal cancer	Cancer
hsa-mir-455	Colorectal cancer	Cancer
hsa-mir-484	Colorectal cancer	Cancer
hsa-mir-101-1	Colorectal cancer	Cancer
hsa-mir-492	Colorectal cancer	Cancer
hsa-mir-20a	Colorectal cancer	Cancer
hsa-mir-432	Colorectal cancer	Cancer
hsa-mir-21	Colorectal cancer	Cancer
hsa-mir-143	Colorectal cancer	Cancer
hsa-mir-31	Colorectal cancer	Cancer
hsa-mir-30d	Cancer	Cancer
hsa-mir-30a	Cancer	Cancer
hsa-mir-224	Cancer	Cancer
hsa-mir-25	Cancer	Cancer
hsa-mir-125a	Cancer	Cancer
hsa-mir-125b-1	Cancer	Cancer
hsa-mir-125b-2	Cancer	Cancer
hsa-mir-138-1	Cancer	Cancer
hsa-mir-92a-2	Cancer	Cancer
hsa-mir-103a-1	Pancreatic cancer	Cancer
hsa-mir-342	Pancreatic cancer	Cancer
hsa-mir-26a-1	Pancreatic cancer	Cancer
hsa-mir-191	Pancreatic cancer	Cancer
hsa-mir-15a	Pancreatic cancer	Cancer
hsa-mir-26b	Pancreatic cancer	Cancer
hsa-mir-125b-2	Pancreatic cancer	Cancer
hsa-mir-26a-2	Pancreatic cancer	Cancer
hsa-mir-335	Pancreatic cancer	Cancer
hsa-mir-126	Pancreatic cancer	Cancer
hsa-mir-1-2	Pancreatic cancer	Cancer
hsa-mir-25	Pancreatic cancer	Cancer
hsa-mir-92a-2	Pancreatic cancer	Cancer
hsa-mir-130a	Pancreatic cancer	Cancer
hsa-mir-93	Pancreatic cancer	Cancer
hsa-mir-145	Pancreatic cancer	Cancer
hsa-mir-17	Pancreatic cancer	Cancer
hsa-mir-99b	Pancreatic cancer	Cancer
hsa-mir-16-2	Pancreatic cancer	Cancer
hsa-mir-197	Pancreatic cancer	Cancer
hsa-mir-224	Pancreatic cancer	Cancer
hsa-mir-27a	Pancreatic cancer	Cancer
hsa-mir-7-1	Pancreatic cancer	Cancer
hsa-mir-29b-2	Pancreatic cancer	Cancer
hsa-mir-150	Pancreatic cancer	Cancer
hsa-mir-30d	Pancreatic cancer	Cancer
hsa-mir-29a	Pancreatic cancer	Cancer
hsa-mir-135a-2	Pancreatic cancer	Cancer
hsa-mir-128-2	Pancreatic cancer	Cancer
hsa-mir-30b	Pancreatic cancer	Cancer
hsa-mir-29b-1	Pancreatic cancer	Cancer
hsa-mir-106b	Pancreatic cancer	Cancer
hsa-mir-132	Pancreatic cancer	Cancer
hsa-mir-214	Pancreatic cancer	Cancer
hsa-mir-7-3	Pancreatic cancer	Cancer
hsa-mir-29c	Pancreatic cancer	Cancer
hsa-mir-30c-2	Pancreatic cancer	Cancer
hsa-mir-27b	Pancreatic cancer	Cancer
hsa-mir-140	Pancreatic cancer	Cancer
hsa-mir-20a	Pancreatic cancer	Cancer
hsa-mir-129-1	Pancreatic cancer	Cancer
hsa-mir-340	Pancreatic cancer	Cancer
hsa-mir-30a	Pancreatic cancer	Cancer
hsa-mir-30c-1	Pancreatic cancer	Cancer
hsa-mir-106a	Pancreatic cancer	Cancer
hsa-mir-32	Pancreatic cancer	Cancer
hsa-mir-95	Pancreatic cancer	Cancer
hsa-mir-30e	Pancreatic cancer	Cancer
hsa-mir-129-2	Pancreatic cancer	Cancer
hsa-mir-182	Pancreatic cancer	Cancer
hsa-mir-1-1	Pancreatic cancer	Cancer
hsa-mir-133a-1	Pancreatic cancer	Cancer
hsa-mir-200c	Pancreatic cancer	Cancer
hsa-mir-194-1	Pancreatic cancer	Cancer
hsa-mir-192	Pancreatic cancer	Cancer
hsa-mir-323a	Pancreatic cancer	Cancer
hsa-mir-326	Pancreatic cancer	Cancer
hsa-mir-339	Pancreatic cancer	Cancer
hsa-mir-34c	Pancreatic cancer	Cancer
hsa-mir-152	Pancreatic cancer	Cancer
hsa-mir-372	Pancreatic cancer	Cancer
hsa-mir-128-1	Pancreatic cancer	Cancer
hsa-mir-376c	Pancreatic cancer	Cancer
hsa-mir-215	Pancreatic cancer	Cancer
hsa-mir-219-1	Pancreatic cancer	Cancer
hsa-mir-218-2	Pancreatic cancer	Cancer
hsa-mir-138-2	Pancreatic cancer	Cancer
hsa-mir-34b	Colorectal cancer	Cancer
hsa-mir-34c	Colorectal cancer	Cancer
hsa-let-7g	Colorectal cancer	Cancer
hsa-mir-181b-1	Colorectal cancer	Cancer
hsa-mir-200c	Colorectal cancer	Cancer
hsa-mir-31	Glioblastoma multiforme, somatic	Cancer
hsa-mir-107	Glioblastoma multiforme, somatic	Cancer
hsa-mir-124-3	Glioblastoma multiforme, somatic	Cancer
hsa-mir-124-1	Glioblastoma multiforme, somatic	Cancer
hsa-mir-129-1	Glioblastoma multiforme, somatic	Cancer
hsa-mir-137	Glioblastoma multiforme, somatic	Cancer
hsa-mir-138-1	Glioblastoma multiforme, somatic	Cancer
hsa-mir-139	Glioblastoma multiforme, somatic	Cancer
hsa-mir-187	Glioblastoma multiforme, somatic	Cancer
hsa-mir-203	Glioblastoma multiforme, somatic	Cancer
hsa-mir-218-1	Glioblastoma multiforme, somatic	Cancer
hsa-mir-101-1	Glioblastoma multiforme, somatic	Cancer
hsa-mir-132	Glioblastoma multiforme, somatic	Cancer
hsa-mir-133a-1	Glioblastoma multiforme, somatic	Cancer
hsa-mir-133b	Glioblastoma multiforme, somatic	Cancer
hsa-mir-149	Glioblastoma multiforme, somatic	Cancer
hsa-mir-153-1	Glioblastoma multiforme, somatic	Cancer
hsa-mir-154	Glioblastoma multiforme, somatic	Cancer
hsa-mir-185	Glioblastoma multiforme, somatic	Cancer
hsa-mir-29b-1	Glioblastoma multiforme, somatic	Cancer
hsa-mir-323a	Glioblastoma multiforme, somatic	Cancer
hsa-mir-328	Glioblastoma multiforme, somatic	Cancer
hsa-mir-330	Glioblastoma multiforme, somatic	Cancer
hsa-mir-155	Glioblastoma multiforme, somatic	Cancer
hsa-mir-210	Glioblastoma multiforme, somatic	Cancer
hsa-mir-125b-1	Prostate cancer	Cancer
hsa-mir-210	Alzheimer disease, susceptibility to	Neurological
hsa-mir-181c	Alzheimer disease, susceptibility to	Neurological
hsa-mir-15a	Alzheimer disease, susceptibility to	Neurological
hsa-mir-9-1	Alzheimer disease, susceptibility to	Neurological
hsa-mir-488	Alzheimer disease, susceptibility to	Neurological
hsa-mir-22	Alzheimer disease, susceptibility to	Neurological
hsa-mir-101-1	Alzheimer disease, susceptibility to	Neurological
hsa-mir-29b-1	Alzheimer disease, susceptibility to	Neurological
hsa-let-7i	Alzheimer disease, susceptibility to	Neurological
hsa-mir-19b-1	Alzheimer disease, susceptibility to	Neurological
hsa-mir-106b	Alzheimer disease, susceptibility to	Neurological
hsa-mir-26b	Alzheimer disease, susceptibility to	Neurological
hsa-mir-363	Alzheimer disease, susceptibility to	Neurological
hsa-mir-93	Alzheimer disease, susceptibility to	Neurological
hsa-mir-520h	Alzheimer disease, susceptibility to	Neurological
hsa-mir-197	Alzheimer disease, susceptibility to	Neurological
hsa-mir-511-1	Alzheimer disease, susceptibility to	Neurological
hsa-mir-320a	Alzheimer disease, susceptibility to	Neurological
hsa-mir-23b	Alzheimer disease, susceptibility to	Neurological
hsa-mir-107	Alzheimer disease, susceptibility to	Neurological
hsa-mir-145	Adenomas, multiple colorectal	Cancer
hsa-mir-143	Adenomas, multiple colorectal	Cancer
hsa-mir-26b	Schizophrenia, susceptibility to	Psychiatric
hsa-mir-30b	Schizophrenia, susceptibility to	Psychiatric
hsa-mir-29b-1	Schizophrenia, susceptibility to	Psychiatric
hsa-mir-195	Schizophrenia, susceptibility to	Psychiatric
hsa-mir-92a-1	Schizophrenia, susceptibility to	Psychiatric
hsa-mir-30a	Schizophrenia, susceptibility to	Psychiatric
hsa-mir-30d	Schizophrenia, susceptibility to	Psychiatric
hsa-mir-20b	Schizophrenia, susceptibility to	Psychiatric
hsa-mir-29c	Schizophrenia, susceptibility to	Psychiatric
hsa-mir-29a	Schizophrenia, susceptibility to	Psychiatric
hsa-mir-212	Schizophrenia, susceptibility to	Psychiatric
hsa-mir-7-1	Schizophrenia, susceptibility to	Psychiatric
hsa-mir-24-1	Schizophrenia, susceptibility to	Psychiatric
hsa-mir-30e	Schizophrenia, susceptibility to	Psychiatric
hsa-mir-9-1	Schizophrenia, susceptibility to	Psychiatric
hsa-mir-106b	Schizophrenia, susceptibility to	Psychiatric
hsa-mir-133a-1	Colorectal cancer	Cancer
hsa-mir-125b-1	Colorectal cancer	Cancer
hsa-mir-342	Colorectal cancer	Cancer
hsa-mir-1-1	Colorectal cancer	Cancer
hsa-mir-107	Colorectal cancer	Cancer
hsa-mir-28	Colorectal cancer	Cancer
hsa-let-7c	Colorectal cancer	Cancer
hsa-mir-365a	Colorectal cancer	Cancer
hsa-mir-345	Colorectal cancer	Cancer
hsa-mir-30c-1	Colorectal cancer	Cancer
hsa-mir-103a-1	Colorectal cancer	Cancer
hsa-mir-375	Colorectal cancer	Cancer
hsa-let-7b	Colorectal cancer	Cancer
hsa-mir-181a-1	Colorectal cancer	Cancer
hsa-mir-193a	Colorectal cancer	Cancer
hsa-mir-23b	Colorectal cancer	Cancer
hsa-mir-195	Colorectal cancer	Cancer
hsa-mir-29c	Colorectal cancer	Cancer
hsa-mir-218-1	Colorectal cancer	Cancer
hsa-mir-30a	Colorectal cancer	Cancer
hsa-let-7a-1	Colorectal cancer	Cancer
hsa-mir-30e	Colorectal cancer	Cancer
hsa-mir-30d	Colorectal cancer	Cancer
hsa-mir-29b-1	Colorectal cancer	Cancer
hsa-mir-26a-1	Colorectal cancer	Cancer
hsa-let-7f-1	Colorectal cancer	Cancer
hsa-mir-16-1	Colorectal cancer	Cancer
hsa-mir-24-1	Colorectal cancer	Cancer
hsa-mir-200b	Colorectal cancer	Cancer
hsa-mir-192	Colorectal cancer	Cancer
hsa-mir-27b	Colorectal cancer	Cancer
hsa-mir-29a	Colorectal cancer	Cancer
hsa-mir-19b-1	Colorectal cancer	Cancer
hsa-mir-92a-1	Colorectal cancer	Cancer
hsa-mir-32	Colorectal cancer	Cancer
hsa-mir-200a	Colorectal cancer	Cancer
hsa-mir-142	Colorectal cancer	Cancer
hsa-mir-25	Colorectal cancer	Cancer
hsa-mir-148a	Colorectal cancer	Cancer
hsa-mir-191	Colorectal cancer	Cancer
hsa-mir-33a	Colorectal cancer	Cancer
hsa-mir-429	Colorectal cancer	Cancer
hsa-mir-18a	Colorectal cancer	Cancer
hsa-mir-106b	Colorectal cancer	Cancer
hsa-mir-216a	Pancreatic cancer	Cancer
hsa-mir-217	Pancreatic cancer	Cancer
hsa-mir-196b	Pancreatic cancer	Cancer
hsa-mir-96	Pancreatic cancer	Cancer
hsa-mir-31	Pancreatic cancer	Cancer
hsa-mir-196a-2	Pancreatic cancer	Cancer
hsa-mir-141	Pancreatic cancer	Cancer
hsa-mir-18a	Pancreatic cancer	Cancer
hsa-mir-203	Pancreatic cancer	Cancer
hsa-mir-130b	Pancreatic cancer	Cancer
hsa-mir-146a	Alzheimer disease, susceptibility to	Neurological
hsa-mir-133b	Parkinson disease	Neurological
hsa-mir-218-2	Parkinson disease	Neurological
hsa-mir-200a	Parkinson disease	Neurological
hsa-mir-103a-1	Parkinson disease	Neurological
hsa-mir-219-1	Parkinson disease	Neurological
hsa-mir-139	Parkinson disease	Neurological
hsa-mir-24-1	Parkinson disease	Neurological
hsa-mir-142	Parkinson disease	Neurological
hsa-mir-26a-1	Parkinson disease	Neurological
hsa-mir-125a	Parkinson disease	Neurological
hsa-mir-99a	Parkinson disease	Neurological
hsa-mir-143	Parkinson disease	Neurological
hsa-mir-210	Parkinson disease	Neurological
hsa-mir-15a	Parkinson disease	Neurological
hsa-mir-130a	Parkinson disease	Neurological
hsa-mir-25	Parkinson disease	Neurological
hsa-let-7a-1	Parkinson disease	Neurological
hsa-mir-144	Parkinson disease	Neurological
hsa-mir-153-1	Parkinson disease	Neurological
hsa-let-7g	Parkinson disease	Neurological
hsa-let-7i	Parkinson disease	Neurological
hsa-mir-136	Parkinson disease	Neurological
hsa-let-7b	Parkinson disease	Neurological
hsa-mir-7-2	Parkinson disease	Neurological
hsa-mir-9-1	Parkinson disease	Neurological
hsa-mir-331	Parkinson disease	Neurological
hsa-mir-26b	Parkinson disease	Neurological
hsa-mir-326	Parkinson disease	Neurological
hsa-mir-138-2	Parkinson disease	Neurological
hsa-mir-204	Parkinson disease	Neurological
hsa-mir-34a	Parkinson disease	Neurological
hsa-mir-224	Parkinson disease	Neurological
hsa-mir-17	Parkinson disease	Neurological
hsa-mir-105-1	Parkinson disease	Neurological
hsa-mir-7-3	Parkinson disease	Neurological
hsa-mir-132	Parkinson disease	Neurological
hsa-mir-320a	Parkinson disease	Neurological
hsa-mir-128-1	Parkinson disease	Neurological
hsa-mir-376c	Parkinson disease	Neurological
hsa-mir-133b	Colorectal cancer	Cancer
hsa-mir-129-1	Colorectal cancer	Cancer
hsa-mir-124-1	Colorectal cancer	Cancer
hsa-mir-328	Colorectal cancer	Cancer
hsa-mir-19a	Colorectal cancer	Cancer
hsa-mir-183	Colorectal cancer	Cancer
hsa-mir-96	Colorectal cancer	Cancer
hsa-mir-15b	Colorectal cancer	Cancer
hsa-mir-18a	Hepatocellular carcinoma	Cancer
hsa-mir-18b	Hepatocellular carcinoma	Cancer
hsa-mir-224	Hepatocellular carcinoma	Cancer
hsa-mir-199a-1	Hepatocellular carcinoma	Cancer
hsa-mir-199a-2	Hepatocellular carcinoma	Cancer
hsa-mir-195	Hepatocellular carcinoma	Cancer
hsa-mir-200a	Hepatocellular carcinoma	Cancer
hsa-mir-125a	Hepatocellular carcinoma	Cancer
hsa-mir-222	Colorectal cancer	Cancer
hsa-mir-210	Colorectal cancer	Cancer
hsa-mir-106a	Colorectal cancer	Cancer
hsa-mir-93	Colorectal cancer	Cancer
hsa-mir-335	Colorectal cancer	Cancer
hsa-mir-338	Colorectal cancer	Cancer
hsa-mir-346	Colorectal cancer	Cancer
hsa-mir-153-1	Colorectal cancer	Cancer
hsa-mir-219-1	Colorectal cancer	Cancer
hsa-mir-34a	Colorectal cancer	Cancer
hsa-mir-99b	Colorectal cancer	Cancer
hsa-mir-185	Colorectal cancer	Cancer
hsa-mir-223	Colorectal cancer	Cancer
hsa-mir-211	Colorectal cancer	Cancer
hsa-mir-127	Colorectal cancer	Cancer
hsa-mir-203	Colorectal cancer	Cancer
hsa-mir-212	Colorectal cancer	Cancer
hsa-mir-95	Colorectal cancer	Cancer
hsa-mir-215	Colorectal cancer	Cancer
hsa-mir-301a	Colorectal cancer	Cancer
hsa-mir-331	Colorectal cancer	Cancer
hsa-mir-148b	Colorectal cancer	Cancer
hsa-mir-181b-2	Schizophrenia, susceptibility to	Psychiatric
hsa-mir-183	Hepatocellular carcinoma	Cancer
hsa-mir-96	Hepatocellular carcinoma	Cancer
hsa-mir-9-1	Hepatocellular carcinoma	Cancer
hsa-mir-222	Hepatocellular carcinoma	Cancer
hsa-mir-216a	Hepatocellular carcinoma	Cancer
hsa-mir-21	Hepatocellular carcinoma	Cancer
hsa-mir-186	Hepatocellular carcinoma	Cancer
hsa-mir-301a	Hepatocellular carcinoma	Cancer
hsa-mir-221	Hepatocellular carcinoma	Cancer
hsa-mir-155	Hepatocellular carcinoma	Cancer
hsa-mir-182	Hepatocellular carcinoma	Cancer
hsa-mir-137	Hepatocellular carcinoma	Cancer
hsa-mir-25	Hepatocellular carcinoma	Cancer
hsa-mir-324	Hepatocellular carcinoma	Cancer
hsa-mir-151a	Hepatocellular carcinoma	Cancer
hsa-mir-374a	Hepatocellular carcinoma	Cancer
hsa-mir-214	Hepatocellular carcinoma	Cancer
hsa-mir-145	Hepatocellular carcinoma	Cancer
hsa-mir-139	Hepatocellular carcinoma	Cancer
hsa-mir-99a	Down syndrome, risk of	multiple
hsa-let-7c	Down syndrome, risk of	multiple
hsa-mir-125b-2	Down syndrome, risk of	multiple
hsa-mir-155	Down syndrome, risk of	multiple
hsa-mir-802	Down syndrome, risk of	multiple
hsa-mir-10a	Colorectal cancer	Cancer
hsa-mir-15a	Colorectal cancer	Cancer
hsa-mir-9-1	Colorectal cancer	Cancer
hsa-mir-17	Colorectal cancer	Cancer
hsa-mir-26b	Colorectal cancer	Cancer
hsa-mir-27a	Colorectal cancer	Cancer
hsa-mir-98	Colorectal cancer	Cancer
hsa-mir-99a	Colorectal cancer	Cancer
hsa-mir-100	Colorectal cancer	Cancer
hsa-mir-105-1	Colorectal cancer	Cancer
hsa-mir-122	Colorectal cancer	Cancer
hsa-mir-125a	Colorectal cancer	Cancer
hsa-mir-128-1	Colorectal cancer	Cancer
hsa-mir-130a	Colorectal cancer	Cancer
hsa-mir-130b	Colorectal cancer	Cancer
hsa-mir-132	Colorectal cancer	Cancer
hsa-mir-134	Colorectal cancer	Cancer
hsa-mir-137	Colorectal cancer	Cancer
hsa-mir-138-1	Colorectal cancer	Cancer
hsa-mir-139	Colorectal cancer	Cancer
hsa-mir-141	Colorectal cancer	Cancer
hsa-mir-146a	Colorectal cancer	Cancer
hsa-mir-147a	Colorectal cancer	Cancer
hsa-mir-149	Colorectal cancer	Cancer
hsa-mir-151a	Colorectal cancer	Cancer
hsa-mir-155	Colorectal cancer	Cancer
hsa-mir-181c	Colorectal cancer	Cancer
hsa-mir-182	Colorectal cancer	Cancer
hsa-mir-184	Colorectal cancer	Cancer
hsa-mir-186	Colorectal cancer	Cancer
hsa-mir-187	Colorectal cancer	Cancer
hsa-mir-190a	Colorectal cancer	Cancer
hsa-mir-194-1	Colorectal cancer	Cancer
hsa-mir-197	Colorectal cancer	Cancer
hsa-mir-198	Colorectal cancer	Cancer
hsa-mir-204	Colorectal cancer	Cancer
hsa-mir-205	Colorectal cancer	Cancer
hsa-mir-214	Colorectal cancer	Cancer
hsa-mir-216a	Colorectal cancer	Cancer
hsa-mir-221	Colorectal cancer	Cancer
hsa-mir-224	Colorectal cancer	Cancer
hsa-mir-296	Colorectal cancer	Cancer
hsa-mir-320a	Colorectal cancer	Cancer
hsa-mir-325	Colorectal cancer	Cancer
hsa-mir-326	Colorectal cancer	Cancer
hsa-mir-330	Colorectal cancer	Cancer
hsa-mir-337	Colorectal cancer	Cancer
hsa-mir-339	Colorectal cancer	Cancer
hsa-mir-370	Colorectal cancer	Cancer
hsa-mir-374a	Colorectal cancer	Cancer
hsa-let-7d	Colorectal cancer	Cancer
hsa-let-7e	Colorectal cancer	Cancer
hsa-let-7i	Colorectal cancer	Cancer
hsa-mir-378a	Hepatocellular carcinoma	Cancer
hsa-mir-122	Hepatocellular carcinoma	Cancer
hsa-mir-126	Colorectal cancer	Cancer
hsa-let-7a-1	Prostate cancer	Cancer
hsa-let-7b	Prostate cancer	Cancer
hsa-let-7c	Prostate cancer	Cancer
hsa-let-7d	Prostate cancer	Cancer
hsa-let-7g	Prostate cancer	Cancer
hsa-mir-16-1	Prostate cancer	Cancer
hsa-mir-23a	Prostate cancer	Cancer
hsa-mir-23b	Prostate cancer	Cancer
hsa-mir-26a-1	Prostate cancer	Cancer
hsa-mir-99a	Prostate cancer	Cancer
hsa-mir-103a-1	Prostate cancer	Cancer
hsa-mir-143	Prostate cancer	Cancer
hsa-mir-145	Prostate cancer	Cancer
hsa-mir-195	Prostate cancer	Cancer
hsa-mir-199a-1	Prostate cancer	Cancer
hsa-mir-92a-1	Prostate cancer	Cancer
hsa-mir-221	Prostate cancer	Cancer
hsa-mir-222	Prostate cancer	Cancer
hsa-mir-497	Prostate cancer	Cancer
hsa-mir-125a	Prostate cancer	Cancer
hsa-mir-202	Prostate cancer	Cancer
hsa-mir-210	Prostate cancer	Cancer
hsa-mir-296	Prostate cancer	Cancer
hsa-mir-320a	Prostate cancer	Cancer
hsa-mir-370	Prostate cancer	Cancer
hsa-mir-373	Prostate cancer	Cancer
hsa-mir-498	Prostate cancer	Cancer
hsa-mir-503	Prostate cancer	Cancer
hsa-let-7f-1	Prostate cancer	Cancer
hsa-mir-19b-1	Prostate cancer	Cancer
hsa-mir-22	Prostate cancer	Cancer
hsa-mir-26b	Prostate cancer	Cancer
hsa-mir-27a	Prostate cancer	Cancer
hsa-mir-27b	Prostate cancer	Cancer
hsa-mir-29a	Prostate cancer	Cancer
hsa-mir-29b-1	Prostate cancer	Cancer
hsa-mir-30a	Prostate cancer	Cancer
hsa-mir-30b	Prostate cancer	Cancer
hsa-mir-30c-1	Prostate cancer	Cancer
hsa-mir-100	Prostate cancer	Cancer
hsa-mir-141	Prostate cancer	Cancer
hsa-mir-148a	Prostate cancer	Cancer
hsa-mir-205	Prostate cancer	Cancer
hsa-mir-184	Prostate cancer	Cancer
hsa-mir-198	Prostate cancer	Cancer
hsa-mir-302c	Prostate cancer	Cancer
hsa-mir-345	Prostate cancer	Cancer
hsa-mir-491	Prostate cancer	Cancer
hsa-mir-513a-1	Prostate cancer	Cancer
hsa-let-7a-1	Melanoma and neural system tumor syndrome	Cancer
hsa-mir-9-1	Melanoma and neural system tumor syndrome	Cancer
hsa-mir-19a	Melanoma and neural system tumor syndrome	Cancer
hsa-mir-23a	Melanoma and neural system tumor syndrome	Cancer
hsa-mir-28	Melanoma and neural system tumor syndrome	Cancer
hsa-mir-29a	Melanoma and neural system tumor syndrome	Cancer
hsa-mir-31	Melanoma and neural system tumor syndrome	Cancer
hsa-mir-15a	Melanoma and neural system tumor syndrome	Cancer
hsa-mir-23b	Melanoma and neural system tumor syndrome	Cancer
hsa-mir-27a	Melanoma and neural system tumor syndrome	Cancer
hsa-mir-29b-1	Melanoma and neural system tumor syndrome	Cancer
hsa-mir-30b	Melanoma and neural system tumor syndrome	Cancer
hsa-mir-34b	Melanoma and neural system tumor syndrome	Cancer
hsa-mir-34c	Melanoma and neural system tumor syndrome	Cancer
hsa-mir-95	Melanoma and neural system tumor syndrome	Cancer
hsa-mir-96	Melanoma and neural system tumor syndrome	Cancer
hsa-mir-106a	Melanoma and neural system tumor syndrome	Cancer
hsa-mir-107	Melanoma and neural system tumor syndrome	Cancer
hsa-mir-127	Melanoma and neural system tumor syndrome	Cancer
hsa-mir-135a-1	Melanoma and neural system tumor syndrome	Cancer
hsa-mir-135b	Melanoma and neural system tumor syndrome	Cancer
hsa-mir-137	Melanoma and neural system tumor syndrome	Cancer
hsa-mir-138-1	Melanoma and neural system tumor syndrome	Cancer
hsa-mir-139	Melanoma and neural system tumor syndrome	Cancer
hsa-mir-140	Melanoma and neural system tumor syndrome	Cancer
hsa-mir-141	Melanoma and neural system tumor syndrome	Cancer
hsa-mir-154	Melanoma and neural system tumor syndrome	Cancer
hsa-mir-182	Melanoma and neural system tumor syndrome	Cancer
hsa-mir-183	Melanoma and neural system tumor syndrome	Cancer
hsa-mir-184	Melanoma and neural system tumor syndrome	Cancer
hsa-mir-190a	Melanoma and neural system tumor syndrome	Cancer
hsa-mir-199b	Melanoma and neural system tumor syndrome	Cancer
hsa-mir-200a	Melanoma and neural system tumor syndrome	Cancer
hsa-mir-200b	Melanoma and neural system tumor syndrome	Cancer
hsa-mir-204	Melanoma and neural system tumor syndrome	Cancer
hsa-mir-215	Melanoma and neural system tumor syndrome	Cancer
hsa-mir-224	Melanoma and neural system tumor syndrome	Cancer
hsa-mir-299	Melanoma and neural system tumor syndrome	Cancer
hsa-mir-302a	Melanoma and neural system tumor syndrome	Cancer
hsa-mir-302b	Melanoma and neural system tumor syndrome	Cancer
hsa-mir-302d	Melanoma and neural system tumor syndrome	Cancer
hsa-mir-323a	Melanoma and neural system tumor syndrome	Cancer
hsa-mir-325	Melanoma and neural system tumor syndrome	Cancer
hsa-let-7b	Melanoma and neural system tumor syndrome	Cancer
hsa-let-7d	Melanoma and neural system tumor syndrome	Cancer
hsa-let-7e	Melanoma and neural system tumor syndrome	Cancer
hsa-let-7g	Melanoma and neural system tumor syndrome	Cancer
hsa-mir-302c	Melanoma and neural system tumor syndrome	Cancer
hsa-mir-17	Melanoma and neural system tumor syndrome	Cancer
hsa-mir-21	Melanoma and neural system tumor syndrome	Cancer
hsa-mir-122	Melanoma and neural system tumor syndrome	Cancer
hsa-mir-124-1	Melanoma and neural system tumor syndrome	Cancer
hsa-mir-128-1	Melanoma and neural system tumor syndrome	Cancer
hsa-mir-128-2	Melanoma and neural system tumor syndrome	Cancer
hsa-mir-129-1	Melanoma and neural system tumor syndrome	Cancer
hsa-mir-24-1	Melanoma and neural system tumor syndrome	Cancer
hsa-mir-199a-1	Melanoma and neural system tumor syndrome	Cancer
hsa-mir-216a	Melanoma and neural system tumor syndrome	Cancer
hsa-mir-219-1	Melanoma and neural system tumor syndrome	Cancer
hsa-mir-211	Melanoma and neural system tumor syndrome	Cancer
hsa-mir-200c	Melanoma and neural system tumor syndrome	Cancer
hsa-mir-324	Melanoma and neural system tumor syndrome	Cancer
hsa-mir-331	Melanoma and neural system tumor syndrome	Cancer
hsa-mir-374a	Melanoma and neural system tumor syndrome	Cancer
hsa-mir-200c	Ovarian cancer	Cancer
hsa-mir-141	Ovarian cancer	Cancer
hsa-mir-200a	Ovarian cancer	Cancer
hsa-mir-137	Ovarian cancer	Cancer
hsa-mir-199a-1	Ovarian cancer	Cancer
hsa-mir-211	Ovarian cancer	Cancer
hsa-mir-204	Ovarian cancer	Cancer
hsa-mir-199b	Ovarian cancer	Cancer
hsa-mir-101-1	Ovarian cancer	Cancer
hsa-mir-126	Ovarian cancer	Cancer
hsa-mir-224	Ovarian cancer	Cancer
hsa-mir-214	Ovarian cancer	Cancer
hsa-mir-143	Ovarian cancer	Cancer
hsa-mir-133a-1	Ovarian cancer	Cancer
hsa-mir-147a	Ovarian cancer	Cancer
hsa-mir-34c	Ovarian cancer	Cancer
hsa-mir-100	Ovarian cancer	Cancer
hsa-mir-302c	Ovarian cancer	Cancer
hsa-mir-374a	Ovarian cancer	Cancer
hsa-mir-9-1	Ovarian cancer	Cancer
hsa-mir-125a	Ovarian cancer	Cancer
hsa-mir-195	Ovarian cancer	Cancer
hsa-mir-29c	Ovarian cancer	Cancer
hsa-mir-105-1	Ovarian cancer	Cancer
hsa-mir-145	Ovarian cancer	Cancer
hsa-let-7d	Ovarian cancer	Cancer
hsa-mir-302b	Ovarian cancer	Cancer
hsa-mir-216a	Ovarian cancer	Cancer
hsa-mir-99a	Ovarian cancer	Cancer
hsa-mir-140	Ovarian cancer	Cancer
hsa-mir-125b-1	Ovarian cancer	Cancer
hsa-mir-215	Ovarian cancer	Cancer
hsa-let-7c	Ovarian cancer	Cancer
hsa-mir-181a-1	Ovarian cancer	Cancer
hsa-mir-124-1	Ovarian cancer	Cancer
hsa-mir-28	Ovarian cancer	Cancer
hsa-mir-29a	Ovarian cancer	Cancer
hsa-mir-133b	Ovarian cancer	Cancer
hsa-mir-200b	Ovarian cancer	Cancer
hsa-mir-21	Breast cancer	Cancer
hsa-mir-29b-2	Breast cancer	Cancer
hsa-mir-146a	Breast cancer	Cancer
hsa-mir-181a-1	Breast cancer	Cancer
hsa-mir-29a	Breast cancer	Cancer
hsa-mir-181b-1	Breast cancer	Cancer
hsa-mir-199b	Breast cancer	Cancer
hsa-mir-29b-1	Breast cancer	Cancer
hsa-mir-155	Breast cancer	Cancer
hsa-mir-29c	Breast cancer	Cancer
hsa-mir-31	Breast cancer	Cancer
hsa-mir-17	Breast cancer	Cancer
hsa-mir-210	Breast cancer	Cancer
hsa-mir-122	Breast cancer	Cancer
hsa-mir-125b-2	Breast cancer	Cancer
hsa-mir-125b-1	Breast cancer	Cancer
hsa-mir-10b	Breast cancer	Cancer
hsa-mir-145	Breast cancer	Cancer
hsa-mir-140	Breast cancer	Cancer
hsa-mir-130a	Breast cancer	Cancer
hsa-let-7a-2	Breast cancer	Cancer
hsa-mir-205	Breast cancer	Cancer
hsa-mir-224	Breast cancer	Cancer
hsa-mir-100	Breast cancer	Cancer
hsa-mir-30c-1	Breast cancer	Cancer
hsa-mir-16-2	Breast cancer	Cancer
hsa-mir-203	Prostate cancer	Cancer
hsa-mir-34a	Prostate cancer	Cancer
hsa-mir-20a	Prostate cancer	Cancer
hsa-mir-25	Prostate cancer	Cancer
hsa-mir-95	Prostate cancer	Cancer
hsa-mir-197	Prostate cancer	Cancer
hsa-mir-135a-2	Prostate cancer	Cancer
hsa-mir-187	Prostate cancer	Cancer
hsa-mir-196a-1	Prostate cancer	Cancer
hsa-mir-191	Prostate cancer	Cancer
hsa-mir-21	Prostate cancer	Cancer
hsa-let-7i	Prostate cancer	Cancer
hsa-mir-199a-2	Prostate cancer	Cancer
hsa-mir-17	Prostate cancer	Cancer
hsa-mir-92a-2	Prostate cancer	Cancer
hsa-mir-146a	Prostate cancer	Cancer
hsa-mir-181b-1	Prostate cancer	Cancer
hsa-mir-32	Prostate cancer	Cancer
hsa-mir-206	Prostate cancer	Cancer
hsa-mir-29b-2	Prostate cancer	Cancer
hsa-mir-223	Prostate cancer	Cancer
hsa-mir-101-1	Prostate cancer	Cancer
hsa-mir-124-1	Prostate cancer	Cancer
hsa-mir-214	Prostate cancer	Cancer
hsa-mir-106a	Prostate cancer	Cancer
hsa-mir-128-1	Prostate cancer	Cancer
hsa-mir-218-2	Prostate cancer	Cancer
hsa-let-7a-2	Prostate cancer	Cancer
hsa-mir-149	Prostate cancer	Cancer
hsa-mir-24-1	Prostate cancer	Cancer
hsa-mir-1-1	Gastrointestinal	Gastrointestinal
hsa-mir-155	Gastrointestinal	Gastrointestinal
hsa-mir-205	Gastrointestinal	Gastrointestinal
hsa-mir-203	Gastrointestinal	Gastrointestinal
hsa-mir-202	Gastrointestinal	Gastrointestinal
hsa-mir-20a	Gastrointestinal	Gastrointestinal
hsa-mir-26b	Gastrointestinal	Gastrointestinal
hsa-mir-21	Gastric cancer	Cancer
hsa-mir-223	Gastric cancer	Cancer
hsa-mir-25	Gastric cancer	Cancer
hsa-mir-17	Gastric cancer	Cancer
hsa-mir-125b-1	Gastric cancer	Cancer
hsa-mir-181b-1	Gastric cancer	Cancer
hsa-mir-106a	Gastric cancer	Cancer
hsa-mir-107	Gastric cancer	Cancer
hsa-mir-92a-1	Gastric cancer	Cancer
hsa-mir-103a-1	Gastric cancer	Cancer
hsa-mir-221	Gastric cancer	Cancer
hsa-mir-93	Gastric cancer	Cancer
hsa-mir-100	Gastric cancer	Cancer
hsa-mir-106b	Gastric cancer	Cancer
hsa-mir-136	Gastric cancer	Cancer
hsa-mir-218-1	Gastric cancer	Cancer
hsa-mir-212	Gastric cancer	Cancer
hsa-mir-96	Gastric cancer	Cancer
hsa-mir-339	Gastric cancer	Cancer
hsa-mir-187	Thyroid carcinoma, papillary	Cancer
hsa-mir-155	Thyroid carcinoma, papillary	Cancer
hsa-mir-122	Thyroid carcinoma, papillary	Cancer
hsa-mir-31	Thyroid carcinoma, papillary	Cancer
hsa-mir-205	Thyroid carcinoma, papillary	Cancer
hsa-mir-224	Thyroid carcinoma, papillary	Cancer
hsa-mir-187	Thyroid carcinoma, follicular	Cancer
hsa-mir-181b-1	Thyroid carcinoma, follicular	Cancer
hsa-mir-200a	Thyroid carcinoma, follicular	Cancer
hsa-mir-224	Thyroid carcinoma, follicular	Cancer
hsa-mir-182	Thyroid carcinoma, follicular	Cancer
hsa-mir-155	Thyroid carcinoma, follicular	Cancer
hsa-mir-222	Thyroid carcinoma, follicular	Cancer
hsa-mir-221	Thyroid carcinoma, follicular	Cancer
hsa-mir-96	Thyroid carcinoma, follicular	Cancer
hsa-mir-146b	Thyroid carcinoma, follicular	Cancer
hsa-mir-339	Thyroid carcinoma, follicular	Cancer
hsa-mir-183	Thyroid carcinoma, follicular	Cancer
hsa-mir-181a-1	Thyroid carcinoma, follicular	Cancer
hsa-mir-197	Thyroid carcinoma, follicular	Cancer
hsa-mir-302c	Cancer	Cancer
hsa-mir-205	Cancer	Cancer
hsa-mir-137	Cancer	Cancer
hsa-mir-187	Cancer	Cancer
hsa-mir-214	Cancer	Cancer
hsa-mir-181b-1	Cancer	Cancer
hsa-mir-155	Cancer	Cancer
hsa-mir-222	Cancer	Cancer
hsa-mir-221	Cancer	Cancer
hsa-mir-129-1	Cancer	Cancer
hsa-mir-146b	Cancer	Cancer
hsa-mir-339	Cancer	Cancer
hsa-mir-183	Cancer	Cancer
hsa-mir-181a-1	Cancer	Cancer
hsa-mir-323a	Medullary thyroid carcinoma	Cancer
hsa-mir-370	Medullary thyroid carcinoma	Cancer
hsa-mir-129-1	Medullary thyroid carcinoma	Cancer
hsa-mir-137	Medullary thyroid carcinoma	Cancer
hsa-mir-10a	Medullary thyroid carcinoma	Cancer
hsa-mir-224	Medullary thyroid carcinoma	Cancer
hsa-mir-127	Medullary thyroid carcinoma	Cancer
hsa-mir-9-1	Medullary thyroid carcinoma	Cancer
hsa-mir-154	Medullary thyroid carcinoma	Cancer
hsa-mir-124-1	Medullary thyroid carcinoma	Cancer
hsa-mir-29b-2	Colorectal cancer	Cancer
hsa-mir-128-2	Colorectal cancer	Cancer
hsa-mir-24-2	Colorectal cancer	Cancer
hsa-mir-150	Colorectal cancer	Cancer
hsa-mir-9-3	Colorectal cancer	Cancer
hsa-mir-200b	Thyroid carcinoma, follicular	Cancer
hsa-mir-205	Thyroid carcinoma, follicular	Cancer
hsa-mir-210	Thyroid carcinoma, follicular	Cancer
hsa-mir-190a	Thyroid carcinoma, follicular	Cancer
hsa-mir-328	Thyroid carcinoma, follicular	Cancer
hsa-mir-342	Thyroid carcinoma, follicular	Cancer
hsa-mir-31	Thyroid carcinoma, follicular	Cancer
hsa-mir-203	Thyroid carcinoma, follicular	Cancer
hsa-mir-205	Ovarian cancer	Cancer
hsa-mir-21	Ovarian cancer	Cancer
hsa-mir-182	Ovarian cancer	Cancer
hsa-mir-299	Ovarian cancer	Cancer
hsa-mir-1-1	Ovarian cancer	Cancer
hsa-mir-7-2	Ovarian cancer	Cancer
hsa-mir-302a	Ovarian cancer	Cancer
hsa-let-7f-1	Ovarian cancer	Cancer
hsa-mir-139	Ovarian cancer	Cancer
hsa-mir-193a	Ovarian cancer	Cancer
hsa-mir-144	Ovarian cancer	Cancer
hsa-mir-222	Ovarian cancer	Cancer
hsa-mir-323a	Ovarian cancer	Cancer
hsa-mir-134	Ovarian cancer	Cancer
hsa-mir-370	Ovarian cancer	Cancer
hsa-mir-21	Lung cancer	Cancer
hsa-mir-205	Lung cancer	Cancer
hsa-mir-200b	Lung cancer	Cancer
hsa-mir-9-1	Lung cancer	Cancer
hsa-mir-210	Lung cancer	Cancer
hsa-mir-148a	Lung cancer	Cancer
hsa-mir-141	Lung cancer	Cancer
hsa-mir-132	Lung cancer	Cancer
hsa-mir-215	Lung cancer	Cancer
hsa-mir-128-2	Lung cancer	Cancer
hsa-let-7g	Lung cancer	Cancer
hsa-mir-16-2	Lung cancer	Cancer
hsa-mir-129-1	Lung cancer	Cancer
hsa-mir-126	Lung cancer	Cancer
hsa-mir-142	Lung cancer	Cancer
hsa-mir-30d	Lung cancer	Cancer
hsa-mir-30a	Lung cancer	Cancer
hsa-mir-7-2	Lung cancer	Cancer
hsa-mir-199a-1	Lung cancer	Cancer
hsa-mir-127	Lung cancer	Cancer
hsa-mir-34a	Lung cancer	Cancer
hsa-mir-136	Lung cancer	Cancer
hsa-mir-202	Lung cancer	Cancer
hsa-mir-196a-2	Lung cancer	Cancer
hsa-mir-199a-2	Lung cancer	Cancer
hsa-let-7a-2	Lung cancer	Cancer
hsa-mir-124-1	Lung cancer	Cancer
hsa-mir-149	Lung cancer	Cancer
hsa-mir-17	Lung cancer	Cancer
hsa-mir-196a-1	Lung cancer	Cancer
hsa-mir-10a	Lung cancer	Cancer
hsa-mir-99b	Lung cancer	Cancer
hsa-mir-199b	Lung cancer	Cancer
hsa-mir-191	Lung cancer	Cancer
hsa-mir-195	Lung cancer	Cancer
hsa-mir-155	Lung cancer	Cancer
hsa-mir-301a	Ovarian cancer	Cancer
hsa-mir-98	Ovarian cancer	Cancer
hsa-mir-19b-1	Ovarian cancer	Cancer
hsa-mir-29b-1	Ovarian cancer	Cancer
hsa-mir-18a	Ovarian cancer	Cancer
hsa-mir-154	Ovarian cancer	Cancer
hsa-mir-153-1	Ovarian cancer	Cancer
hsa-let-7a-1	Gastric cancer	Cancer
hsa-mir-21	Gastric cancer risk after H. pylori infection	Cancer
hsa-mir-203	Ovarian cancer	Cancer
hsa-mir-337	Ovarian cancer	Cancer
hsa-mir-10b	Ovarian cancer	Cancer
hsa-mir-218-2	Gastric cancer	Cancer
hsa-mir-103a-2	Gastric cancer	Cancer
hsa-mir-92a-2	Gastric cancer	Cancer
hsa-mir-191	Gastric cancer	Cancer
hsa-mir-125b-2	Gastric cancer	Cancer
hsa-mir-214	Gastric cancer	Cancer
hsa-mir-222	Gastric cancer	Cancer
hsa-mir-192	Gastric cancer	Cancer
hsa-mir-23a	Gastric cancer	Cancer
hsa-mir-215	Gastric cancer	Cancer
hsa-mir-7-2	Gastric cancer	Cancer
hsa-mir-138-2	Gastric cancer	Cancer
hsa-mir-99b	Gastric cancer	Cancer
hsa-mir-33b	Gastric cancer	Cancer
hsa-mir-24-2	Gastric cancer	Cancer
hsa-mir-24-1	Gastric cancer	Cancer
hsa-mir-325	Ovarian cancer	Cancer
hsa-mir-22	Ovarian cancer	Cancer
hsa-mir-373	Ovarian cancer	Cancer
hsa-mir-196b	Ovarian cancer	Cancer
hsa-mir-194-1	Ovarian cancer	Cancer
hsa-mir-324	Ovarian cancer	Cancer
hsa-mir-127	Ovarian cancer	Cancer
hsa-let-7a-1	Ovarian cancer	Cancer
hsa-mir-9-1	Gastric cancer	Cancer
hsa-mir-27a	Gastric cancer	Cancer
hsa-mir-181c	Gastric cancer	Cancer
hsa-mir-182	Gastric cancer	Cancer
hsa-mir-183	Gastric cancer	Cancer
hsa-mir-210	Gastric cancer	Cancer
hsa-mir-143	Lung cancer	Cancer
hsa-mir-224	Lung cancer	Cancer
hsa-mir-24-2	Lung cancer	Cancer
hsa-mir-212	Lung cancer	Cancer
hsa-mir-140	Lung cancer	Cancer
hsa-mir-214	Lung cancer	Cancer
hsa-mir-218-2	Lung cancer	Cancer
hsa-mir-95	Lung cancer	Cancer
hsa-mir-145	Lung cancer	Cancer
hsa-mir-198	Lung cancer	Cancer
hsa-mir-216a	Lung cancer	Cancer
hsa-mir-219-1	Lung cancer	Cancer
hsa-mir-106a	Lung cancer	Cancer
hsa-mir-197	Lung cancer	Cancer
hsa-mir-192	Lung cancer	Cancer
hsa-mir-125a	Lung cancer	Cancer
hsa-mir-26a-1	Lung cancer	Cancer
hsa-mir-146a	Lung cancer	Cancer
hsa-mir-203	Lung cancer	Cancer
hsa-mir-27b	Lung cancer	Cancer
hsa-mir-32	Lung cancer	Cancer
hsa-mir-29b-2	Lung cancer	Cancer
hsa-mir-33a	Lung cancer	Cancer
hsa-mir-181c	Lung cancer	Cancer
hsa-mir-150	Lung cancer	Cancer
hsa-mir-101-1	Lung cancer	Cancer
hsa-mir-124-3	Lung cancer	Cancer
hsa-mir-204	Lung cancer	Cancer
hsa-mir-188	Lung cancer	Cancer
hsa-mir-185	Renal cell carcinoma	Cancer
hsa-mir-28	Renal cell carcinoma	Cancer
hsa-mir-7-2	Renal cell carcinoma	Cancer
hsa-let-7f-2	Renal cell carcinoma	Cancer
hsa-mir-100	Alzheimer disease, susceptibility to	Neurological
hsa-mir-125b-1	Alzheimer disease, susceptibility to	Neurological
hsa-mir-132	Alzheimer disease, susceptibility to	Neurological
hsa-mir-146b	Alzheimer disease, susceptibility to	Neurological
hsa-mir-212	Alzheimer disease, susceptibility to	Neurological
hsa-mir-27a	Alzheimer disease, susceptibility to	Neurological
hsa-mir-27b	Alzheimer disease, susceptibility to	Neurological
hsa-mir-34a	Alzheimer disease, susceptibility to	Neurological
hsa-mir-381	Alzheimer disease, susceptibility to	Neurological
hsa-mir-422a	Alzheimer disease, susceptibility to	Neurological
hsa-mir-425	Alzheimer disease, susceptibility to	Neurological
hsa-mir-223	Bladder cancer	Cancer
hsa-mir-26b	Bladder cancer	Cancer
hsa-mir-221	Bladder cancer	Cancer
hsa-mir-103a-1	Bladder cancer	Cancer
hsa-mir-185	Bladder cancer	Cancer
hsa-mir-23b	Bladder cancer	Cancer
hsa-mir-203	Bladder cancer	Cancer
hsa-mir-17	Bladder cancer	Cancer
hsa-mir-23a	Bladder cancer	Cancer
hsa-mir-205	Bladder cancer	Cancer
hsa-let-7b	Cancer	Cancer
hsa-let-7c	Cancer	Cancer
hsa-let-7d	Cancer	Cancer
hsa-let-7g	Cancer	Cancer
hsa-let-7i	Cancer	Cancer
hsa-mir-103a-1	Cancer	Cancer
hsa-mir-106a	Cancer	Cancer
hsa-mir-106b	Cancer	Cancer
hsa-mir-107	Cancer	Cancer
hsa-mir-126	Cancer	Cancer
hsa-mir-1226	Cancer	Cancer
hsa-mir-130a	Cancer	Cancer
hsa-mir-130b	Cancer	Cancer
hsa-mir-1307	Cancer	Cancer
hsa-mir-140	Cancer	Cancer
hsa-mir-142	Cancer	Cancer
hsa-mir-146a	Cancer	Cancer
hsa-mir-148b	Cancer	Cancer
hsa-mir-150	Cancer	Cancer
hsa-mir-151a	Cancer	Cancer
hsa-mir-15a	Cancer	Cancer
hsa-mir-15b	Cancer	Cancer
hsa-mir-16-1	Cancer	Cancer
hsa-mir-17	Cancer	Cancer
hsa-mir-18a	Cancer	Cancer
hsa-mir-186	Cancer	Cancer
hsa-mir-191	Cancer	Cancer
hsa-mir-193a	Cancer	Cancer
hsa-mir-196b	Cancer	Cancer
hsa-mir-199a-1	Cancer	Cancer
hsa-mir-199b	Cancer	Cancer
hsa-mir-19a	Cancer	Cancer
hsa-mir-19b-1	Cancer	Cancer
hsa-mir-20a	Cancer	Cancer
hsa-mir-21	Cancer	Cancer
hsa-mir-23a	Cancer	Cancer
hsa-mir-23b	Cancer	Cancer
hsa-mir-27a	Cancer	Cancer
hsa-mir-27b	Cancer	Cancer
hsa-mir-29a	Cancer	Cancer
hsa-mir-29c	Cancer	Cancer
hsa-mir-30c-1	Cancer	Cancer
hsa-mir-30e	Cancer	Cancer
hsa-mir-320a	Cancer	Cancer
hsa-mir-324	Cancer	Cancer
hsa-mir-331	Cancer	Cancer
hsa-mir-342	Cancer	Cancer
hsa-mir-365a	Cancer	Cancer
hsa-mir-378a	Cancer	Cancer
hsa-mir-423	Cancer	Cancer
hsa-mir-454	Cancer	Cancer
hsa-mir-548o	Cancer	Cancer
hsa-mir-582	Cancer	Cancer
hsa-mir-590	Cancer	Cancer
hsa-mir-625	Cancer	Cancer
hsa-mir-708	Cancer	Cancer
hsa-mir-766	Cancer	Cancer
hsa-mir-874	Cancer	Cancer
hsa-mir-92a-1	Cancer	Cancer
hsa-mir-93	Cancer	Cancer
hsa-mir-98	Cancer	Cancer
hsa-mir-99a	Cancer	Cancer
hsa-mir-101-1	Cancer	Cancer
hsa-mir-125a	Breast cancer	Cancer
hsa-mir-204	Breast cancer	Cancer
hsa-mir-34a	Breast cancer	Cancer
hsa-mir-9-1	Breast cancer	Cancer
hsa-let-7a-3	Breast cancer	Cancer
hsa-let-7d	Breast cancer	Cancer
hsa-let-7f-2	Breast cancer	Cancer
hsa-let-7i	Breast cancer	Cancer
hsa-mir-101-1	Breast cancer	Cancer
hsa-mir-128-2	Breast cancer	Cancer
hsa-mir-136	Breast cancer	Cancer
hsa-mir-143	Breast cancer	Cancer
hsa-mir-149	Breast cancer	Cancer
hsa-mir-191	Breast cancer	Cancer
hsa-mir-196a-1	Breast cancer	Cancer
hsa-mir-196a-2	Breast cancer	Cancer
hsa-mir-202	Breast cancer	Cancer
hsa-mir-206	Breast cancer	Cancer
hsa-mir-126	Breast cancer	Cancer
hsa-mir-194-1	Breast cancer	Cancer
hsa-mir-128-1	Alzheimer disease, susceptibility to	Neurological
hsa-let-7b	Ovarian cancer	Cancer
hsa-mir-26a-1	Ovarian cancer	Cancer
hsa-mir-93	Ovarian cancer	Cancer
hsa-mir-23b	Ovarian cancer	Cancer
hsa-mir-20a	Ovarian cancer	Cancer
hsa-mir-27a	Ovarian cancer	Cancer
hsa-mir-16-1	Ovarian cancer	Cancer
hsa-mir-23a	Ovarian cancer	Cancer
hsa-mir-124-1	Medulloblastoma	Cancer
hsa-mir-34a	Neuroblastoma	Cancer
hsa-mir-221	Ovarian cancer	Cancer
hsa-mir-663a	Ovarian cancer	Cancer
hsa-mir-142	Ovarian cancer	Cancer
hsa-mir-296	Ovarian cancer	Cancer
hsa-mir-30a	Ovarian cancer	Cancer
hsa-mir-30e	Ovarian cancer	Cancer
hsa-mir-129-1	Ovarian cancer	Cancer
hsa-mir-518b	Ovarian cancer	Cancer
hsa-mir-605	Ovarian cancer	Cancer
hsa-mir-637	Ovarian cancer	Cancer
hsa-mir-487b	Ovarian cancer	Cancer
hsa-mir-611	Ovarian cancer	Cancer
hsa-mir-572	Ovarian cancer	Cancer
hsa-mir-146b	Ovarian cancer	Cancer
hsa-mir-498	Ovarian cancer	Cancer
hsa-mir-508	Ovarian cancer	Cancer
hsa-mir-424	Ovarian cancer	Cancer
hsa-mir-627	Ovarian cancer	Cancer
hsa-mir-381	Ovarian cancer	Cancer
hsa-mir-183	Ovarian cancer	Cancer
hsa-mir-361	Ovarian cancer	Cancer
hsa-mir-551a	Ovarian cancer	Cancer
hsa-mir-635	Ovarian cancer	Cancer
hsa-mir-648	Ovarian cancer	Cancer
hsa-mir-542	Ovarian cancer	Cancer
hsa-mir-155	Ovarian cancer	Cancer
hsa-mir-335	Ovarian cancer	Cancer
hsa-mir-206	Ovarian cancer	Cancer
hsa-mir-657	Ovarian cancer	Cancer
hsa-mir-422a	Ovarian cancer	Cancer
hsa-mir-622	Ovarian cancer	Cancer
hsa-mir-106b	Ovarian cancer	Cancer
hsa-mir-346	Ovarian cancer	Cancer
hsa-mir-608	Ovarian cancer	Cancer
hsa-let-7e	Ovarian cancer	Cancer
hsa-mir-662	Ovarian cancer	Cancer
hsa-mir-601	Ovarian cancer	Cancer
hsa-mir-515-1	Ovarian cancer	Cancer
hsa-mir-519a-1	Ovarian cancer	Cancer
hsa-mir-516b-1	Ovarian cancer	Cancer
hsa-mir-9-1	Glioblastoma multiforme, somatic	Cancer
hsa-mir-1-1	Lung cancer	Cancer
hsa-mir-29a	Lung cancer	Cancer
hsa-mir-29b-1	Lung cancer	Cancer
hsa-mir-29c	Lung cancer	Cancer
hsa-let-7a-1	Lung cancer	Cancer
hsa-let-7c	Lung cancer	Cancer
hsa-mir-21	Myocardial infarction, susceptibility to	Cardiovascular
hsa-mir-214	Myocardial infarction, susceptibility to	Cardiovascular
hsa-mir-223	Myocardial infarction, susceptibility to	Cardiovascular
hsa-mir-29b-1	Myocardial infarction, susceptibility to	Cardiovascular
hsa-mir-149	Myocardial infarction, susceptibility to	Cardiovascular
hsa-let-7f-1	Lung cancer	Cancer
hsa-mir-15a	Leukemia, chronic lymphatic, susceptibility to	Cancer
hsa-mir-17	Leukemia, chronic lymphatic, susceptibility to	Cancer
hsa-mir-19a	Leukemia, chronic lymphatic, susceptibility to	Cancer
hsa-mir-20a	Leukemia, chronic lymphatic, susceptibility to	Cancer
hsa-mir-25	Leukemia, chronic lymphatic, susceptibility to	Cancer
hsa-mir-26b	Leukemia, chronic lymphatic, susceptibility to	Cancer
hsa-mir-27a	Leukemia, chronic lymphatic, susceptibility to	Cancer
hsa-mir-28	Leukemia, chronic lymphatic, susceptibility to	Cancer
hsa-mir-29b-1	Leukemia, chronic lymphatic, susceptibility to	Cancer
hsa-mir-29c	Leukemia, chronic lymphatic, susceptibility to	Cancer
hsa-mir-29a	Leukemia, chronic lymphatic, susceptibility to	Cancer
hsa-mir-30a	Leukemia, chronic lymphatic, susceptibility to	Cancer
hsa-mir-34a	Leukemia, chronic lymphatic, susceptibility to	Cancer
hsa-mir-92a-1	Leukemia, chronic lymphatic, susceptibility to	Cancer
hsa-mir-96	Leukemia, chronic lymphatic, susceptibility to	Cancer
hsa-mir-98	Leukemia, chronic lymphatic, susceptibility to	Cancer
hsa-mir-99a	Leukemia, chronic lymphatic, susceptibility to	Cancer
hsa-mir-100	Leukemia, chronic lymphatic, susceptibility to	Cancer
hsa-mir-106a	Leukemia, chronic lymphatic, susceptibility to	Cancer
hsa-mir-125b-1	Leukemia, chronic lymphatic, susceptibility to	Cancer
hsa-mir-126	Leukemia, chronic lymphatic, susceptibility to	Cancer
hsa-mir-128-2	Leukemia, chronic lymphatic, susceptibility to	Cancer
hsa-mir-130a	Leukemia, chronic lymphatic, susceptibility to	Cancer
hsa-mir-130b	Leukemia, chronic lymphatic, susceptibility to	Cancer
hsa-mir-146a	Leukemia, chronic lymphatic, susceptibility to	Cancer
hsa-mir-148a	Leukemia, chronic lymphatic, susceptibility to	Cancer
hsa-mir-150	Leukemia, chronic lymphatic, susceptibility to	Cancer
hsa-mir-152	Leukemia, chronic lymphatic, susceptibility to	Cancer
hsa-mir-181c	Leukemia, chronic lymphatic, susceptibility to	Cancer
hsa-mir-182	Leukemia, chronic lymphatic, susceptibility to	Cancer
hsa-mir-185	Leukemia, chronic lymphatic, susceptibility to	Cancer
hsa-mir-191	Leukemia, chronic lymphatic, susceptibility to	Cancer
hsa-mir-194-1	Leukemia, chronic lymphatic, susceptibility to	Cancer
hsa-mir-195	Leukemia, chronic lymphatic, susceptibility to	Cancer
hsa-mir-199b	Leukemia, chronic lymphatic, susceptibility to	Cancer
hsa-mir-210	Leukemia, chronic lymphatic, susceptibility to	Cancer
hsa-mir-296	Leukemia, chronic lymphatic, susceptibility to	Cancer
hsa-mir-301a	Leukemia, chronic lymphatic, susceptibility to	Cancer
hsa-mir-320a	Leukemia, chronic lymphatic, susceptibility to	Cancer
hsa-mir-324	Leukemia, chronic lymphatic, susceptibility to	Cancer
hsa-mir-331	Leukemia, chronic lymphatic, susceptibility to	Cancer
hsa-mir-335	Leukemia, chronic lymphatic, susceptibility to	Cancer
hsa-mir-340	Leukemia, chronic lymphatic, susceptibility to	Cancer
hsa-let-7b	Leukemia, chronic lymphatic, susceptibility to	Cancer
hsa-mir-181b-1	Leukemia, chronic lymphatic, susceptibility to	Cancer
hsa-mir-451a	Breast cancer	Cancer
hsa-let-7a-1	Breast cancer	Cancer
hsa-mir-128-2	Cancer	Cancer
hsa-mir-148a	Cancer	Cancer
hsa-mir-152	Cancer	Cancer
hsa-mir-181c	Cancer	Cancer
hsa-mir-182	Cancer	Cancer
hsa-mir-194-1	Cancer	Cancer
hsa-mir-195	Cancer	Cancer
hsa-mir-29b-1	Cancer	Cancer
hsa-mir-301a	Cancer	Cancer
hsa-mir-335	Cancer	Cancer
hsa-mir-340	Cancer	Cancer
hsa-mir-34a	Cancer	Cancer
hsa-mir-96	Cancer	Cancer
hsa-mir-28	Cancer	Cancer
hsa-mir-185	Cancer	Cancer
hsa-mir-210	Cancer	Cancer
hsa-mir-122	Hepatic adenoma	Cancer
hsa-mir-224	Hepatic adenoma	Cancer
hsa-mir-378a	Hepatic adenoma	Cancer
hsa-mir-155	Burkitt lymphoma	Cancer
hsa-mir-155	Hodgkin lymphoma	Cancer
hsa-mir-493	Ovarian cancer	Cancer
hsa-mir-494	Ovarian cancer	Cancer
hsa-mir-302d	Ovarian cancer	Cancer
hsa-mir-320a	Ovarian cancer	Cancer
hsa-mir-143	Leukemia, chronic lymphatic, susceptibility to	Cancer
hsa-mir-145	Leukemia, chronic lymphatic, susceptibility to	Cancer
hsa-mir-143	Leukemia/lymphoma, chronic B-cell	Cancer
hsa-mir-145	Leukemia/lymphoma, chronic B-cell	Cancer
hsa-mir-21	Hodgkin lymphoma	Cancer
hsa-mir-127	Hodgkin lymphoma	Cancer
hsa-mir-124-1	Hodgkin lymphoma	Cancer
hsa-mir-147a	Hodgkin lymphoma	Cancer
hsa-mir-216a	Hodgkin lymphoma	Cancer
hsa-mir-325	Hodgkin lymphoma	Cancer
hsa-mir-198	Hodgkin lymphoma	Cancer
hsa-mir-302c	Hodgkin lymphoma	Cancer
hsa-mir-182	Hodgkin lymphoma	Cancer
hsa-mir-302b	Hodgkin lymphoma	Cancer
hsa-mir-138-1	Hodgkin lymphoma	Cancer
hsa-mir-302a	Hodgkin lymphoma	Cancer
hsa-mir-27a	Hodgkin lymphoma	Cancer
hsa-mir-154	Hodgkin lymphoma	Cancer
hsa-mir-134	Hodgkin lymphoma	Cancer
hsa-mir-185	Hodgkin lymphoma	Cancer
hsa-mir-376c	Hodgkin lymphoma	Cancer
hsa-mir-107	Hodgkin lymphoma	Cancer
hsa-mir-193a	Hodgkin lymphoma	Cancer
hsa-mir-30a	Hodgkin lymphoma	Cancer
hsa-mir-26b	Hodgkin lymphoma	Cancer
hsa-mir-181c	Hodgkin lymphoma	Cancer
hsa-mir-367	Hodgkin lymphoma	Cancer
hsa-mir-326	Hodgkin lymphoma	Cancer
hsa-mir-330	Hodgkin lymphoma	Cancer
hsa-mir-331	Hodgkin lymphoma	Cancer
hsa-mir-30c-1	Hodgkin lymphoma	Cancer
hsa-mir-133a-1	Squamous cell carcinoma, head and neck	Cancer
hsa-mir-133b	Squamous cell carcinoma, head and neck	Cancer
hsa-mir-146a	Rheumatoid arthritis, susceptibility to	Connective tissue
hsa-mir-16-1	Rheumatoid arthritis, susceptibility to	Connective tissue
hsa-mir-155	Rheumatoid arthritis, susceptibility to	Connective tissue
hsa-mir-132	Rheumatoid arthritis, susceptibility to	Connective tissue
hsa-mir-1-1	Cardiovascular	Cardiovascular
hsa-mir-133a-1	Cardiovascular	Cardiovascular
hsa-mir-133a-2	Cardiovascular	Cardiovascular
hsa-mir-103a-1	Esophageal squamous cell carcinoma	Cancer
hsa-mir-107	Esophageal squamous cell carcinoma	Cancer
hsa-mir-184	Squamous cell carcinoma, head and neck	Cancer
hsa-mir-34c	Squamous cell carcinoma, head and neck	Cancer
hsa-mir-137	Squamous cell carcinoma, head and neck	Cancer
hsa-mir-372	Squamous cell carcinoma, head and neck	Cancer
hsa-mir-124-1	Squamous cell carcinoma, head and neck	Cancer
hsa-mir-21	Squamous cell carcinoma, head and neck	Cancer
hsa-mir-124-2	Squamous cell carcinoma, head and neck	Cancer
hsa-mir-31	Squamous cell carcinoma, head and neck	Cancer
hsa-mir-128-1	Squamous cell carcinoma, head and neck	Cancer
hsa-mir-34b	Squamous cell carcinoma, head and neck	Cancer
hsa-mir-154	Squamous cell carcinoma, head and neck	Cancer
hsa-mir-197	Squamous cell carcinoma, head and neck	Cancer
hsa-mir-132	Squamous cell carcinoma, head and neck	Cancer
hsa-mir-147a	Squamous cell carcinoma, head and neck	Cancer
hsa-mir-325	Squamous cell carcinoma, head and neck	Cancer
hsa-mir-181c	Squamous cell carcinoma, head and neck	Cancer
hsa-mir-198	Squamous cell carcinoma, head and neck	Cancer
hsa-mir-155	Squamous cell carcinoma, head and neck	Cancer
hsa-mir-30a	Squamous cell carcinoma, head and neck	Cancer
hsa-mir-338	Squamous cell carcinoma, head and neck	Cancer
hsa-mir-17	Squamous cell carcinoma, head and neck	Cancer
hsa-mir-134	Squamous cell carcinoma, head and neck	Cancer
hsa-mir-181a-1	Squamous cell carcinoma, head and neck	Cancer
hsa-mir-99a	Squamous cell carcinoma, head and neck	Cancer
hsa-mir-194-1	Squamous cell carcinoma, head and neck	Cancer
hsa-mir-219-1	Squamous cell carcinoma, head and neck	Cancer
hsa-mir-100	Squamous cell carcinoma, head and neck	Cancer
hsa-mir-125b-1	Squamous cell carcinoma, head and neck	Cancer
hsa-mir-26b	Squamous cell carcinoma, head and neck	Cancer
hsa-mir-138-1	Squamous cell carcinoma, head and neck	Cancer
hsa-mir-149	Squamous cell carcinoma, head and neck	Cancer
hsa-mir-195	Squamous cell carcinoma, head and neck	Cancer
hsa-mir-107	Squamous cell carcinoma, head and neck	Cancer
hsa-mir-139	Squamous cell carcinoma, head and neck	Cancer
hsa-mir-15a	Non-Hodgkin lymphoma, somatic	Cancer
hsa-mir-16-1	Non-Hodgkin lymphoma, somatic	Cancer
hsa-mir-155	Non-Hodgkin lymphoma, somatic	Cancer
hsa-mir-155	Leukemia, chronic lymphatic, susceptibility to	Cancer
hsa-mir-196a-1	Gastrointestinal	Gastrointestinal
hsa-mir-217	Gastrointestinal	Gastrointestinal
hsa-mir-148a	Gastrointestinal	Gastrointestinal
hsa-mir-130b	Gastrointestinal	Gastrointestinal
hsa-mir-375	Gastrointestinal	Gastrointestinal
hsa-mir-210	Gastrointestinal	Gastrointestinal
hsa-mir-143	Gastrointestinal	Gastrointestinal
hsa-mir-145	Gastrointestinal	Gastrointestinal
hsa-mir-223	Gastrointestinal	Gastrointestinal
hsa-mir-31	Gastrointestinal	Gastrointestinal
hsa-mir-196a-1	Pancreatic cancer	Cancer
hsa-mir-16-1	Leukemia, chronic lymphatic, susceptibility to	Cancer
hsa-let-7a-2	Leukemia, chronic lymphatic, susceptibility to	Cancer
hsa-mir-23a	Leukemia, chronic lymphatic, susceptibility to	Cancer
hsa-mir-24-2	Leukemia, chronic lymphatic, susceptibility to	Cancer
hsa-mir-27b	Leukemia, chronic lymphatic, susceptibility to	Cancer
hsa-mir-103a-1	Leukemia, chronic lymphatic, susceptibility to	Cancer
hsa-mir-107	Leukemia, chronic lymphatic, susceptibility to	Cancer
hsa-mir-142	Leukemia, chronic lymphatic, susceptibility to	Cancer
hsa-mir-192	Leukemia, chronic lymphatic, susceptibility to	Cancer
hsa-mir-197	Leukemia, chronic lymphatic, susceptibility to	Cancer
hsa-mir-221	Leukemia, chronic lymphatic, susceptibility to	Cancer
hsa-mir-223	Leukemia, chronic lymphatic, susceptibility to	Cancer
hsa-mir-9-2	Leukemia, chronic lymphatic, susceptibility to	Cancer
hsa-mir-15b	Leukemia, chronic lymphatic, susceptibility to	Cancer
hsa-mir-21	Leukemia, chronic lymphatic, susceptibility to	Cancer
hsa-mir-101-1	Leukemia, chronic lymphatic, susceptibility to	Cancer
hsa-mir-132	Leukemia, chronic lymphatic, susceptibility to	Cancer
hsa-mir-138-1	Leukemia, chronic lymphatic, susceptibility to	Cancer
hsa-mir-140	Leukemia, chronic lymphatic, susceptibility to	Cancer
hsa-mir-141	Leukemia, chronic lymphatic, susceptibility to	Cancer
hsa-mir-154	Leukemia, chronic lymphatic, susceptibility to	Cancer
hsa-mir-184	Leukemia, chronic lymphatic, susceptibility to	Cancer
hsa-mir-190a	Leukemia, chronic lymphatic, susceptibility to	Cancer
hsa-mir-200a	Leukemia, chronic lymphatic, susceptibility to	Cancer
hsa-mir-33a	Leukemia, chronic lymphatic, susceptibility to	Cancer
hsa-mir-10a	Leukemia, chronic lymphatic, susceptibility to	Cancer
hsa-mir-10b	Leukemia, chronic lymphatic, susceptibility to	Cancer
hsa-mir-22	Leukemia, chronic lymphatic, susceptibility to	Cancer
hsa-mir-105-1	Leukemia, chronic lymphatic, susceptibility to	Cancer
hsa-mir-128-1	Leukemia, chronic lymphatic, susceptibility to	Cancer
hsa-mir-134	Leukemia, chronic lymphatic, susceptibility to	Cancer
hsa-mir-136	Leukemia, chronic lymphatic, susceptibility to	Cancer
hsa-mir-137	Leukemia, chronic lymphatic, susceptibility to	Cancer
hsa-mir-153-1	Leukemia, chronic lymphatic, susceptibility to	Cancer
hsa-mir-204	Leukemia, chronic lymphatic, susceptibility to	Cancer
hsa-mir-217	Leukemia, chronic lymphatic, susceptibility to	Cancer
hsa-mir-124-2	Leukemia, chronic lymphatic, susceptibility to	Cancer
hsa-mir-183	Leukemia, chronic lymphatic, susceptibility to	Cancer
hsa-mir-193a	Leukemia, chronic lymphatic, susceptibility to	Cancer
hsa-mir-196a-2	Leukemia, chronic lymphatic, susceptibility to	Cancer
hsa-mir-24-1	Cardiovascular	Cardiovascular
hsa-mir-125b-1	Cardiovascular	Cardiovascular
hsa-mir-195	Cardiovascular	Cardiovascular
hsa-mir-199a-1	Cardiovascular	Cardiovascular
hsa-mir-214	Cardiovascular	Cardiovascular
hsa-mir-192	Esophageal cancer	Cancer
hsa-mir-194-1	Esophageal cancer	Cancer
hsa-mir-21	Esophageal cancer	Cancer
hsa-mir-200c	Esophageal cancer	Cancer
hsa-mir-93	Esophageal cancer	Cancer
hsa-mir-27b	Esophageal cancer	Cancer
hsa-mir-205	Esophageal cancer	Cancer
hsa-mir-203	Esophageal cancer	Cancer
hsa-mir-342	Esophageal cancer	Cancer
hsa-let-7c	Esophageal cancer	Cancer
hsa-mir-125b-1	Esophageal cancer	Cancer
hsa-mir-100	Esophageal cancer	Cancer
hsa-mir-152	Esophageal cancer	Cancer
hsa-let-7b	Cardiomyopathy, dilated	Cardiovascular
hsa-mir-15b	Cardiomyopathy, dilated	Cardiovascular
hsa-mir-23a	Cardiomyopathy, dilated	Cardiovascular
hsa-mir-99b	Cardiomyopathy, dilated	Cardiovascular
hsa-mir-100	Cardiomyopathy, dilated	Cardiovascular
hsa-mir-103a-1	Cardiomyopathy, dilated	Cardiovascular
hsa-mir-1-1	Cardiomyopathy, dilated	Cardiovascular
hsa-let-7c	Cardiomyopathy, dilated	Cardiovascular
hsa-mir-125b-1	Cardiomyopathy, dilated	Cardiovascular
hsa-mir-195	Cardiomyopathy, dilated	Cardiovascular
hsa-mir-214	Cardiomyopathy, dilated	Cardiovascular
hsa-mir-342	Cardiomyopathy, dilated	Cardiovascular
hsa-mir-199a-1	Cardiomyopathy, dilated	Cardiovascular
hsa-mir-140	Cardiomyopathy, dilated	Cardiovascular
hsa-mir-19a	Cardiomyopathy, dilated	Cardiovascular
hsa-mir-19b-1	Cardiomyopathy, dilated	Cardiovascular
hsa-mir-20a	Cardiomyopathy, dilated	Cardiovascular
hsa-mir-20b	Cardiomyopathy, dilated	Cardiovascular
hsa-mir-28	Cardiomyopathy, dilated	Cardiovascular
hsa-mir-101-1	Cardiomyopathy, dilated	Cardiovascular
hsa-mir-106a	Cardiomyopathy, dilated	Cardiovascular
hsa-mir-126	Cardiomyopathy, dilated	Cardiovascular
hsa-mir-222	Cardiomyopathy, dilated	Cardiovascular
hsa-mir-17	Cardiomyopathy, dilated	Cardiovascular
hsa-mir-30e	Cardiomyopathy, dilated	Cardiovascular
hsa-mir-378a	Cardiomyopathy, dilated	Cardiovascular
hsa-mir-199a-1	Cervical cancer, somatic	Cancer
hsa-mir-9-1	Cervical cancer, somatic	Cancer
hsa-mir-199b	Cervical cancer, somatic	Cancer
hsa-mir-145	Cervical cancer, somatic	Cancer
hsa-mir-133a-1	Cervical cancer, somatic	Cancer
hsa-mir-133b	Cervical cancer, somatic	Cancer
hsa-mir-214	Cervical cancer, somatic	Cancer
hsa-mir-127	Cervical cancer, somatic	Cancer
hsa-mir-126	Cervical cancer, somatic	Cancer
hsa-mir-134	Cervical cancer, somatic	Cancer
hsa-mir-139	Cervical cancer, somatic	Cancer
hsa-mir-142	Cervical cancer, somatic	Cancer
hsa-mir-135a-1	Cervical cancer, somatic	Cancer
hsa-mir-146a	Cervical cancer, somatic	Cancer
hsa-mir-21	Cervical cancer, somatic	Cancer
hsa-mir-135b	Cervical cancer, somatic	Cancer
hsa-mir-326	Cervical cancer, somatic	Cancer
hsa-mir-155	Cervical cancer, somatic	Cancer
hsa-mir-34c	Cervical cancer, somatic	Cancer
hsa-mir-140	Cervical cancer, somatic	Cancer
hsa-mir-30e	Cervical cancer, somatic	Cancer
hsa-let-7i	Cervical cancer, somatic	Cancer
hsa-mir-19a	Cervical cancer, somatic	Cancer
hsa-mir-150	Cervical cancer, somatic	Cancer
hsa-mir-181a-1	Cervical cancer, somatic	Cancer
hsa-mir-129-1	Cervical cancer, somatic	Cancer
hsa-mir-195	Cervical cancer, somatic	Cancer
hsa-mir-132	Cervical cancer, somatic	Cancer
hsa-mir-30a	Cervical cancer, somatic	Cancer
hsa-mir-98	Cervical cancer, somatic	Cancer
hsa-mir-20a	Cervical cancer, somatic	Cancer
hsa-mir-374a	Cervical cancer, somatic	Cancer
hsa-mir-187	Cervical cancer, somatic	Cancer
hsa-mir-28	Cervical cancer, somatic	Cancer
hsa-mir-34a	Cervical cancer, somatic	Cancer
hsa-mir-29b-1	Cervical cancer, somatic	Cancer
hsa-mir-342	Cervical cancer, somatic	Cancer
hsa-mir-181b-1	Cervical cancer, somatic	Cancer
hsa-let-7e	Cervical cancer, somatic	Cancer
hsa-mir-301a	Cervical cancer, somatic	Cancer
hsa-let-7g	Cervical cancer, somatic	Cancer
hsa-mir-340	Cervical cancer, somatic	Cancer
hsa-mir-215	Cervical cancer, somatic	Cancer
hsa-mir-15a	Cervical cancer, somatic	Cancer
hsa-mir-15b	Cervical cancer, somatic	Cancer
hsa-mir-30d	Cervical cancer, somatic	Cancer
hsa-mir-200a	Cervical cancer, somatic	Cancer
hsa-mir-25	Cervical cancer, somatic	Cancer
hsa-mir-26a-1	Cervical cancer, somatic	Cancer
hsa-mir-30b	Cervical cancer, somatic	Cancer
hsa-mir-130a	Cervical cancer, somatic	Cancer
hsa-mir-130b	Cervical cancer, somatic	Cancer
hsa-mir-218-1	Cervical cancer, somatic	Cancer
hsa-mir-16-1	Cervical cancer, somatic	Cancer
hsa-mir-29a	Cervical cancer, somatic	Cancer
hsa-mir-181c	Cervical cancer, somatic	Cancer
hsa-mir-26b	Cervical cancer, somatic	Cancer
hsa-mir-194-1	Cervical cancer, somatic	Cancer
hsa-mir-151a	Cervical cancer, somatic	Cancer
hsa-mir-10a	Cervical cancer, somatic	Cancer
hsa-mir-186	Cervical cancer, somatic	Cancer
hsa-let-7d	Cervical cancer, somatic	Cancer
hsa-mir-185	Cervical cancer, somatic	Cancer
hsa-mir-149	Cervical cancer, somatic	Cancer
hsa-mir-203	Cervical cancer, somatic	Cancer
hsa-let-7a-1	Cardiomyopathy, dilated	Cardiovascular
hsa-mir-107	Cardiomyopathy, dilated	Cardiovascular
hsa-mir-106b	Cardiomyopathy, dilated	Cardiovascular
hsa-mir-10b	Cardiomyopathy, dilated	Cardiovascular
hsa-mir-125a	Cardiomyopathy, dilated	Cardiovascular
hsa-let-7d	Cardiomyopathy, dilated	Cardiovascular
hsa-let-7e	Cardiomyopathy, dilated	Cardiovascular
hsa-let-7f-1	Cardiomyopathy, dilated	Cardiovascular
hsa-mir-130a	Cardiomyopathy, dilated	Cardiovascular
hsa-mir-132	Cardiomyopathy, dilated	Cardiovascular
hsa-mir-196a-1	Cardiomyopathy, dilated	Cardiovascular
hsa-mir-199b	Cardiomyopathy, dilated	Cardiovascular
hsa-mir-200c	Cardiomyopathy, dilated	Cardiovascular
hsa-mir-204	Cardiomyopathy, dilated	Cardiovascular
hsa-mir-205	Cardiomyopathy, dilated	Cardiovascular
hsa-mir-21	Cardiomyopathy, dilated	Cardiovascular
hsa-mir-210	Cardiomyopathy, dilated	Cardiovascular
hsa-mir-211	Cardiomyopathy, dilated	Cardiovascular
hsa-mir-212	Cardiomyopathy, dilated	Cardiovascular
hsa-mir-26a-1	Cardiomyopathy, dilated	Cardiovascular
hsa-mir-296	Cardiomyopathy, dilated	Cardiovascular
hsa-mir-29a	Cardiomyopathy, dilated	Cardiovascular
hsa-mir-29b-1	Cardiomyopathy, dilated	Cardiovascular
hsa-mir-29c	Cardiomyopathy, dilated	Cardiovascular
hsa-mir-302a	Cardiomyopathy, dilated	Cardiovascular
hsa-mir-32	Cardiomyopathy, dilated	Cardiovascular
hsa-mir-331	Cardiomyopathy, dilated	Cardiovascular
hsa-mir-340	Cardiomyopathy, dilated	Cardiovascular
hsa-mir-34b	Cardiomyopathy, dilated	Cardiovascular
hsa-mir-365a	Cardiomyopathy, dilated	Cardiovascular
hsa-mir-367	Cardiomyopathy, dilated	Cardiovascular
hsa-mir-372	Cardiomyopathy, dilated	Cardiovascular
hsa-mir-373	Cardiomyopathy, dilated	Cardiovascular
hsa-mir-377	Cardiomyopathy, dilated	Cardiovascular
hsa-mir-381	Cardiomyopathy, dilated	Cardiovascular
hsa-mir-382	Cardiomyopathy, dilated	Cardiovascular
hsa-mir-423	Cardiomyopathy, dilated	Cardiovascular
hsa-mir-424	Cardiomyopathy, dilated	Cardiovascular
hsa-mir-429	Cardiomyopathy, dilated	Cardiovascular
hsa-mir-432	Cardiomyopathy, dilated	Cardiovascular
hsa-mir-500a	Cardiomyopathy, dilated	Cardiovascular
hsa-mir-520c	Cardiomyopathy, dilated	Cardiovascular
hsa-mir-98	Cardiomyopathy, dilated	Cardiovascular
hsa-mir-525	Cardiomyopathy, dilated	Cardiovascular
hsa-mir-320a	Cardiomyopathy, dilated	Cardiovascular
hsa-mir-129-1	Cardiomyopathy, dilated	Cardiovascular
hsa-mir-208a	Cardiomyopathy, dilated	Cardiovascular
hsa-mir-181a-1	Cardiomyopathy, dilated	Cardiovascular
hsa-mir-130b	Cardiomyopathy, dilated	Cardiovascular
hsa-mir-135a-1	Cardiomyopathy, dilated	Cardiovascular
hsa-mir-136	Cardiomyopathy, dilated	Cardiovascular
hsa-mir-148a	Cardiomyopathy, dilated	Cardiovascular
hsa-mir-150	Cardiomyopathy, dilated	Cardiovascular
hsa-mir-16-1	Cardiomyopathy, dilated	Cardiovascular
hsa-mir-182	Cardiomyopathy, dilated	Cardiovascular
hsa-mir-186	Cardiomyopathy, dilated	Cardiovascular
hsa-mir-218-1	Cardiomyopathy, dilated	Cardiovascular
hsa-mir-22	Cardiomyopathy, dilated	Cardiovascular
hsa-mir-23b	Cardiomyopathy, dilated	Cardiovascular
hsa-mir-24-1	Cardiomyopathy, dilated	Cardiovascular
hsa-mir-27a	Cardiomyopathy, dilated	Cardiovascular
hsa-mir-299	Cardiomyopathy, dilated	Cardiovascular
hsa-mir-30b	Cardiomyopathy, dilated	Cardiovascular
hsa-mir-30c-1	Cardiomyopathy, dilated	Cardiovascular
hsa-mir-339	Cardiomyopathy, dilated	Cardiovascular
hsa-mir-494	Cardiomyopathy, dilated	Cardiovascular
hsa-mir-495	Cardiomyopathy, dilated	Cardiovascular
hsa-mir-497	Cardiomyopathy, dilated	Cardiovascular
hsa-mir-499a	Cardiomyopathy, dilated	Cardiovascular
hsa-mir-507	Cardiomyopathy, dilated	Cardiovascular
hsa-mir-512-1	Cardiomyopathy, dilated	Cardiovascular
hsa-mir-515-1	Cardiomyopathy, dilated	Cardiovascular
hsa-mir-520h	Cardiomyopathy, dilated	Cardiovascular
hsa-mir-523	Cardiomyopathy, dilated	Cardiovascular
hsa-mir-526b	Cardiomyopathy, dilated	Cardiovascular
hsa-mir-302b	Cardiomyopathy, dilated	Cardiovascular
hsa-mir-302c	Cardiomyopathy, dilated	Cardiovascular
hsa-mir-30a	Cardiomyopathy, dilated	Cardiovascular
hsa-mir-452	Cardiomyopathy, dilated	Cardiovascular
hsa-mir-520d	Cardiomyopathy, dilated	Cardiovascular
[truncated: 3,875 more rows]
